# Supplementary material for: Crystal structure of ethyl (1RS,6SR)-4-(2-methyl-1H-imidazol-4-yl)-2-oxo-6-(2,3,5-tri­chloro­phen­yl)cyclo­hex-3-ene-1-carboxyl­ate
Source: Acta Crystallogr E Crystallogr Commun. 2016 Jan 1;72(Pt 1):31–4. doi: 10.1107/S2056989015023245 (PMC4704750; doi:10.1107/S2056989015023245)
Supplement: Supplementary file 1 [file e-72-00031-sup1.cif]

##############################################################################
#                                                                            #
# This CIF contains the data in a paper accepted for publication in          #
# Acta Crystallographica Section E. It conforms to the requirements of       #
# Notes for Authors for Acta Crystallographica Section E, and has been       #
# peer reviewed under the auspices of the IUCr Commission on Journals.       #
#                                                                            #
# Full details of the Crystallographic Information File format               #
# are given in the paper "The Crystallographic Information File (CIF):       #
# a New Standard Archive File for Crystallography" by S. R. Hall, F. H.      #
# Allen and I. D. Brown [Acta Cryst. (1991), A47, 655-685].                  #
#                                                                            #
# The current version of the core CIF dictionary is obtainable from          #
# ftp://ftp.iucr.org/pub/cif_core.dic.                                       #
#                                                                            #
# Software is freely available for graphical display of the structure(s)     #
# in this CIF. For information consult the CIF software page                 #
# http://www.iucr.org/resources/cif/software.                                #
#                                                                            #
# This file may be used for bona fide research purposes within the           #
# scientific community so long as proper attribution is given to the journal # 
# article from which it was obtained.                                        #
#                                                                            #
##############################################################################
data_global
_audit_creation_method     'from SHELXL-2014'
_journal_date_recd_electronic     2015-11-29
_journal_date_accepted     2015-12-03
_journal_name_full     'Acta Crystallographica, Section E'
_journal_year     2016
_journal_volume     72
_journal_issue      1
_journal_page_first     31
_journal_page_last     34
_journal_paper_category     GO
_journal_paper_doi     10.1107/S2056989015023245
_journal_coeditor_code     SU5251
_publ_contact_author_name
;
Professor Hemmige S. Yathirajan
;
_publ_contact_author_address
;
University of Mysore
Department of Studies in Chemistry
Manasagangotri
Mysore 570 006
India
;
_publ_contact_author_email     'yathirajan@hotmail.com'
_publ_contact_author_fax     ?
_publ_contact_author_phone     ?
_publ_section_title
;\
Crystal structure of ethyl
(1<i>RS</i>,6<i>SR</i>)-4-(2-methyl-1<i>H</i>-imidazol-4-yl)-2-oxo-6-(2,3,5-\
trichlorophenyl)cyclohex-3-ene-1-carboxylate
;
loop_
    _publ_author_name
    _publ_author_footnote
    _publ_author_address
    'Mohan, Billava J.' .
;
Department of Chemistry,
P.A. College of Engineering,
Mangaluru 574 153
India
;
    'Sarojini, Balladka K.' .
;
Department of Studies in Industrial Chemistry,
Mangalore University,
Mangalagangothri 574 199,
India
;
    'Yathirajan, Hemmige S.' .
;
Department of Studies in Chemistry,
University of Mysore,
Manasagangotri, Mysuru 570 006,
India
;
    'Rathore, Ravindranath' .
;
Department of Biotechnology,
Dayananda Sagar College of Engineering,
Bengaluru 560 078,
India
;
    'Glidewell, Christopher' .
;
School of Chemistry, University of St Andrews,
Fife KY16 9ST, Scotland
;
_publ_section_synopsis
;
The cyclohexenone ring in the title compound adopts an envelope conformation and
in the crystal, molecules are linked by N---H...O and C---H...N hydrogen
bonds, forming ribbons of edge-fused rings propagating along [010].
;
data_I
_database_code_depnum_ccdc_archive 'CCDC 1440150'
_audit_creation_method     SHELXL-2014
_chemical_name_systematic
;\
Ethyl
(1<i>RS</i>,6<i>SR</i>)-4-(2-methyl-1<i>H</i>-imidazol-4-yl)-\
2-oxo-6-(2,3,5-trichlorophenyl)cyclohex-3-ene-1-carboxylate
;
_chemical_name_common     ?
_chemical_formula_moiety     'C19 H17 Cl3 N2 O3'
_chemical_formula_sum     'C19 H17 Cl3 N2 O3'
_chemical_formula_iupac     'C19 H17 Cl3 N2 O3'
_chemical_formula_weight     427.70
_chemical_melting_point     ?
_shelx_space_group_comment
;
The symmetry employed for this shelxl refinement is uniquely defined
by the following loop, which should always be used as a source of
symmetry information in preference to the above space-group names.
They are only intended as comments.
;
_space_group_crystal_system     triclinic
_space_group_name_H-M_alt     'P -1'
_space_group_name_Hall     '-P 1'
loop_
    _space_group_symop_operation_xyz
    'x, y, z'
    '-x, -y, -z'
_cell_length_a     9.753(5)
_cell_length_b     10.029(6)
_cell_length_c     11.099(5)
_cell_angle_alpha     106.281(4)
_cell_angle_beta     96.420(5)
_cell_angle_gamma     104.913(5)
_cell_volume     987.0(9)
_cell_formula_units_Z     2
_cell_measurement_reflns_used     5020
_cell_measurement_theta_min     2.720
_cell_measurement_theta_max     28.707
_cell_measurement_temperature     295(2)
_exptl_crystal_description     block
_exptl_crystal_colour     colourless
_exptl_crystal_size_max     0.260
_exptl_crystal_size_mid     0.210
_exptl_crystal_size_min     0.180
_exptl_crystal_density_diffrn     1.439
_exptl_crystal_density_meas     ?
_exptl_crystal_density_method     ?
_exptl_crystal_F_000     440
_exptl_absorpt_coefficient_mu     0.486
_exptl_absorpt_correction_type     multi-scan
_exptl_absorpt_process_details
;
(SADABS; Sheldrick, 2003)
;
_shelx_estimated_absorpt_T_min     0.884
_shelx_estimated_absorpt_T_max     0.918
_exptl_absorpt_correction_T_min     0.789
_exptl_absorpt_correction_T_max     0.916
_exptl_special_details     ?
_diffrn_ambient_temperature     295(2)
_diffrn_radiation_type     MoK\a
_diffrn_radiation_wavelength     0.71073
_diffrn_radiation_monochromator     graphite
_diffrn_measurement_device_type     'Bruker APEXII area-detector'
_diffrn_measurement_method     '\f and \w scans'
_diffrn_detector_area_resol_mean     ?
_diffrn_reflns_number     18900
_diffrn_reflns_av_R_equivalents     0.0255
_diffrn_reflns_theta_min     2.220
_diffrn_reflns_theta_max     27.549
_diffrn_reflns_theta_full     25.242
_diffrn_measured_fraction_theta_max     0.993
_diffrn_measured_fraction_theta_full     0.995
_diffrn_reflns_limit_h_min     -12
_diffrn_reflns_limit_h_max     12
_diffrn_reflns_limit_k_min     -12
_diffrn_reflns_limit_k_max     13
_diffrn_reflns_limit_l_min     -14
_diffrn_reflns_limit_l_max     14
_diffrn_standards_number     0
_diffrn_standards_interval_count     0
_diffrn_standards_interval_time     0
_diffrn_standards_decay_%     0
_refine_special_details     ?
_reflns_number_total     4534
_reflns_number_gt     3178
_reflns_threshold_expression     'I > 2\s(I)'
_refine_ls_structure_factor_coef     Fsqd
_refine_ls_matrix_type     full
_refine_ls_R_factor_all     0.0796
_refine_ls_R_factor_gt     0.0498
_refine_ls_wR_factor_gt     0.1190
_refine_ls_wR_factor_ref     0.1459
_refine_ls_goodness_of_fit_ref     1.033
_refine_ls_restrained_S_all     1.033
_refine_ls_number_reflns     4534
_refine_ls_number_parameters     249
_refine_ls_number_restraints     0
_refine_ls_hydrogen_treatment     mixed
_refine_ls_weighting_scheme     calc
_refine_ls_weighting_details
              'w=1/[\s^2^(Fo^2^)+(0.0533P)^2^+0.9642P] where P=(Fo^2^+2Fc^2^)/3'
_atom_sites_solution_hydrogens     mixed
_atom_sites_solution_primary     ?
_atom_sites_solution_secondary     ?
_refine_ls_shift/su_max     0.000
_refine_ls_shift/su_mean     0.000
_refine_diff_density_max     0.576
_refine_diff_density_min     -0.540
_refine_ls_extinction_method     none
_refine_ls_extinction_coef     .
loop_
    _atom_type_symbol
    _atom_type_description
    _atom_type_scat_dispersion_real
    _atom_type_scat_dispersion_imag
    _atom_type_scat_source
    'C' 'C' 0.0033 0.0016
                         'International Tables Vol C Tables 4.2.6.8 and 6.1.1.4'
    'H' 'H' 0.0000 0.0000
                         'International Tables Vol C Tables 4.2.6.8 and 6.1.1.4'
    'Cl' 'Cl' 0.1484 0.1585
                         'International Tables Vol C Tables 4.2.6.8 and 6.1.1.4'
    'O' 'O' 0.0106 0.0060
                         'International Tables Vol C Tables 4.2.6.8 and 6.1.1.4'
    'N' 'N' 0.0061 0.0033
                         'International Tables Vol C Tables 4.2.6.8 and 6.1.1.4'
_computing_data_collection
;
APEX2 (Bruker, 2012)
;
_computing_cell_refinement
;
APEX2 (Bruker, 2012)
;
_computing_data_reduction
;
SAINT-Plus (Bruker, 2012)
;
_computing_structure_solution
;
SHELXS97 (Sheldrick, 2008)
;
_computing_structure_refinement
;
SHELXL2014 (Sheldrick, 2015)
;
_computing_molecular_graphics
;
PLATON (Spek, 2009)
;
_computing_publication_material
;
SHELXL2014 (Sheldrick, 2015) and PLATON (Spek, 2009)
;
loop_
    _atom_site_type_symbol
    _atom_site_label
    _atom_site_fract_x
    _atom_site_fract_y
    _atom_site_fract_z
    _atom_site_U_iso_or_equiv
    _atom_site_adp_type
    _atom_site_calc_flag
    _atom_site_occupancy
    _atom_site_disorder_assembly
    _atom_site_disorder_group
    C C1 0.6401(2) 0.3358(2) 0.5952(2) 0.0332(5) Uani d 1 . .
    H H1 0.6710 0.4417 0.6366 0.040 Uiso calc 1 . .
    C C2 0.6017(2) 0.3076(3) 0.4517(2) 0.0343(5) Uani d 1 . .
    O O2 0.69386(18) 0.3027(2) 0.38603(16) 0.0473(4) Uani d 1 . .
    C C3 0.4555(2) 0.2959(3) 0.3987(2) 0.0354(5) Uani d 1 . .
    H H3 0.4295 0.2757 0.3108 0.042 Uiso calc 1 . .
    C C4 0.3547(2) 0.3129(2) 0.4705(2) 0.0331(5) Uani d 1 . .
    C C5 0.3877(2) 0.3355(3) 0.6115(2) 0.0370(5) Uani d 1 . .
    H H5A 0.3007 0.2896 0.6373 0.044 Uiso calc 1 . .
    H H5B 0.4171 0.4391 0.6583 0.044 Uiso calc 1 . .
    C C6 0.5070(2) 0.2725(3) 0.6461(2) 0.0336(5) Uani d 1 . .
    H H6 0.4723 0.1671 0.6021 0.040 Uiso calc 1 . .
    C C11 0.7669(3) 0.2835(3) 0.6267(2) 0.0378(5) Uani d 1 . .
    O O11 0.88835(19) 0.3608(2) 0.66651(19) 0.0516(5) Uani d 1 . .
    O O12 0.7266(2) 0.1410(2) 0.6038(2) 0.0547(5) Uani d 1 . .
    C C12 0.8381(4) 0.0789(4) 0.6394(4) 0.0731(10) Uani d 1 . .
    H H12A 0.9302 0.1321 0.6260 0.088 Uiso calc 1 . .
    H H12B 0.8140 -0.0219 0.5857 0.088 Uiso calc 1 . .
    C C13 0.8502(6) 0.0866(5) 0.7739(5) 0.1074(16) Uani d 1 . .
    H H13A 0.7588 0.0341 0.7870 0.161 Uiso calc 1 . .
    H H13B 0.8767 0.1867 0.8270 0.161 Uiso calc 1 . .
    H H13C 0.9229 0.0441 0.7961 0.161 Uiso calc 1 . .
    N N41 -0.0094(2) 0.3117(3) 0.3823(2) 0.0491(6) Uani d 1 . .
    H H41 -0.086(4) 0.321(3) 0.393(3) 0.059 Uiso d 1 . .
    C C42 0.0373(3) 0.2879(3) 0.2703(3) 0.0452(6) Uani d 1 . .
    N N43 0.1716(2) 0.2869(2) 0.28599(19) 0.0404(5) Uani d 1 . .
    C C44 0.2128(2) 0.3098(3) 0.4154(2) 0.0344(5) Uani d 1 . .
    C C45 0.1003(3) 0.3263(3) 0.4751(3) 0.0435(6) Uani d 1 . .
    H H45 0.0996 0.3440 0.5618 0.052 Uiso calc 1 . .
    C C46 -0.0557(3) 0.2675(4) 0.1471(3) 0.0726(10) Uani d 1 . .
    H H46A -0.0195 0.2161 0.0773 0.109 Uiso calc 1 . .
    H H46B -0.0548 0.3609 0.1399 0.109 Uiso calc 1 . .
    H H46C -0.1530 0.2122 0.1442 0.109 Uiso calc 1 . .
    C C61 0.5373(2) 0.2972(3) 0.7887(2) 0.0351(5) Uani d 1 . .
    C C62 0.4533(3) 0.2008(3) 0.8401(2) 0.0453(6) Uani d 1 . .
    Cl Cl62 0.31485(11) 0.05093(9) 0.74148(7) 0.0798(3) Uani d 1 . .
    C C63 0.4784(3) 0.2242(3) 0.9712(3) 0.0538(7) Uani d 1 . .
    Cl Cl63 0.37058(14) 0.10827(13) 1.03524(9) 0.1058(5) Uani d 1 . .
    C C64 0.5884(3) 0.3421(3) 1.0529(2) 0.0508(7) Uani d 1 . .
    H H64 0.6071 0.3565 1.1404 0.061 Uiso calc 1 . .
    C C65 0.6695(3) 0.4379(3) 1.0018(2) 0.0454(6) Uani d 1 . .
    Cl Cl65 0.80666(9) 0.58707(10) 1.10331(7) 0.0736(3) Uani d 1 . .
    C C66 0.6450(3) 0.4174(3) 0.8725(2) 0.0401(5) Uani d 1 . .
    H H66 0.7012 0.4848 0.8410 0.048 Uiso calc 1 . .
loop_
    _atom_site_aniso_label
    _atom_site_aniso_U_11
    _atom_site_aniso_U_22
    _atom_site_aniso_U_33
    _atom_site_aniso_U_12
    _atom_site_aniso_U_13
    _atom_site_aniso_U_23
    C1 0.0278(10) 0.0376(12) 0.0331(11) 0.0076(9) 0.0063(9) 0.0118(9)
    C2 0.0283(11) 0.0410(12) 0.0354(12) 0.0108(9) 0.0097(9) 0.0134(10)
    O2 0.0297(8) 0.0772(13) 0.0393(9) 0.0183(8) 0.0135(7) 0.0209(9)
    C3 0.0285(11) 0.0505(14) 0.0285(11) 0.0115(10) 0.0070(8) 0.0144(10)
    C4 0.0287(11) 0.0377(12) 0.0328(11) 0.0086(9) 0.0073(9) 0.0121(9)
    C5 0.0330(12) 0.0501(14) 0.0313(11) 0.0154(10) 0.0118(9) 0.0140(10)
    C6 0.0309(11) 0.0405(12) 0.0293(11) 0.0088(9) 0.0077(9) 0.0123(9)
    C11 0.0357(12) 0.0470(14) 0.0335(12) 0.0142(10) 0.0089(9) 0.0150(10)
    O11 0.0310(9) 0.0553(11) 0.0652(12) 0.0095(8) 0.0048(8) 0.0193(9)
    O12 0.0439(10) 0.0450(11) 0.0700(13) 0.0124(8) -0.0010(9) 0.0161(9)
    C12 0.063(2) 0.0548(19) 0.107(3) 0.0243(16) 0.0036(19) 0.0332(19)
    C13 0.121(4) 0.098(3) 0.113(4) 0.033(3) -0.008(3) 0.061(3)
    N41 0.0257(10) 0.0629(15) 0.0679(15) 0.0175(10) 0.0148(10) 0.0295(12)
    C42 0.0323(12) 0.0508(15) 0.0526(15) 0.0106(11) 0.0030(11) 0.0208(12)
    N43 0.0308(10) 0.0521(12) 0.0397(11) 0.0137(9) 0.0050(8) 0.0166(9)
    C44 0.0268(10) 0.0400(12) 0.0375(12) 0.0091(9) 0.0082(9) 0.0144(10)
    C45 0.0312(12) 0.0572(16) 0.0476(14) 0.0154(11) 0.0142(10) 0.0209(12)
    C46 0.0450(17) 0.099(3) 0.070(2) 0.0196(17) -0.0092(15) 0.0305(19)
    C61 0.0336(11) 0.0425(13) 0.0310(11) 0.0139(9) 0.0075(9) 0.0120(10)
    C62 0.0542(15) 0.0442(14) 0.0324(12) 0.0069(11) 0.0110(11) 0.0109(10)
    Cl62 0.0963(7) 0.0659(5) 0.0445(4) -0.0258(4) 0.0122(4) 0.0142(4)
    C63 0.0669(18) 0.0590(17) 0.0371(14) 0.0121(14) 0.0189(13) 0.0212(13)
    Cl63 0.1377(10) 0.1048(8) 0.0488(5) -0.0215(7) 0.0276(5) 0.0344(5)
    C64 0.0556(16) 0.0693(18) 0.0284(12) 0.0232(14) 0.0089(11) 0.0132(12)
    C65 0.0390(13) 0.0565(16) 0.0340(12) 0.0166(11) 0.0019(10) 0.0044(11)
    Cl65 0.0584(5) 0.0874(6) 0.0435(4) -0.0011(4) -0.0029(3) -0.0008(4)
    C66 0.0354(12) 0.0484(14) 0.0353(12) 0.0111(10) 0.0077(10) 0.0130(10)
_geom_special_details
;
 All esds (except the esd in the dihedral angle between two l.s. planes)
 are estimated using the full covariance matrix.  The cell esds are taken
 into account individually in the estimation of esds in distances, angles
 and torsion angles; correlations between esds in cell parameters are only
 used when they are defined by crystal symmetry.  An approximate (isotropic)
 treatment of cell esds is used for estimating esds involving l.s. planes.
;
loop_
    _geom_bond_atom_site_label_1
    _geom_bond_atom_site_label_2
    _geom_bond_site_symmetry_2
    _geom_bond_distance
    _geom_bond_publ_flag
    C1 C11 . 1.506(3) ?
    C1 C2 . 1.522(3) ?
    C1 C6 . 1.532(3) ?
    C1 H1 . 0.9800 ?
    C2 O2 . 1.221(3) ?
    C2 C3 . 1.443(3) ?
    C3 C4 . 1.347(3) ?
    C3 H3 . 0.9300 ?
    C4 C44 . 1.438(3) ?
    C4 C5 . 1.502(3) ?
    C5 C6 . 1.521(3) ?
    C5 H5A . 0.9700 ?
    C5 H5B . 0.9700 ?
    C6 C61 . 1.514(3) ?
    C6 H6 . 0.9800 ?
    C11 O11 . 1.191(3) ?
    C11 O12 . 1.322(3) ?
    O12 C12 . 1.454(4) ?
    C12 C13 . 1.463(6) ?
    C12 H12A . 0.9700 ?
    C12 H12B . 0.9700 ?
    C13 H13A . 0.9600 ?
    C13 H13B . 0.9600 ?
    C13 H13C . 0.9600 ?
    N41 C45 . 1.348(3) ?
    N41 C42 . 1.351(4) ?
    N41 H41 . 0.79(3) ?
    C42 N43 . 1.306(3) ?
    C42 C46 . 1.485(4) ?
    N43 C44 . 1.384(3) ?
    C44 C45 . 1.365(3) ?
    C45 H45 . 0.9300 ?
    C46 H46A . 0.9600 ?
    C46 H46B . 0.9600 ?
    C46 H46C . 0.9600 ?
    C61 C66 . 1.387(3) ?
    C61 C62 . 1.391(3) ?
    C62 C63 . 1.390(4) ?
    C62 Cl62 . 1.727(3) ?
    C63 C64 . 1.378(4) ?
    C63 Cl63 . 1.722(3) ?
    C64 C65 . 1.373(4) ?
    C64 H64 . 0.9300 ?
    C65 C66 . 1.376(3) ?
    C65 Cl65 . 1.727(3) ?
    C66 H66 . 0.9300 ?
loop_
    _geom_angle_atom_site_label_1
    _geom_angle_atom_site_label_2
    _geom_angle_atom_site_label_3
    _geom_angle_site_symmetry_1
    _geom_angle_site_symmetry_3
    _geom_angle
    _geom_angle_publ_flag
    C11 C1 C2 . . 110.53(18) ?
    C11 C1 C6 . . 113.77(19) ?
    C2 C1 C6 . . 110.99(18) ?
    C11 C1 H1 . . 107.1 ?
    C2 C1 H1 . . 107.1 ?
    C6 C1 H1 . . 107.1 ?
    O2 C2 C3 . . 121.8(2) ?
    O2 C2 C1 . . 120.7(2) ?
    C3 C2 C1 . . 117.43(18) ?
    C4 C3 C2 . . 123.1(2) ?
    C4 C3 H3 . . 118.4 ?
    C2 C3 H3 . . 118.4 ?
    C3 C4 C44 . . 121.5(2) ?
    C3 C4 C5 . . 120.7(2) ?
    C44 C4 C5 . . 117.83(19) ?
    C4 C5 C6 . . 111.86(18) ?
    C4 C5 H5A . . 109.2 ?
    C6 C5 H5A . . 109.2 ?
    C4 C5 H5B . . 109.2 ?
    C6 C5 H5B . . 109.2 ?
    H5A C5 H5B . . 107.9 ?
    C61 C6 C5 . . 110.43(18) ?
    C61 C6 C1 . . 113.84(18) ?
    C5 C6 C1 . . 109.12(19) ?
    C61 C6 H6 . . 107.7 ?
    C5 C6 H6 . . 107.7 ?
    C1 C6 H6 . . 107.7 ?
    O11 C11 O12 . . 124.3(2) ?
    O11 C11 C1 . . 124.2(2) ?
    O12 C11 C1 . . 111.6(2) ?
    C11 O12 C12 . . 116.6(2) ?
    O12 C12 C13 . . 110.1(3) ?
    O12 C12 H12A . . 109.6 ?
    C13 C12 H12A . . 109.6 ?
    O12 C12 H12B . . 109.6 ?
    C13 C12 H12B . . 109.6 ?
    H12A C12 H12B . . 108.1 ?
    C12 C13 H13A . . 109.5 ?
    C12 C13 H13B . . 109.5 ?
    H13A C13 H13B . . 109.5 ?
    C12 C13 H13C . . 109.5 ?
    H13A C13 H13C . . 109.5 ?
    H13B C13 H13C . . 109.5 ?
    C45 N41 C42 . . 108.0(2) ?
    C45 N41 H41 . . 125(2) ?
    C42 N41 H41 . . 127(2) ?
    N43 C42 N41 . . 111.5(2) ?
    N43 C42 C46 . . 125.8(3) ?
    N41 C42 C46 . . 122.7(3) ?
    C42 N43 C44 . . 105.2(2) ?
    C45 C44 N43 . . 109.6(2) ?
    C45 C44 C4 . . 128.4(2) ?
    N43 C44 C4 . . 121.97(19) ?
    N41 C45 C44 . . 105.8(2) ?
    N41 C45 H45 . . 127.1 ?
    C44 C45 H45 . . 127.1 ?
    C42 C46 H46A . . 109.5 ?
    C42 C46 H46B . . 109.5 ?
    H46A C46 H46B . . 109.5 ?
    C42 C46 H46C . . 109.5 ?
    H46A C46 H46C . . 109.5 ?
    H46B C46 H46C . . 109.5 ?
    C66 C61 C62 . . 117.8(2) ?
    C66 C61 C6 . . 121.8(2) ?
    C62 C61 C6 . . 120.3(2) ?
    C63 C62 C61 . . 120.7(2) ?
    C63 C62 Cl62 . . 119.0(2) ?
    C61 C62 Cl62 . . 120.26(19) ?
    C64 C63 C62 . . 120.7(2) ?
    C64 C63 Cl63 . . 118.6(2) ?
    C62 C63 Cl63 . . 120.7(2) ?
    C65 C64 C63 . . 118.3(2) ?
    C65 C64 H64 . . 120.9 ?
    C63 C64 H64 . . 120.9 ?
    C64 C65 C66 . . 121.7(2) ?
    C64 C65 Cl65 . . 118.8(2) ?
    C66 C65 Cl65 . . 119.5(2) ?
    C65 C66 C61 . . 120.7(2) ?
    C65 C66 H66 . . 119.7 ?
    C61 C66 H66 . . 119.7 ?
loop_
    _geom_torsion_atom_site_label_1
    _geom_torsion_atom_site_label_2
    _geom_torsion_atom_site_label_3
    _geom_torsion_atom_site_label_4
    _geom_torsion_site_symmetry_1
    _geom_torsion_site_symmetry_2
    _geom_torsion_site_symmetry_3
    _geom_torsion_site_symmetry_4
    _geom_torsion
    _geom_torsion_publ_flag
    C11 C1 C2 O2 . . . . -27.7(3) ?
    C6 C1 C2 O2 . . . . -154.8(2) ?
    C11 C1 C2 C3 . . . . 156.0(2) ?
    C6 C1 C2 C3 . . . . 28.9(3) ?
    O2 C2 C3 C4 . . . . -174.3(2) ?
    C1 C2 C3 C4 . . . . 1.9(3) ?
    C2 C3 C4 C44 . . . . 175.9(2) ?
    C2 C3 C4 C5 . . . . -4.2(4) ?
    C3 C4 C5 C6 . . . . -24.9(3) ?
    C44 C4 C5 C6 . . . . 154.9(2) ?
    C4 C5 C6 C61 . . . . -179.98(19) ?
    C4 C5 C6 C1 . . . . 54.2(3) ?
    C11 C1 C6 C61 . . . . 54.8(3) ?
    C2 C1 C6 C61 . . . . -179.81(19) ?
    C11 C1 C6 C5 . . . . 178.64(19) ?
    C2 C1 C6 C5 . . . . -56.0(2) ?
    C2 C1 C11 O11 . . . . 99.8(3) ?
    C6 C1 C11 O11 . . . . -134.6(2) ?
    C2 C1 C11 O12 . . . . -79.8(2) ?
    C6 C1 C11 O12 . . . . 45.8(3) ?
    O11 C11 O12 C12 . . . . 4.8(4) ?
    C1 C11 O12 C12 . . . . -175.6(2) ?
    C11 O12 C12 C13 . . . . 86.1(4) ?
    C45 N41 C42 N43 . . . . -0.2(3) ?
    C45 N41 C42 C46 . . . . -179.7(3) ?
    N41 C42 N43 C44 . . . . 0.7(3) ?
    C46 C42 N43 C44 . . . . -179.9(3) ?
    C42 N43 C44 C45 . . . . -0.9(3) ?
    C42 N43 C44 C4 . . . . 178.7(2) ?
    C3 C4 C44 C45 . . . . -179.5(3) ?
    C5 C4 C44 C45 . . . . 0.7(4) ?
    C3 C4 C44 N43 . . . . 1.1(4) ?
    C5 C4 C44 N43 . . . . -178.8(2) ?
    C42 N41 C45 C44 . . . . -0.3(3) ?
    N43 C44 C45 N41 . . . . 0.8(3) ?
    C4 C44 C45 N41 . . . . -178.8(2) ?
    C5 C6 C61 C66 . . . . -93.7(3) ?
    C1 C6 C61 C66 . . . . 29.5(3) ?
    C5 C6 C61 C62 . . . . 84.2(3) ?
    C1 C6 C61 C62 . . . . -152.7(2) ?
    C66 C61 C62 C63 . . . . -0.7(4) ?
    C6 C61 C62 C63 . . . . -178.6(2) ?
    C66 C61 C62 Cl62 . . . . 178.65(19) ?
    C6 C61 C62 Cl62 . . . . 0.7(3) ?
    C61 C62 C63 C64 . . . . -1.0(4) ?
    Cl62 C62 C63 C64 . . . . 179.6(2) ?
    C61 C62 C63 Cl63 . . . . 177.8(2) ?
    Cl62 C62 C63 Cl63 . . . . -1.5(4) ?
    C62 C63 C64 C65 . . . . 1.9(4) ?
    Cl63 C63 C64 C65 . . . . -177.0(2) ?
    C63 C64 C65 C66 . . . . -1.1(4) ?
    C63 C64 C65 Cl65 . . . . 179.4(2) ?
    C64 C65 C66 C61 . . . . -0.7(4) ?
    Cl65 C65 C66 C61 . . . . 178.85(19) ?
    C62 C61 C66 C65 . . . . 1.5(4) ?
    C6 C61 C66 C65 . . . . 179.4(2) ?
loop_
    _geom_hbond_atom_site_label_D
    _geom_hbond_atom_site_label_H
    _geom_hbond_atom_site_label_A
    _geom_hbond_site_symmetry_A
    _geom_hbond_distance_DH
    _geom_hbond_distance_HA
    _geom_hbond_distance_DA
    _geom_hbond_angle_DHA
    _geom_hbond_publ_flag
    N41 H41 O2 1_455 0.79(4) 2.10(4) 2.878(3) 167(3) y
    C1 H1 N43 2_666 0.98 2.60 3.538(4) 161 y
_shelx_hkl_file
;
   2   0   0  166.20    4.74
  -2   0   0  166.90    4.74
  -2   0   0  152.85    4.69
  -2   0   0  162.26    4.75
   2   0   0  157.10    4.55
   2   0   0  164.86    4.51
  -3   0   0  132.18    3.67
  -3   0   0  130.65    4.07
   3   0   0  126.36    3.63
  -3   0   0  118.32    3.60
   4   0   0  201.91    5.63
  -4   0   0  188.24    5.59
  -4   0   0  208.16    6.27
  -4   0   0  205.73    5.67
  -5   0   0   13.69    1.31
   5   0   0   11.94    0.90
  -5   0   0   11.52    0.74
  -5   0   0   13.35    0.94
  -6   0   0  243.11    6.73
  -6   0   0  229.64    7.56
  -6   0   0  220.95    6.55
  -7   0   0   32.38    2.31
  -7   0   0   31.81    1.51
  -7   0   0   35.40    1.78
   8   0   0    6.59    0.65
  -8   0   0    4.58    1.45
  -8   0   0    6.28    0.82
  -8   0   0    6.74    1.04
  -9   0   0    0.05    1.21
   9   0   0    0.32    0.58
  -9   0   0    1.89    0.95
  -9   0   0    1.94    0.80
 -10   0   0    9.52    1.17
 -10   0   0   11.03    1.40
 -10   0   0    5.52    1.83
 -11   0   0    9.22    2.17
 -11   0   0    8.24    1.49
 -11   0   0    8.61    1.22
 -12   0   0    6.77    1.51
 -12   0   0    5.21    1.21
 -12   1   0   13.37    1.54
 -12   1   0   10.48    1.26
 -11   1   0    1.36    0.84
 -11   1   0    1.91    1.04
 -11   1   0   -0.12    1.54
 -10   1   0   25.47    2.69
 -10   1   0   24.46    1.56
 -10   1   0   27.81    1.88
  -9   1   0   30.77    2.60
  -9   1   0   32.75    1.83
  -9   1   0   29.67    1.53
  -8   1   0   19.08    1.31
  -8   1   0   17.34    1.09
  -8   1   0   16.48    1.93
  -7   1   0  226.94    6.79
  -7   1   0  246.67    8.16
  -7   1   0  260.29    6.96
  -6   1   0   51.97    2.66
   5  -1   0  302.31    8.78
  -5   1   0  278.03    8.74
   4  -1   0  308.36    8.86
  -4   1   0  298.25    8.88
   3  -1   0  149.09    4.47
  -3   1   0  138.78    4.44
  -2   1   0   59.78    2.04
   2  -1   0   61.90    2.05
  -1   1   0   36.43    1.52
   1  -1   0   35.01    1.53
  -1   1   0   30.80    1.45
  -1   1   0   37.87    1.56
  -1   1   0   36.40    1.51
   1  -1   0   28.15    1.44
   1  -1   0   38.80    1.48
   0  -1   0  338.12    9.63
   0  -1   0  351.57    9.05
   0   1   0  257.79    8.76
   0  -1   0  348.17    8.89
  -1  -1   0  103.56    3.20
  -1  -1   0  103.67    3.07
   1   1   0  108.13    3.13
  -1  -1   0  106.99    3.04
   1   1   0  110.70    3.03
  -1  -1   0  107.47    3.00
   1   1   0  105.61    3.10
   1   1   0  103.53    3.05
   1   1   0  105.64    3.18
   2   1   0   25.66    1.02
   2   1   0   27.19    1.14
  -2  -1   0   21.42    1.08
  -2  -1   0   24.45    1.01
   2   1   0   25.29    1.05
  -2  -1   0   26.96    1.12
  -2  -1   0   24.76    1.00
   2   1   0   23.96    0.99
  -2  -1   0   24.94    1.03
   2   1   0   24.63    0.96
   3   1   0   68.66    2.07
  -3  -1   0   64.02    2.17
  -3  -1   0   65.92    2.27
   3   1   0   68.93    2.14
   3   1   0   68.14    2.31
  -3  -1   0   64.46    2.11
  -3  -1   0   68.41    2.26
  -4  -1   0  452.20   11.91
   4   1   0  446.39   11.81
  -4  -1   0  423.29   11.99
  -4  -1   0  435.16   12.55
  -4  -1   0  452.20   12.12
   4   1   0  439.13   11.99
  -4  -1   0  426.01   11.78
  -5  -1   0   61.49    2.32
   5   1   0   65.44    2.51
  -5  -1   0   67.97    2.26
  -5  -1   0   68.70    2.56
  -5  -1   0   64.86    2.12
  -5  -1   0   66.90    2.96
   5   1   0   66.65    2.17
  -6  -1   0   63.75    3.08
  -6  -1   0   61.95    2.38
  -6  -1   0   64.39    2.60
   6   1   0   63.15    2.19
   6   1   0   66.22    2.58
  -7  -1   0    0.61    0.56
  -7  -1   0    1.79    1.02
  -7  -1   0    0.25    0.77
   7   1   0   -0.98    0.44
  -8  -1   0   18.78    1.52
  -8  -1   0   18.30    2.11
  -8  -1   0   20.62    1.87
  -9  -1   0    2.28    1.41
  -9  -1   0    1.43    1.06
  -9  -1   0    0.69    0.84
 -10  -1   0   -0.70    1.38
 -10  -1   0   -0.44    0.82
 -10  -1   0   -1.16    0.98
 -11  -1   0    2.19    1.10
 -11  -1   0    2.92    1.94
 -12  -1   0    4.46    1.28
 -10   2   0   20.68    2.46
  -9   2   0    9.66    1.80
  -8   2   0   57.57    3.25
  -7   2   0    2.00    1.05
   7  -2   0    1.85    0.70
  -6   2   0    5.73    1.07
  -5   2   0   51.32    2.42
   5  -2   0   52.16    2.40
   4  -2   0   33.43    1.70
   3  -2   0 1346.60   35.16
   3  -2   0 1286.95   37.16
  -2   2   0 9132.78  249.29
   2  -2   0 9451.70  244.61
  -2   2   0 9298.96  249.12
   2  -2   0 9420.81  261.90
   2  -2   0 9083.05  243.47
  -2   2   0 9466.54  248.08
   2  -2   0 9364.31  253.03
   2  -2   0 8987.03  251.98
  -2   2   0 9997.51  261.42
  -2   2   0 8908.25  249.88
   1  -2   0  168.69    4.76
  -1   2   0  167.12    4.73
  -1   2   0  167.84    4.76
  -1   2   0  173.98    5.09
   1  -2   0  166.03    4.74
   1  -2   0  162.66    4.75
   1  -2   0  165.76    4.72
   1  -2   0  168.94    5.09
   1  -2   0  170.07    4.65
  -1   2   0  164.02    4.73
  -1   2   0  167.96    4.79
   0  -2   0 2638.22   70.05
   0   2   0 2755.89   69.92
   0  -2   0 2721.74   72.80
   0   2   0 2622.49   70.92
   0  -2   0 2768.12   71.07
   0   2   0 2634.32   75.98
   0   2   0 2683.74   70.21
   0  -2   0 2634.33   71.14
   0  -2   0 2817.17   70.08
   0   2   0 2693.98   71.15
  -1  -2   0   16.88    0.99
   1   2   0   16.50    0.94
   1   2   0   17.46    0.89
   1   2   0   16.97    1.02
   1   2   0   17.49    0.96
  -1  -2   0   17.26    1.04
  -1  -2   0   17.61    0.91
   1   2   0   17.68    0.92
  -1  -2   0   15.63    0.85
  -2  -2   0  183.45    5.26
  -2  -2   0  180.89    5.33
  -2  -2   0  180.78    5.44
   2   2   0  188.87    5.42
   2   2   0  186.41    5.45
   2   2   0  183.95    5.37
  -2  -2   0  179.77    5.44
  -2  -2   0  186.14    5.50
  -3  -2   0   83.62    2.80
   3   2   0   87.33    2.89
   3   2   0   88.26    3.04
   3   2   0   87.36    2.82
  -3  -2   0   86.02    2.89
  -3  -2   0   91.37    3.07
  -3  -2   0   86.37    2.90
  -4  -2   0 1042.40   26.65
  -4  -2   0 1018.48   27.00
  -4  -2   0 1010.03   26.45
   4   2   0  996.92   26.68
  -4  -2   0  949.99   26.81
  -4  -2   0  993.19   27.40
  -5  -2   0   14.50    1.24
  -5  -2   0   14.45    1.15
  -5  -2   0   17.16    1.56
   5   2   0   13.75    1.31
  -5  -2   0   15.84    1.41
  -5  -2   0   11.78    1.04
  -6  -2   0   91.28    3.55
  -6  -2   0   88.11    2.98
  -6  -2   0   87.35    3.91
  -6  -2   0   92.81    3.19
  -6  -2   0   86.96    3.30
   6   2   0   91.06    3.51
  -7  -2   0    6.14    0.71
  -7  -2   0    5.93    1.26
  -7  -2   0    6.40    1.45
  -7  -2   0    5.73    1.02
  -8  -2   0   -0.49    1.03
  -8  -2   0    1.54    1.26
  -8  -2   0   -0.46    0.81
  -9  -2   0    2.69    1.58
  -9  -2   0    5.30    1.45
  -9  -2   0    4.79    1.15
 -10  -2   0    5.58    1.24
 -10  -2   0    5.51    1.90
 -11  -2   0    0.21    1.15
  12  -3   0   30.97    2.96
  11  -3   0   15.19    2.12
  10  -3   0   26.64    2.47
   9  -3   0    6.63    1.39
   9  -3   0    5.54    1.01
   8  -3   0    4.98    1.30
   8  -3   0    4.89    1.01
   7  -3   0    5.16    1.01
   7  -3   0    4.08    1.02
   6  -3   0  104.84    3.65
   6  -3   0   97.65    3.96
   5  -3   0  137.82    4.61
   5  -3   0  123.43    4.64
   4  -3   0  105.02    3.80
  -4   3   0  100.11    3.17
   4  -3   0  112.53    3.73
   4  -3   0  108.95    3.06
  -4   3   0  103.05    3.14
   3  -3   0    6.92    0.81
  -3   3   0    8.46    1.05
  -3   3   0    6.26    0.61
  -3   3   0    5.98    0.74
   3  -3   0    5.95    0.64
  -3   3   0    6.52    0.70
  -3   3   0    6.15    0.54
  -2   3   0   57.68    1.92
  -2   3   0   59.03    2.03
  -2   3   0   60.55    2.31
   2  -3   0   59.00    2.26
  -2   3   0   54.78    2.02
  -2   3   0   59.08    1.79
   2  -3   0   57.94    1.95
  -2   3   0   57.10    2.10
   2  -3   0   54.33    1.89
   2  -3   0   60.71    2.36
   2  -3   0   57.40    1.97
   1  -3   0  151.43    4.89
   1  -3   0  155.56    4.53
  -1   3   0  156.19    4.50
  -1   3   0  147.10    4.60
   1  -3   0  145.82    4.84
  -1   3   0  156.20    4.44
  -1   3   0  154.72    4.91
  -1   3   0  150.01    4.58
   1  -3   0  154.86    4.46
   1  -3   0  161.07    4.65
   0  -3   0 3641.27   94.31
   0  -3   0 3639.22   96.45
   0   3   0 3608.45  100.02
   0  -3   0 3611.03   93.01
   0  -3   0 3560.72   93.46
   0  -3   0 3474.89   94.25
   0   3   0 3528.53   94.35
   0   3   0 3563.60   94.16
   0   3   0 3525.75   93.15
   0   3   0 3765.35   92.85
  -1  -3   0   59.09    2.45
  -1  -3   0   60.15    2.20
  -1  -3   0   63.39    2.40
   1   3   0   61.35    2.25
   1   3   0   60.01    2.37
  -1  -3   0   64.65    2.51
  -1  -3   0   59.93    2.26
   1   3   0   59.19    2.31
   2   3   0  220.27    6.57
   2   3   0  225.93    6.69
  -2  -3   0  216.05    6.72
  -2  -3   0  232.52    6.74
  -2  -3   0  218.31    6.55
  -2  -3   0  216.12    6.41
  -3  -3   0  178.03    5.53
  -3  -3   0  177.04    5.76
  -3  -3   0  183.42    5.70
  -3  -3   0  189.37    5.89
  -3  -3   0  190.67    5.88
   3   3   0  185.55    5.69
   3   3   0  189.11    5.89
  -4  -3   0   87.04    3.12
  -4  -3   0   85.75    3.21
  -4  -3   0   86.79    3.40
   4   3   0   88.12    3.40
  -4  -3   0   81.58    3.02
  -5  -3   0   11.02    1.18
  -5  -3   0   12.29    1.24
  -5  -3   0   11.79    1.32
   5   3   0   14.11    1.49
  -5  -3   0   11.48    1.16
  -5  -3   0    9.39    1.04
  -6  -3   0   11.29    1.48
  -6  -3   0   11.72    1.28
  -6  -3   0    9.13    1.61
  -6  -3   0   10.87    1.26
   6   3   0   10.91    1.36
  -6  -3   0    7.23    1.14
  -7  -3   0   13.66    1.92
  -7  -3   0   13.87    1.32
  -7  -3   0   11.52    1.26
  -7  -3   0   13.56    1.44
  -7  -3   0   13.71    1.74
  -8  -3   0   -1.64    0.61
  -8  -3   0    0.46    1.27
  -8  -3   0   -1.00    0.86
  -9  -3   0   48.84    2.83
  -9  -3   0   49.13    3.53
 -10  -3   0    6.56    2.25
 -10  -3   0   10.62    1.69
 -11  -3   0    5.90    1.54
  12  -4   0   12.56    2.17
  11  -4   0   32.35    2.76
  10  -4   0    6.01    1.55
   9  -4   0   -0.70    0.95
   9  -4   0   -0.65    0.83
   8  -4   0   52.87    2.69
   8  -4   0   55.81    3.01
   7  -4   0    3.02    1.06
   7  -4   0    3.94    1.11
  -6   4   0   55.02    2.12
   6  -4   0   65.09    2.85
   6  -4   0   60.79    2.89
  -6   4   0   61.34    2.12
   5  -4   0  184.43    6.14
  -5   4   0  178.89    5.48
  -5   4   0  193.20    5.46
   5  -4   0  182.20    6.30
   5  -4   0  193.78    5.31
   4  -4   0 1642.27   42.95
  -4   4   0 1636.65   43.65
   4  -4   0 1676.67   44.56
  -4   4   0 1758.91   46.78
   4  -4   0 1650.69   46.60
  -4   4   0 1580.17   43.78
  -4   4   0 1674.95   43.64
   4  -4   0 1586.23   44.89
  -3   4   0   75.03    2.38
   3  -4   0   70.38    2.39
  -3   4   0   74.25    2.57
  -3   4   0   72.60    2.50
   3  -4   0   73.06    3.03
   3  -4   0   75.58    2.49
  -3   4   0   70.48    2.63
   3  -4   0   73.04    2.87
  -3   4   0   77.14    3.00
   2  -4   0   -0.09    0.57
  -2   4   0    0.18    0.29
  -2   4   0    0.00    0.18
   2  -4   0    0.27    0.34
   2  -4   0    0.38    0.34
  -2   4   0    0.05    0.39
  -2   4   0   -0.50    0.47
   2  -4   0    0.22    0.32
   2  -4   0   -0.35    0.49
  -2   4   0    0.25    0.43
  -2   4   0   -0.55    0.35
  -1   4   0    8.33    0.94
  -1   4   0   12.95    1.22
   1  -4   0   13.26    1.16
   1  -4   0   12.40    1.34
  -1   4   0   12.85    1.11
  -1   4   0   11.44    0.89
  -1   4   0   12.24    1.11
   1  -4   0   12.39    0.98
   1  -4   0   12.80    1.03
  -1   4   0   15.24    1.03
   0   4   0  134.88    4.46
   0  -4   0  133.58    4.34
   0   4   0  142.33    4.39
   0  -4   0  139.62    4.54
   0   4   0  133.76    4.64
   0  -4   0  135.65    4.28
   0   4   0  140.95    4.29
   0  -4   0  127.84    4.65
   0   4   0  135.73    4.49
  -1  -4   0   70.37    2.87
   1   4   0   66.96    2.75
  -1  -4   0   67.52    2.60
   1   4   0   68.84    2.86
  -1  -4   0   72.21    3.04
  -1  -4   0   67.21    2.92
  -1  -4   0   67.24    2.65
   1   4   0   68.51    2.94
  -2  -4   0  603.13   17.43
  -2  -4   0  616.52   16.99
   2   4   0  597.17   16.96
  -2  -4   0  654.57   17.13
  -2  -4   0  621.29   17.17
  -2  -4   0  598.68   16.67
   2   4   0  599.74   16.97
   3   4   0    4.72    0.83
  -3  -4   0    3.76    0.92
  -3  -4   0    3.96    0.78
  -3  -4   0    4.95    0.83
  -3  -4   0    5.68    1.01
   3   4   0    5.02    0.96
   4   4   0    2.89    0.89
  -4  -4   0    4.33    0.86
   4   4   0    3.81    0.80
  -4  -4   0    2.46    1.03
  -4  -4   0    7.15    1.08
  -4  -4   0    3.45    0.78
  -4  -4   0    4.41    1.05
   5   4   0    0.41    0.90
  -5  -4   0   -0.33    1.00
  -5  -4   0   -0.62    0.75
  -5  -4   0    1.31    0.85
  -5  -4   0    0.30    0.88
  -5  -4   0   -2.14    0.84
  -6  -4   0    8.38    0.99
  -6  -4   0    5.59    1.15
  -6  -4   0    6.08    1.18
  -6  -4   0    7.47    1.45
  -7  -4   0   -0.28    0.79
  -7  -4   0   -0.29    0.82
  -7  -4   0   -0.55    1.18
  -8  -4   0   -0.48    0.95
  -8  -4   0   -0.51    0.82
  -8  -4   0    1.72    1.41
  -9  -4   0   -0.39    1.15
  -9  -4   0   -0.36    1.57
 -10  -4   0    4.30    1.53
  12  -5   0   13.37    2.22
  11  -5   0    5.91    1.71
  10  -5   0    0.16    1.16
   9  -5   0   -1.38    0.98
   9  -5   0   -0.10    1.02
   8  -5   0    7.67    1.44
   8  -5   0    6.07    1.45
   7  -5   0   10.34    1.56
  -7   5   0    5.72    0.88
   7  -5   0    7.37    1.45
  -7   5   0    6.97    0.84
  -6   5   0   47.50    2.18
   6  -5   0   54.81    2.78
  -6   5   0   53.33    2.16
   6  -5   0   51.81    2.85
   5  -5   0    1.07    0.83
   5  -5   0   -0.04    0.42
   5  -5   0   -0.33    0.47
   5  -5   0   -1.11    0.91
  -5   5   0   -0.45    0.67
  -5   5   0   -0.12    0.62
  -4   5   0    1.20    0.79
  -4   5   0    1.98    0.67
  -4   5   0    2.50    0.74
   4  -5   0    1.80    0.62
  -4   5   0    2.52    0.57
   4  -5   0    2.39    1.14
   4  -5   0    3.01    0.92
  -4   5   0    1.54    0.98
   4  -5   0    1.48    0.58
   3  -5   0  166.45    4.92
  -3   5   0  162.21    5.03
  -3   5   0  163.04    4.78
   3  -5   0  154.28    4.88
  -3   5   0  154.87    4.94
  -3   5   0  154.62    5.10
  -3   5   0  165.24    5.57
   3  -5   0  156.95    5.58
   3  -5   0  157.74    5.42
  -2   5   0   35.09    1.81
  -2   5   0   36.29    1.68
  -2   5   0   34.29    1.86
   2  -5   0   43.36    1.85
   2  -5   0   32.76    1.97
  -2   5   0   34.06    2.03
   2  -5   0   30.69    2.13
  -2   5   0   35.90    1.54
  -2   5   0   34.57    1.92
   2  -5   0   36.50    1.73
  -1   5   0  196.81    6.39
   1  -5   0  203.73    6.25
  -1   5   0  201.04    6.74
  -1   5   0  207.35    6.29
   1  -5   0  199.91    6.14
   1  -5   0  212.46    6.75
   1  -5   0  202.06    6.81
  -1   5   0  212.35    6.15
  -1   5   0  202.61    6.40
  -1   5   0  197.80    6.14
   0   5   0  953.59   25.91
   0   5   0  931.28   26.12
   0  -5   0  985.78   26.05
   0   5   0 1008.73   27.69
   0   5   0  902.88   26.20
   0   5   0  983.12   26.01
   0  -5   0  968.50   25.66
   0  -5   0  942.43   26.88
  -1  -5   0   31.89    2.16
   1   5   0   31.90    1.98
  -1  -5   0   28.98    1.75
  -1  -5   0   31.18    1.87
  -1  -5   0   29.04    2.19
   1   5   0   29.61    2.05
  -2  -5   0   -1.24    0.82
  -2  -5   0   -0.19    0.68
   2   5   0   -1.04    0.62
   2   5   0   -0.26    0.55
  -2  -5   0   -1.41    0.43
  -2  -5   0   -1.08    0.48
   3   5   0   25.20    2.02
  -3  -5   0   22.61    2.10
   3   5   0   25.26    1.89
  -3  -5   0   33.27    2.33
  -3  -5   0   27.67    1.81
  -3  -5   0   27.92    1.85
  -3  -5   0   27.27    2.19
  -4  -5   0    0.36    0.57
  -4  -5   0   -0.51    0.74
  -4  -5   0    1.28    0.89
  -4  -5   0    0.68    1.05
  -4  -5   0   -2.75    1.11
   4   5   0    0.01    1.00
  -5  -5   0    0.94    0.85
  -5  -5   0    1.22    0.87
   5   5   0    0.75    0.96
  -5  -5   0    0.97    0.96
  -6  -5   0   20.92    1.91
  -6  -5   0   20.54    2.01
  -6  -5   0   20.55    1.87
  -7  -5   0    8.94    1.54
  -7  -5   0    9.14    1.40
  -7  -5   0    9.35    1.94
  -8  -5   0   22.61    2.03
  -8  -5   0   25.74    2.51
  -8  -5   0   22.54    2.86
  -9  -5   0    7.33    1.70
  -9  -5   0    9.91    2.38
  -9  -5   0    9.17    1.34
  12  -6   0   37.47    3.28
  11  -6   0   13.25    2.15
  10  -6   0    7.65    1.62
  10  -6   0    5.84    1.69
  -9   6   0    3.11    0.84
   9  -6   0    2.56    1.31
   9  -6   0    3.07    1.35
  -9   6   0    2.49    0.78
  -8   6   0   28.26    1.94
   8  -6   0   35.93    2.72
  -8   6   0   31.73    1.91
  -7   6   0   28.63    1.98
   7  -6   0   38.65    2.57
   7  -6   0   37.35    2.74
  -7   6   0   33.29    2.01
  -6   6   0  233.41    7.45
  -6   6   0  259.97    7.47
   6  -6   0  243.52    8.26
   6  -6   0  250.95    7.17
   6  -6   0  238.37    8.31
   6  -6   0  252.35    7.20
   5  -6   0   32.93    1.73
  -5   6   0   31.96    1.54
  -5   6   0   31.90    1.45
   5  -6   0   30.83    1.51
   5  -6   0   25.88    2.29
  -5   6   0   27.89    1.89
  -5   6   0   31.89    1.85
   5  -6   0   30.70    2.03
  -4   6   0    9.71    1.00
  -4   6   0   10.27    1.01
   4  -6   0    7.99    1.44
   4  -6   0    8.44    1.24
   4  -6   0    7.93    0.92
  -4   6   0    9.46    1.16
   4  -6   0   10.34    0.97
  -4   6   0    9.41    1.05
   3  -6   0   -0.01    0.82
  -3   6   0    0.03    0.30
  -3   6   0   -0.37    0.66
   3  -6   0   -1.57    0.88
  -3   6   0   -0.17    0.63
  -3   6   0   -0.73    0.64
   3  -6   0    0.06    0.53
  -3   6   0    0.00    0.38
   3  -6   0    0.48    0.51
   2  -6   0   28.69    2.01
   2  -6   0   26.83    1.75
  -2   6   0   27.12    2.03
   2  -6   0   27.33    1.68
  -2   6   0   24.46    1.88
  -2   6   0   26.40    1.47
  -2   6   0   26.78    1.68
   2  -6   0   26.05    2.19
  -1   6   0   19.27    1.76
  -1   6   0   25.00    1.53
  -1   6   0   20.17    1.70
   1  -6   0   17.60    1.92
   1  -6   0   19.45    1.54
  -1   6   0   18.88    1.86
  -1   6   0   21.70    1.71
   1  -6   0   18.32    1.68
   0  -6   0   -2.79    1.38
   0   6   0    2.72    1.11
   0  -6   0    4.61    0.97
   0   6   0    1.82    0.92
   0   6   0    3.69    1.07
   0  -6   0    4.71    0.98
   1   6   0   42.67    2.60
  -1  -6   0   40.88    2.22
  -1  -6   0   39.76    2.29
   1   6   0   43.05    2.44
   1   6   0   40.63    2.19
  -1  -6   0   41.24    2.74
  -2  -6   0  181.98    6.01
   2   6   0  180.67    6.20
  -2  -6   0  179.26    6.12
  -2  -6   0  182.95    6.51
  -2  -6   0  175.50    6.55
   2   6   0  179.37    6.35
   3   6   0  133.15    5.30
  -3  -6   0  133.22    5.05
  -3  -6   0  131.29    5.41
  -3  -6   0  135.48    4.94
  -4  -6   0   42.07    2.60
  -4  -6   0   40.95    2.47
  -4  -6   0   43.31    2.82
   4   6   0   43.05    2.89
  -5  -6   0   15.81    1.80
  -5  -6   0   16.02    1.78
  -5  -6   0   18.01    2.13
  -6  -6   0    0.49    0.96
  -6  -6   0   -0.81    0.85
  -7  -6   0    1.10    1.30
  -7  -6   0   -0.12    1.23
  -8  -6   0   10.13    1.59
  -8  -6   0    6.67    2.16
  -8  -6   0    8.68    1.77
  -9  -6   0    5.53    1.36
  -9  -6   0    6.28    1.76
  12  -7   0    0.10    1.42
  11  -7   0    0.47    1.45
  10  -7   0    5.18    1.64
 -10   7   0    5.03    1.08
  10  -7   0    7.10    1.74
 -10   7   0    3.58    0.99
  -9   7   0    0.73    0.98
  -9   7   0   -0.18    0.89
   9  -7   0    1.85    1.31
   9  -7   0    2.29    1.46
   8  -7   0   41.84    3.07
  -8   7   0   43.67    2.40
  -8   7   0   38.19    2.34
   8  -7   0   41.78    2.80
   7  -7   0   16.38    1.31
   7  -7   0   18.10    2.23
  -7   7   0   16.55    1.85
  -7   7   0   17.61    1.79
   7  -7   0   17.95    1.97
  -6   7   0    6.12    0.71
   6  -7   0    4.17    0.89
   6  -7   0    4.59    1.63
  -6   7   0    5.18    1.22
  -6   7   0    5.88    0.72
   6  -7   0    4.49    1.36
  -6   7   0    6.11    1.15
  -5   7   0   10.30    1.36
  -5   7   0   13.76    1.38
   5  -7   0    9.67    1.09
   5  -7   0   12.17    1.85
   5  -7   0   10.59    1.50
   5  -7   0   11.76    1.32
  -5   7   0   11.96    1.33
  -5   7   0   10.47    1.16
  -4   7   0  158.03    5.54
   4  -7   0  155.00    5.15
  -4   7   0  164.25    5.40
   4  -7   0  149.96    6.07
   4  -7   0  151.10    5.75
  -4   7   0  154.64    5.21
  -4   7   0  157.02    4.99
   3  -7   0    0.53    1.16
  -3   7   0    2.95    0.95
  -3   7   0    0.41    0.85
  -3   7   0    0.55    0.65
   3  -7   0    1.48    0.71
  -3   7   0    0.83    0.96
   3  -7   0    1.43    0.74
   3  -7   0   -0.43    1.04
  -3   7   0    1.31    0.55
   2  -7   0    1.14    0.74
  -2   7   0    0.36    0.93
  -2   7   0    0.68    0.68
  -2   7   0    0.00    0.70
  -2   7   0   -0.11    0.94
   2  -7   0    2.37    1.12
   2  -7   0   -0.12    1.21
  -2   7   0   -0.46    0.78
   2  -7   0    0.44    0.70
   1  -7   0    1.19    0.77
  -1   7   0    0.89    0.97
  -1   7   0    2.80    1.14
   1  -7   0    1.41    1.30
   1  -7   0    1.95    0.84
  -1   7   0   -0.04    0.76
  -1   7   0    1.27    0.76
   0   7   0   86.07    3.54
   0  -7   0   90.40    3.76
   0   7   0   84.05    3.92
   0  -7   0   88.33    3.63
   0   7   0   92.07    3.96
   0  -7   0   86.10    4.27
  -1  -7   0    3.71    1.09
   1   7   0    2.88    1.13
  -1  -7   0    3.77    1.05
  -1  -7   0   -2.28    1.57
   1   7   0    2.41    1.27
   2   7   0   13.74    1.93
  -2  -7   0   13.46    2.16
  -2  -7   0   14.37    1.65
   2   7   0   12.42    1.61
  -2  -7   0   15.91    1.73
  -3  -7   0   -1.06    0.79
   3   7   0   -0.52    1.00
  -3  -7   0    0.06    1.23
  -3  -7   0   -0.10    0.83
  -4  -7   0    2.70    1.29
   4   7   0    1.61    1.42
  -4  -7   0    2.05    1.22
  -4  -7   0    3.49    1.55
  -5  -7   0   15.01    1.86
  -5  -7   0   13.79    1.76
  -5  -7   0   16.18    2.14
  -6  -7   0   23.29    2.59
  -6  -7   0   18.84    2.18
  -7  -7   0   16.13    2.00
  -7  -7   0   12.01    2.00
  -8  -7   0   -0.13    1.35
  -8  -7   0    0.49    1.37
  12  -8   0   13.34    2.13
  11  -8   0    6.02    1.76
 -11   8   0    1.87    1.10
 -11   8   0    5.94    1.26
  10  -8   0    1.83    1.46
 -10   8   0   -0.29    1.08
 -10   8   0    1.20    1.03
  10  -8   0    0.66    1.65
  -9   8   0   19.99    1.95
   9  -8   0   21.67    2.34
  -9   8   0   17.06    1.89
   9  -8   0   21.57    2.56
   8  -8   0   23.19    2.32
   8  -8   0   22.64    2.69
   8  -8   0   20.24    1.58
  -8   8   0   22.19    2.04
  -8   8   0   19.76    2.08
   7  -8   0   25.11    1.72
   7  -8   0   28.03    2.37
  -7   8   0   25.53    2.22
   7  -8   0   25.01    2.71
  -7   8   0   25.71    2.20
  -6   8   0    9.10    1.37
  -6   8   0    7.74    1.02
   6  -8   0    8.39    1.88
   6  -8   0    8.29    1.13
   6  -8   0    8.48    1.60
  -6   8   0    7.14    1.37
  -6   8   0    6.76    0.91
  -5   8   0   74.72    3.59
  -5   8   0   82.33    3.57
  -5   8   0   79.96    3.34
  -5   8   0   76.09    3.06
   5  -8   0   81.18    3.91
   5  -8   0   74.23    4.23
  -4   8   0    0.86    1.12
  -4   8   0   -0.33    0.91
   4  -8   0    0.22    1.57
   4  -8   0    0.48    1.24
   4  -8   0    0.95    0.84
  -4   8   0    0.69    0.95
  -4   8   0    1.35    0.87
   3  -8   0   17.04    1.99
   3  -8   0   16.47    1.67
  -3   8   0   15.07    1.70
  -3   8   0   14.51    1.23
  -3   8   0   17.16    1.83
   3  -8   0   17.41    2.25
   2  -8   0   59.77    3.80
  -2   8   0   65.07    3.41
  -2   8   0   62.77    3.36
  -2   8   0   64.13    2.79
   2  -8   0   61.23    3.02
   1  -8   0   32.63    3.02
   1  -8   0   34.70    2.32
  -1   8   0   35.94    2.18
  -1   8   0   39.60    2.68
  -1   8   0   36.72    2.77
   0   8   0  173.70    6.02
   0   8   0  178.87    6.57
   0  -8   0  160.85    6.86
   0  -8   0  165.53    6.05
   0   8   0  174.67    6.43
  -1  -8   0   -1.17    0.92
   1   8   0   -1.27    0.87
   1   8   0   -1.42    1.26
  -1  -8   0   -0.55    0.94
  -1  -8   0   -3.44    1.35
  -2  -8   0    5.54    1.69
   2   8   0    3.67    1.51
  -2  -8   0    4.56    1.26
  -2  -8   0    3.03    1.16
  -3  -8   0    2.05    1.26
  -3  -8   0    6.13    1.80
   3   8   0    4.05    1.60
  -3  -8   0    2.66    1.29
  -4  -8   0    0.88    1.52
  -4  -8   0    0.73    1.10
  -4  -8   0    0.10    1.13
  -5  -8   0    4.92    1.64
  -5  -8   0    3.23    1.53
  -6  -8   0   13.98    2.04
  -7  -8   0    4.93    1.79
 -11   9   0   -0.07    1.15
 -11   9   0    0.84    1.22
  11  -9   0    2.93    1.50
  10  -9   0    3.52    2.02
  10  -9   0    4.68    1.71
 -10   9   0    1.84    1.30
   9  -9   0    2.73    1.94
   9  -9   0    5.73    1.76
  -9   9   0    4.36    1.44
   8  -9   0   27.47    2.56
  -8   9   0   22.91    2.35
   8  -9   0   22.23    2.82
   7  -9   0    0.67    1.59
  -7   9   0   -0.63    0.68
   7  -9   0   -0.10    1.21
  -7   9   0   -1.24    1.14
  -6   9   0   -0.08    1.21
   6  -9   0   -0.13    1.52
  -6   9   0    1.19    0.95
   6  -9   0    1.68    1.42
  -5   9   0   -0.71    1.20
   5  -9   0    0.39    1.58
  -5   9   0   -1.05    1.01
   5  -9   0   -0.14    1.36
  -4   9   0   18.44    1.17
   4  -9   0   20.88    2.40
  -4   9   0   17.51    1.92
  -4   9   0   17.09    2.09
   4  -9   0   19.75    2.58
  -3   9   0   15.09    1.35
   3  -9   0   12.29    2.34
  -3   9   0   16.24    1.89
   3  -9   0   16.06    1.76
  -3   9   0   12.73    1.88
  -2   9   0    2.51    1.37
  -2   9   0    1.27    0.85
   2  -9   0    2.24    1.05
  -2   9   0    2.53    1.20
   2  -9   0    1.34    1.73
   1  -9   0   20.52    2.81
  -1   9   0   23.26    1.97
   1  -9   0   23.89    2.19
  -1   9   0   24.59    2.53
  -1   9   0   25.36    2.56
   0  -9   0    0.32    1.08
   0   9   0    0.09    1.44
   0  -9   0   -3.07    1.60
  -1  -9   0    1.67    1.65
   1   9   0   -2.32    1.34
  -1  -9   0    0.33    1.11
  -2  -9   0   22.09    2.33
  -2  -9   0   24.31    2.80
   2   9   0   17.67    2.45
   3   9   0   -1.06    1.49
  -3  -9   0    1.70    1.28
  -3  -9   0    2.71    1.81
  -4  -9   0   47.85    3.50
  -4  -9   0   48.42    3.98
  -5  -9   0   19.11    2.31
  -6  -9   0   -2.53    1.45
 -10  10   0    2.75    1.48
  10 -10   0    2.18    1.55
  10 -10   0    0.18    1.89
  -9  10   0    2.42    1.47
   9 -10   0    1.42    1.93
   9 -10   0    2.02    1.59
   8 -10   0   19.05    2.50
  -8  10   0   25.43    2.53
   8 -10   0   21.65    3.04
   7 -10   0    2.02    1.60
  -7  10   0    1.57    1.40
   7 -10   0    3.30    2.02
  -7  10   0    2.01    1.01
   6 -10   0    0.49    1.53
  -6  10   0    1.74    1.20
   6 -10   0    1.82    1.90
  -6  10   0    3.37    1.55
   5 -10   0   17.14    2.41
  -5  10   0   14.23    2.07
  -5  10   0   17.28    1.89
   5 -10   0   18.59    2.73
  -4  10   0   -0.91    1.22
  -4  10   0   -0.99    1.27
  -4  10   0   -0.94    0.61
   4 -10   0   -1.80    1.63
   3 -10   0    7.83    2.33
  -3  10   0    9.76    1.20
  -3  10   0    8.62    1.81
  -3  10   0   11.20    1.87
  -2  10   0   27.09    2.74
   2 -10   0   25.97    3.13
  -2  10   0   30.14    2.90
   2 -10   0   30.41    2.54
  -1  10   0    2.33    1.58
   1 -10   0   -0.96    1.02
   1 -10   0   -0.39    1.84
   0 -10   0    7.38    2.30
   0 -10   0    7.87    1.67
   0  10   0    6.28    1.89
  -1 -10   0    4.00    2.14
  -1 -10   0    5.93    1.54
   1  10   0   -0.50    1.62
  -2 -10   0   -1.04    1.15
  -2 -10   0    0.39    1.87
   2  10   0   -2.27    1.56
  -3 -10   0   13.94    2.76
  -3 -10   0   14.21    2.28
  -4 -10   0    8.93    2.04
   9 -11   0   -0.92    1.87
   9 -11   0    0.99    1.81
  -9  11   0    0.08    1.48
   8 -11   0    0.65    2.05
   8 -11   0    0.72    1.77
  -8  11   0    0.19    1.48
  -7  11   0    7.69    1.44
   7 -11   0    7.32    2.16
  -7  11   0    7.74    1.92
   7 -11   0   11.39    2.63
  -6  11   0   -1.12    1.40
  -6  11   0   -1.02    1.26
   6 -11   0   -1.08    1.71
   6 -11   0   -1.97    1.83
  -5  11   0    4.96    1.57
  -5  11   0    4.56    1.65
   5 -11   0    3.95    2.23
  -4  11   0   -0.92    1.35
  -4  11   0   -1.94    1.32
   4 -11   0    1.00    1.99
  -3  11   0    4.93    1.74
  -3  11   0    4.06    1.75
  -3  11   0    6.14    1.16
   3 -11   0    4.06    2.30
  -2  11   0    3.92    1.76
   2 -11   0    1.56    2.09
   1 -11   0    9.11    1.80
  -1  11   0    9.01    2.18
   1 -11   0    3.91    2.33
   0 -11   0    9.37    1.82
   0  11   0    5.52    2.08
   0 -11   0    8.21    2.55
  -1 -11   0    0.24    1.44
  -1 -11   0    1.29    2.02
   1  11   0   -0.80    1.76
  -2 -11   0   11.72    2.78
  -2 -11   0    8.38    2.05
   2  11   0    8.91    2.50
  -3 -11   0   16.41    2.56
  -8  12   0   22.43    2.76
  -7  12   0    1.26    1.34
  -7  12   0   -0.23    1.64
  -6  12   0   -1.02    1.67
  -6  12   0   -2.39    1.33
  -5  12   0    4.20    1.80
  -5  12   0    7.01    1.97
   4 -12   0   10.93    3.01
  -4  12   0   14.01    2.30
  -3  12   0    1.25    1.70
   3 -12   0   -0.36    2.27
  -2  12   0    2.72    1.83
   2 -12   0   -0.34    2.19
   1 -12   0    1.24    2.37
  -1  12   0    0.33    1.74
   0  12   0    1.08    1.96
   1  12   0    3.46    2.27
  -2  13  -1    0.10    1.85
  -3  13  -1    1.03    1.83
  -4  13  -1    5.51    2.07
  -5  13  -1    8.87    2.18
  -6  13  -1   -1.12    1.54
   1  12  -1   -0.70    1.89
  -1 -12   1    4.72    2.50
  -1 -12   1   -1.16    1.51
   0 -12   1    1.91    1.61
   0  12  -1   -1.88    1.73
   0 -12   1    0.84    2.31
   1 -12   1   -1.96    2.07
  -1  12  -1    2.48    1.68
  -2  12  -1    1.15    1.62
   2 -12   1   -1.67    2.08
  -3  12  -1    0.70    1.63
   3 -12   1    3.24    2.36
  -4  12  -1    1.09    1.67
   4 -12   1    3.26    2.48
  -4  12  -1    0.25    1.68
  -5  12  -1    4.65    1.71
  -5  12  -1    3.29    1.87
   5 -12   1    1.11    2.16
   6 -12   1    0.15    2.12
  -6  12  -1   -0.28    1.55
  -6  12  -1   -0.65    1.38
  -7  12  -1    1.17    1.21
  -7  12  -1    2.11    1.78
   7 -12   1   -3.70    1.86
  -8  12  -1   22.38    2.75
  -3 -11   1    8.67    2.06
  -3 -11   1   11.54    2.72
  -2 -11   1   -0.08    1.41
  -2 -11   1    0.18    2.01
   2  11  -1    0.56    1.86
  -1 -11   1    2.45    2.25
   1  11  -1    5.40    1.99
  -1 -11   1    3.89    1.63
   0  11  -1   16.21    2.53
   0 -11   1   13.71    2.87
   0 -11   1   16.94    2.27
   1 -11   1    1.60    1.33
  -1  11  -1    2.91    1.73
   1 -11   1    4.40    2.27
   2 -11   1   26.14    3.36
  -2  11  -1   26.92    2.89
  -3  11  -1   33.08    3.21
   3 -11   1   33.77    3.72
  -3  11  -1   36.24    3.06
  -3  11  -1   33.64    2.16
   4 -11   1    3.09    2.11
  -4  11  -1    3.53    1.59
  -4  11  -1    4.20    1.67
  -5  11  -1    9.04    1.73
   5 -11   1    7.70    2.35
  -5  11  -1   11.49    2.01
  -6  11  -1   -0.21    1.25
   6 -11   1   -2.16    1.67
   6 -11   1    1.08    1.92
  -6  11  -1    0.18    1.45
   7 -11   1    0.38    1.77
  -7  11  -1    0.80    1.50
  -7  11  -1    3.43    1.13
   7 -11   1    4.13    2.17
   8 -11   1    0.60    1.99
  -8  11  -1    0.86    1.51
   8 -11   1    0.81    1.74
   9 -11   1    4.55    2.26
  -9  11  -1    6.68    1.82
   9 -11   1    2.61    1.91
  10 -11   1   -0.29    1.62
 -10  11  -1    3.79    1.60
  -5 -10   1    9.05    2.17
  -4 -10   1    2.59    1.63
  -3 -10   1    0.46    1.46
   3  10  -1   -0.72    1.78
  -3 -10   1    2.56    2.05
   2  10  -1   -1.95    1.52
  -2 -10   1    1.94    1.91
  -2 -10   1   -0.50    1.25
  -1 -10   1    3.70    1.50
  -1 -10   1    6.93    2.17
   1  10  -1    5.61    1.97
   0 -10   1    0.57    1.14
   0  10  -1    0.00    1.44
   0 -10   1    0.67    1.79
  -1  10  -1   11.67    2.04
   1 -10   1    9.82    1.68
   1 -10   1    7.79    2.30
   2 -10   1    2.46    1.98
  -2  10  -1    1.64    1.43
  -2  10  -1    1.15    1.46
  -2  10  -1    2.10    0.96
   2 -10   1    3.32    1.27
  -3  10  -1   19.46    2.25
  -3  10  -1   18.37    1.60
  -3  10  -1   15.81    2.05
   3 -10   1   16.13    2.77
   4 -10   1    0.72    1.81
  -4  10  -1    1.53    1.32
  -4  10  -1    0.51    1.39
  -4  10  -1    0.54    0.64
  -5  10  -1    1.06    1.39
   5 -10   1    1.03    1.74
   5 -10   1    0.33    1.54
  -5  10  -1    2.36    1.23
  -6  10  -1    2.67    1.18
  -6  10  -1    2.99    1.52
   6 -10   1    3.38    1.96
   6 -10   1    2.86    1.67
  -7  10  -1   -1.49    1.24
   7 -10   1    0.63    1.76
  -7  10  -1   -0.70    0.80
   7 -10   1   -1.91    1.40
  -8  10  -1   21.60    2.46
   8 -10   1   23.14    3.07
   8 -10   1   25.30    2.68
   9 -10   1    1.30    1.90
  -9  10  -1   -0.16    1.33
   9 -10   1    2.07    1.59
  10 -10   1    2.25    1.88
  10 -10   1    4.29    1.58
 -10  10  -1   -0.23    1.27
 -11  10  -1    1.02    1.29
  -6  -9   1   -2.51    1.34
  -5  -9   1    1.46    1.52
  -4  -9   1    8.65    1.90
  -4  -9   1   14.11    2.41
  -3  -9   1   25.03    2.84
   3   9  -1   21.91    2.62
  -3  -9   1   23.61    2.44
   2   9  -1   -0.16    1.37
  -2  -9   1    0.32    1.16
  -2  -9   1    0.27    1.57
   1   9  -1    4.57    1.59
  -1  -9   1    7.47    1.48
  -1  -9   1    7.02    1.99
   0   9  -1   -1.91    1.40
   0  -9   1    0.02    1.22
   0   9  -1    0.77    1.39
  -1   9  -1   27.28    2.75
  -1   9  -1   27.55    2.77
   1  -9   1   25.80    3.06
  -1   9  -1   25.91    2.04
   1  -9   1   26.85    2.38
  -2   9  -1    7.42    1.14
  -2   9  -1    9.48    1.61
   2  -9   1    6.26    1.93
   2  -9   1    8.51    1.43
  -2   9  -1    8.38    1.62
   3  -9   1   22.02    2.68
  -3   9  -1   23.98    2.38
   3  -9   1   21.31    2.03
  -3   9  -1   23.96    2.34
  -3   9  -1   21.82    1.57
   4  -9   1    1.61    1.44
  -4   9  -1    1.19    1.24
   4  -9   1   -0.65    1.51
  -4   9  -1    0.89    1.12
  -5   9  -1    8.62    1.36
   5  -9   1    4.90    1.95
  -5   9  -1    5.35    1.45
   5  -9   1    8.84    1.74
   6  -9   1    1.24    1.34
  -6   9  -1   -0.28    1.12
  -6   9  -1    0.78    0.89
  -6   9  -1    0.08    0.80
   6  -9   1   -1.61    1.48
  -7   9  -1   -0.62    1.11
   7  -9   1   -0.85    1.17
   7  -9   1   -0.61    1.50
   8  -9   1   32.42    2.66
  -8   9  -1   34.84    2.60
   8  -9   1   30.11    3.13
   9  -9   1   12.79    2.41
  -9   9  -1   12.11    1.75
   9  -9   1   15.43    2.11
  10  -9   1   16.60    2.51
  10  -9   1   16.62    2.15
 -10   9  -1   15.67    1.80
 -10   9  -1   13.53    1.73
  11  -9   1    5.45    1.64
 -11   9  -1    3.36    1.29
 -11   9  -1    3.02    1.24
  -7  -8   1    1.43    1.85
  -7  -8   1    1.80    1.50
  -7  -8   1    3.22    1.56
  -6  -8   1   17.23    2.19
  -6  -8   1   12.21    2.14
  -5  -8   1    1.52    1.40
  -5  -8   1    0.07    1.26
  -4  -8   1   -1.16    0.98
  -4  -8   1   -0.99    1.03
  -4  -8   1    1.16    1.46
   4   8  -1   -0.72    1.30
   3   8  -1   13.04    2.07
  -3  -8   1   17.01    2.19
  -3  -8   1   10.72    1.71
  -3  -8   1   12.72    1.73
  -2  -8   1    4.42    1.21
   2   8  -1    0.62    1.19
  -2  -8   1    3.13    1.54
  -2  -8   1    3.98    1.19
   1   8  -1   31.55    2.62
   1   8  -1   27.82    2.72
  -1  -8   1   29.73    2.43
  -1  -8   1   32.44    2.55
   1   8  -1   26.14    2.07
  -1  -8   1   28.27    2.97
   0  -8   1   26.99    2.38
   0   8  -1   25.92    2.50
   0   8  -1   23.20    2.04
   0  -8   1   26.28    2.88
   0   8  -1   27.09    2.62
   0  -8   1   22.37    2.19
   1  -8   1    0.96    1.53
  -1   8  -1    2.05    0.91
   1  -8   1    1.08    0.89
  -1   8  -1    0.31    1.11
   1  -8   1    1.97    1.03
  -1   8  -1    3.10    1.17
  -2   8  -1   95.36    4.10
   2  -8   1   87.14    4.47
  -2   8  -1   91.63    3.52
  -2   8  -1   95.14    4.11
   2  -8   1   90.97    3.82
  -3   8  -1    1.81    0.70
  -3   8  -1    1.80    0.88
   3  -8   1   -0.25    1.33
  -3   8  -1    1.69    1.01
  -3   8  -1    3.72    1.21
   3  -8   1    2.38    0.93
  -3   8  -1    0.77    0.79
   3  -8   1    2.23    1.28
   4  -8   1  110.38    4.74
  -4   8  -1  106.49    4.48
  -4   8  -1  122.30    4.56
  -4   8  -1  109.86    4.05
   4  -8   1  104.34    5.08
   4  -8   1  112.16    4.23
   4  -8   1  112.82    4.26
  -4   8  -1  115.22    4.33
   5  -8   1   51.02    2.56
  -5   8  -1   56.63    2.69
  -5   8  -1   52.68    2.94
   5  -8   1   52.84    3.11
  -5   8  -1   59.54    3.02
   5  -8   1   53.48    3.56
  -5   8  -1   54.37    2.47
  -6   8  -1   24.81    2.09
  -6   8  -1   27.55    2.14
   6  -8   1   24.58    2.60
  -6   8  -1   23.02    1.51
   6  -8   1   27.08    1.73
  -6   8  -1   28.56    1.62
   6  -8   1   27.88    2.31
   7  -8   1   -0.71    0.68
  -7   8  -1    0.65    1.04
   7  -8   1   -1.34    1.41
  -7   8  -1   -0.04    1.02
   7  -8   1    0.06    1.07
   8  -8   1   -2.62    1.34
   8  -8   1    2.26    1.25
  -8   8  -1   -2.07    0.91
  -8   8  -1   -0.83    1.05
   9  -8   1    6.77    1.55
   9  -8   1    4.49    1.80
  -9   8  -1    4.66    1.25
  -9   8  -1    3.32    1.25
 -10   8  -1    1.19    1.01
  10  -8   1    0.98    1.61
 -10   8  -1   -0.47    0.99
  10  -8   1    1.36    1.31
 -11   8  -1    0.65    1.02
 -11   8  -1   -1.20    0.92
  11  -8   1    1.81    1.40
  -8  -7   1    4.80    2.15
  -8  -7   1    4.59    1.46
  -8  -7   1    1.39    1.39
  -7  -7   1   -1.25    1.25
  -7  -7   1   -0.52    1.29
  -7  -7   1    0.70    1.62
  -6  -7   1   -1.46    1.23
  -6  -7   1   -0.03    1.12
  -5  -7   1   28.56    2.55
  -5  -7   1   28.89    2.40
  -5  -7   1   26.66    2.57
  -4  -7   1   17.43    1.88
  -4  -7   1   19.77    2.18
  -4  -7   1   19.10    1.98
   4   7  -1   14.39    1.98
  -3  -7   1   17.26    1.99
   3   7  -1   15.26    1.92
   3   7  -1   19.83    1.84
  -3  -7   1   16.75    2.12
  -3  -7   1   17.21    1.92
  -2  -7   1   84.32    3.76
   2   7  -1   82.51    3.69
  -2  -7   1   77.64    4.32
   2   7  -1   82.64    4.11
   2   7  -1   80.04    3.85
  -2  -7   1   86.56    3.90
  -1  -7   1  448.05   13.86
   1   7  -1  456.41   13.38
  -1  -7   1  427.44   12.92
  -1  -7   1  454.70   13.27
   1   7  -1  443.89   13.30
   0  -7   1   18.75    1.83
   0  -7   1   17.80    1.74
   0   7  -1   15.61    1.54
   0   7  -1   20.14    2.05
   0  -7   1   20.00    2.23
   0   7  -1   21.98    1.97
  -1   7  -1    0.48    0.89
   1  -7   1    0.33    0.70
  -1   7  -1    0.92    0.71
  -1   7  -1    0.69    0.85
  -1   7  -1   -0.46    0.69
   1  -7   1   -0.29    1.15
   1  -7   1   -0.62    0.66
  -2   7  -1   25.65    2.03
   2  -7   1   28.22    1.88
  -2   7  -1   24.57    1.90
  -2   7  -1   24.24    1.53
   2  -7   1   25.49    2.30
  -2   7  -1   28.96    2.12
   2  -7   1   26.46    1.85
  -2   7  -1   28.58    1.84
   3  -7   1   21.84    1.58
   3  -7   1   24.33    1.70
   3  -7   1   22.74    1.96
  -3   7  -1   23.92    1.84
  -3   7  -1   22.15    1.78
  -3   7  -1   24.77    1.95
  -3   7  -1   22.17    1.25
   3  -7   1   21.65    2.21
   4  -7   1    3.21    0.86
  -4   7  -1    1.62    0.98
  -4   7  -1    2.15    0.76
  -4   7  -1    2.59    0.94
   4  -7   1    3.11    1.36
   4  -7   1    1.14    0.77
   5  -7   1    4.48    0.86
   5  -7   1    3.76    1.24
   5  -7   1    4.62    1.51
   5  -7   1    3.49    0.85
  -5   7  -1    6.05    1.10
  -5   7  -1    4.82    0.78
  -5   7  -1    5.57    1.14
  -5   7  -1    3.92    0.85
   6  -7   1   20.44    2.28
  -6   7  -1   18.76    1.81
   6  -7   1   18.89    1.37
  -6   7  -1   17.77    1.81
   6  -7   1   18.24    1.94
   7  -7   1   29.21    2.26
   7  -7   1   32.98    2.70
   7  -7   1   30.13    1.60
  -7   7  -1   25.99    1.99
  -7   7  -1   27.89    2.04
   8  -7   1   19.01    2.33
  -8   7  -1   19.43    1.72
   8  -7   1   19.46    2.05
  -8   7  -1   20.26    1.77
  -9   7  -1   -2.36    0.73
  -9   7  -1   -0.70    0.78
   9  -7   1    0.46    1.17
   9  -7   1   -0.94    1.29
  10  -7   1   11.08    1.78
 -10   7  -1    7.28    1.14
 -10   7  -1    8.88    1.15
  10  -7   1    7.74    1.74
  11  -7   1    1.41    1.35
  -9  -6   1   16.91    1.88
  -9  -6   1   14.98    2.10
  -8  -6   1   21.61    2.14
  -8  -6   1   23.09    2.45
  -8  -6   1   18.55    2.72
  -7  -6   1   -0.43    1.04
  -7  -6   1   -0.39    1.09
  -7  -6   1    0.21    1.46
  -6  -6   1   18.23    1.98
  -6  -6   1   18.47    1.89
  -5  -6   1    3.72    1.10
  -5  -6   1    5.53    1.37
  -5  -6   1    4.96    1.20
   4   6  -1  169.83    6.36
  -4  -6   1  180.21    6.33
  -4  -6   1  175.43    6.19
  -4  -6   1  166.95    5.95
   3   6  -1  283.55    9.18
  -3  -6   1  299.21    9.41
   3   6  -1  281.46    8.94
  -3  -6   1  286.19    9.00
  -3  -6   1  275.14    9.27
  -3  -6   1  276.15    8.77
  -2  -6   1    4.73    1.04
   2   6  -1    3.00    1.15
  -2  -6   1    4.96    1.03
  -2  -6   1    4.48    1.40
   2   6  -1    5.02    1.05
   2   6  -1    6.26    1.05
  -2  -6   1    5.85    1.29
   1   6  -1   21.95    1.62
  -1  -6   1   18.40    2.03
  -1  -6   1   22.35    1.71
  -1  -6   1   24.39    1.89
   1   6  -1   24.73    2.02
  -1  -6   1   22.84    1.66
   1   6  -1   22.69    1.87
   0   6  -1 1428.77   39.09
   0   6  -1 1537.67   39.45
   0  -6   1 1525.20   39.50
   0  -6   1 1425.11   40.52
   0   6  -1 1438.14   39.52
   0  -6   1 1443.44   38.84
   0   6  -1 1475.10   39.83
   1  -6   1   50.20    2.45
  -1   6  -1   54.33    2.61
  -1   6  -1   48.56    2.57
   1  -6   1   49.47    2.91
  -1   6  -1   52.28    2.29
   1  -6   1   53.76    2.45
  -1   6  -1   49.52    2.60
  -1   6  -1   50.22    2.41
  -2   6  -1   69.29    2.54
   2  -6   1   67.85    2.74
  -2   6  -1   72.91    2.77
  -2   6  -1   67.81    2.97
   2  -6   1   66.16    2.74
   2  -6   1   69.05    3.09
   2  -6   1   65.25    2.77
   2  -6   1   64.27    3.26
  -2   6  -1   69.62    2.93
   3  -6   1   15.34    1.29
  -3   6  -1   13.55    1.33
  -3   6  -1   14.04    1.39
  -3   6  -1   14.43    1.46
   3  -6   1   12.71    1.47
   3  -6   1   11.61    1.07
  -3   6  -1   12.97    0.85
  -4   6  -1   16.85    1.22
  -4   6  -1   15.82    1.31
  -4   6  -1   15.18    1.42
   4  -6   1   19.03    1.34
   4  -6   1   18.43    1.56
   4  -6   1   17.46    1.15
  -4   6  -1   16.49    1.52
   5  -6   1   45.62    2.05
  -5   6  -1   46.23    2.21
  -5   6  -1   43.59    1.72
  -5   6  -1   42.49    2.22
   5  -6   1   44.34    1.86
   5  -6   1   45.15    2.41
  -5   6  -1   45.38    1.83
   6  -6   1   53.38    2.72
  -6   6  -1   48.34    2.37
   6  -6   1   49.89    1.97
   6  -6   1   49.52    2.25
  -6   6  -1   43.90    2.36
  -7   6  -1   51.60    2.44
   7  -6   1   60.50    3.02
  -7   6  -1   56.67    2.53
   7  -6   1   57.01    3.19
  -8   6  -1   -0.42    0.78
   8  -6   1    2.21    1.17
  -8   6  -1   -1.00    0.79
   8  -6   1   -3.61    1.17
  -9   6  -1   -0.33    0.62
   9  -6   1   -2.41    1.15
  -9   6  -1   -0.52    0.64
   9  -6   1    0.80    1.10
  10  -6   1    8.85    1.66
  10  -6   1    7.04    1.61
  11  -6   1   28.31    2.74
 -10  -5   1    0.73    1.40
  -9  -5   1   -2.91    1.51
  -9  -5   1   -2.86    0.89
  -9  -5   1   -2.85    1.14
  -8  -5   1   13.65    1.84
  -8  -5   1   14.49    1.57
  -8  -5   1   13.17    2.27
  -7  -5   1   32.36    2.72
  -7  -5   1   33.09    2.18
  -7  -5   1   30.76    2.38
  -6  -5   1   23.41    1.83
  -6  -5   1   25.76    2.07
  -6  -5   1   21.74    1.86
  -5  -5   1    1.09    0.97
  -5  -5   1    0.96    0.85
  -5  -5   1   -0.14    1.03
   5   5  -1   -0.56    0.86
  -5  -5   1   -0.02    0.80
  -4  -5   1  462.01   12.99
  -4  -5   1  425.94   12.68
   4   5  -1  441.22   12.85
   4   5  -1  424.03   12.53
  -4  -5   1  413.68   12.86
  -4  -5   1  425.95   12.39
  -3  -5   1  110.80    4.13
  -3  -5   1  119.58    4.65
   3   5  -1  116.13    4.47
  -3  -5   1  116.38    4.29
  -3  -5   1  112.01    4.40
   3   5  -1  113.83    4.22
  -3  -5   1  118.77    4.52
  -2  -5   1   63.26    3.05
  -2  -5   1   70.13    3.11
  -2  -5   1   75.32    3.29
   2   5  -1   67.24    3.04
   2   5  -1   68.97    2.94
  -2  -5   1   63.76    2.73
  -2  -5   1   67.69    2.88
  -1  -5   1    2.35    0.89
  -1  -5   1    2.80    0.82
  -1  -5   1    3.89    1.18
   1   5  -1    1.03    1.10
  -1  -5   1    2.35    0.78
  -1  -5   1    2.71    0.73
   1   5  -1    1.57    0.87
   1   5  -1    2.52    0.85
   1   5  -1    1.37    0.79
   0   5  -1  365.61   10.69
   0   5  -1  348.60   10.57
   0  -5   1  371.26   10.47
   0  -5   1  361.70   10.63
   0  -5   1  362.43   11.07
   0   5  -1  389.67   11.35
   0   5  -1  391.51   10.69
   0   5  -1  358.40   10.70
  -1   5  -1  235.00    7.21
  -1   5  -1  243.68    7.16
   1  -5   1  237.94    7.10
  -1   5  -1  232.90    7.15
  -1   5  -1  238.43    6.96
  -1   5  -1  240.27    7.04
   1  -5   1  233.08    6.99
  -1   5  -1  238.05    7.57
  -2   5  -1  157.27    4.80
  -2   5  -1  163.22    5.40
  -2   5  -1  178.63    5.12
   2  -5   1  158.63    4.96
   2  -5   1  157.75    4.92
   2  -5   1  163.14    5.41
  -2   5  -1  150.10    4.99
  -2   5  -1  161.65    4.87
  -2   5  -1  157.67    5.13
   2  -5   1  152.13    4.93
  -3   5  -1    1.88    0.67
  -3   5  -1    3.98    0.85
  -3   5  -1    2.10    0.76
   3  -5   1    2.10    0.80
   3  -5   1    1.57    0.58
  -3   5  -1    1.98    0.67
  -3   5  -1    2.24    0.58
   3  -5   1    1.14    0.53
   4  -5   1  743.22   20.77
   4  -5   1  750.48   22.08
  -4   5  -1  732.64   20.73
  -4   5  -1  788.13   22.26
  -4   5  -1  757.56   20.14
  -4   5  -1  778.96   20.71
  -4   5  -1  794.14   21.33
   4  -5   1  763.79   20.32
  -4   5  -1  761.85   20.29
  -5   5  -1   95.78    3.32
   5  -5   1   97.24    3.74
  -5   5  -1   87.06    3.31
   5  -5   1   93.78    3.16
   5  -5   1   97.19    3.03
  -5   5  -1  111.08    4.16
  -6   5  -1    5.17    0.81
  -6   5  -1    6.00    0.85
   6  -5   1    6.33    1.10
  -7   5  -1   12.47    1.15
  -7   5  -1   11.94    1.11
   7  -5   1   13.49    1.63
   8  -5   1    1.38    1.12
   8  -5   1   -0.96    1.17
   9  -5   1    1.03    1.17
   9  -5   1    2.45    1.16
  10  -5   1    4.02    1.35
  11  -5   1   14.43    2.03
 -10  -4   1    5.67    2.12
 -10  -4   1    4.24    1.48
  -9  -4   1    4.20    1.77
  -9  -4   1    3.75    1.35
  -8  -4   1    4.11    1.23
  -8  -4   1    9.22    1.86
  -8  -4   1    5.82    1.05
  -7  -4   1   50.01    2.40
  -7  -4   1   47.76    3.14
  -7  -4   1   53.10    2.75
  -6  -4   1   -0.26    1.02
  -6  -4   1   -0.67    0.68
  -6  -4   1   -1.09    0.64
  -6  -4   1   -0.30    0.73
  -6  -4   1   -0.66    0.59
   5   4  -1  139.38    5.09
  -5  -4   1  133.63    4.71
  -5  -4   1  143.63    5.22
  -5  -4   1  152.57    5.23
  -5  -4   1  134.27    4.88
  -5  -4   1  126.71    4.67
  -4  -4   1  146.13    4.86
  -4  -4   1  143.37    5.12
   4   4  -1  145.16    5.05
  -4  -4   1  143.09    4.88
  -4  -4   1  141.51    4.74
   4   4  -1  143.53    4.79
  -3  -4   1   80.21    3.11
   3   4  -1   81.19    3.29
  -3  -4   1   79.44    3.06
  -3  -4   1   76.03    3.22
   3   4  -1   80.41    3.08
  -3  -4   1   89.52    3.49
  -2  -4   1  493.41   14.07
  -2  -4   1  543.37   14.49
  -2  -4   1  514.19   14.36
   2   4  -1  517.50   14.38
   2   4  -1  496.83   14.33
  -2  -4   1  527.02   14.53
  -2  -4   1  508.30   14.67
   1   4  -1  175.95    5.59
   1   4  -1  183.80    5.50
  -1  -4   1  176.20    5.49
  -1  -4   1  177.50    5.41
  -1  -4   1  187.94    5.77
  -1  -4   1  181.47    5.31
   1   4  -1  169.44    5.42
   1   4  -1  174.29    5.54
  -1  -4   1  178.54    5.64
  -1  -4   1  175.66    5.70
   0   4  -1    2.17    0.73
   0   4  -1    0.41    0.45
   0   4  -1   -0.30    0.43
   0  -4   1    0.37    0.53
   0   4  -1    0.63    0.57
   0  -4   1    0.03    0.46
   0  -4   1    0.43    0.46
   0   4  -1   -0.02    0.25
   0   4  -1    1.06    0.53
  -1   4  -1  398.67   10.97
   1  -4   1  376.96   10.89
  -1   4  -1  393.51   10.90
   1  -4   1  385.25   10.99
  -1   4  -1  380.93   10.99
   1  -4   1  394.01   10.78
  -1   4  -1  409.09   10.76
  -1   4  -1  398.58   11.61
  -2   4  -1   10.61    0.97
   2  -4   1   11.03    1.04
  -2   4  -1    9.69    0.91
  -2   4  -1    9.81    0.66
  -2   4  -1    9.39    1.01
  -2   4  -1   10.70    0.91
   2  -4   1   12.11    0.91
   2  -4   1   11.13    0.85
   2  -4   1    9.02    0.73
   3  -4   1    9.14    1.04
   3  -4   1    8.85    0.87
  -3   4  -1    8.33    0.97
  -3   4  -1    8.33    0.76
  -3   4  -1   10.09    1.16
   3  -4   1    9.49    0.72
  -3   4  -1    9.10    1.02
  -3   4  -1    8.02    0.74
  -4   4  -1 1349.18   35.53
   4  -4   1 1245.21   35.34
  -4   4  -1 1241.06   33.16
  -4   4  -1 1225.72   33.13
   4  -4   1 1257.40   32.61
   4  -4   1 1239.17   33.57
  -4   4  -1 1174.74   33.19
   5  -4   1  155.05    5.20
  -5   4  -1  147.74    4.54
  -5   4  -1  152.86    4.56
   6  -4   1   70.08    2.96
  -6   4  -1   69.50    2.35
  -6   4  -1   62.70    2.27
   7  -4   1    2.25    0.90
   8  -4   1    2.52    1.08
   9  -4   1    2.17    1.10
   9  -4   1    3.13    1.22
  10  -4   1   10.10    1.66
  11  -4   1    3.38    1.45
 -11  -3   1    6.16    1.58
 -10  -3   1    0.00    1.07
 -10  -3   1    0.37    1.60
  -9  -3   1    1.86    1.12
  -9  -3   1    4.41    1.67
  -8  -3   1    2.83    1.37
  -8  -3   1    3.21    1.00
  -8  -3   1    2.87    1.29
  -7  -3   1    4.67    1.29
  -7  -3   1    4.36    1.00
  -7  -3   1    5.24    0.84
  -7  -3   1    4.69    0.94
  -7  -3   1    3.45    1.37
   6   3  -1  286.96    8.90
  -6  -3   1  282.71    9.44
  -6  -3   1  310.52    9.16
  -6  -3   1  287.76    8.47
  -6  -3   1  304.85    8.75
  -6  -3   1  287.26    8.82
  -5  -3   1   23.35    1.48
   5   3  -1   22.13    1.70
  -5  -3   1   24.98    1.75
  -5  -3   1   24.33    1.59
  -5  -3   1   25.48    2.03
  -5  -3   1   21.35    1.82
  -4  -3   1  114.21    4.09
   4   3  -1  113.74    4.02
  -4  -3   1  111.87    4.00
  -4  -3   1  113.02    3.77
  -4  -3   1  116.38    3.93
  -4  -3   1  112.38    3.74
  -3  -3   1   55.66    2.18
  -3  -3   1   52.34    2.15
   3   3  -1   52.15    2.30
  -3  -3   1   51.23    2.21
  -3  -3   1   53.74    2.38
   3   3  -1   53.86    2.17
  -2  -3   1  466.72   12.74
  -2  -3   1  458.44   12.73
  -2  -3   1  457.21   12.54
   2   3  -1  453.86   12.72
   2   3  -1  467.51   12.73
  -2  -3   1  455.19   12.96
   1   3  -1  945.13   25.97
  -1  -3   1  952.81   25.58
   1   3  -1  943.85   26.26
   1   3  -1  988.29   25.77
   1   3  -1  965.53   25.91
  -1  -3   1 1005.05   25.76
  -1  -3   1  968.99   26.02
  -1  -3   1  964.71   25.96
  -1  -3   1 1000.37   25.65
   0  -3   1 8714.26  221.70
   0   3  -1 8376.04  224.22
   0   3  -1 8447.94  238.10
   0  -3   1 8388.90  224.35
   0  -3   1 8602.82  223.68
   0   3  -1 8835.18  220.67
   0   3  -1 8048.21  221.42
   0   3  -1 8427.10  223.66
   0  -3   1 8594.59  228.15
   0  -3   1 8740.62  220.66
  -1   3  -1   37.59    1.42
   1  -3   1   38.70    1.67
   1  -3   1   37.45    1.45
   1  -3   1   37.78    1.58
   1  -3   1   39.91    1.52
  -1   3  -1   39.01    1.60
  -1   3  -1   37.22    1.58
  -1   3  -1   40.17    1.52
  -1   3  -1   37.77    1.64
   1  -3   1   37.93    1.53
   2  -3   1  153.03    4.31
  -2   3  -1  141.00    4.30
   2  -3   1  149.33    4.35
   2  -3   1  153.17    4.35
  -2   3  -1  142.57    4.41
  -2   3  -1  150.01    4.25
   2  -3   1  153.71    4.71
  -2   3  -1  152.50    4.70
  -2   3  -1  150.63    4.39
  -3   3  -1  521.03   13.86
   3  -3   1  520.71   15.05
  -3   3  -1  511.76   13.96
   3  -3   1  523.10   14.36
   3  -3   1  522.56   13.82
  -3   3  -1  543.79   15.14
  -3   3  -1  528.39   14.11
  -3   3  -1  491.91   14.09
  -3   3  -1  525.71   14.10
   4  -3   1  832.56   21.25
   4  -3   1  795.38   22.01
  -4   3  -1  772.56   21.73
   4  -3   1  806.06   23.11
  -4   3  -1  831.30   21.74
   5  -3   1  111.58    3.94
   5  -3   1  101.83    3.83
   6  -3   1   47.43    2.34
   7  -3   1    4.18    0.99
   8  -3   1  102.81    4.37
  -8   3  -1  110.30    4.67
   9  -3   1   82.06    3.91
   9  -3   1   79.97    3.14
  10  -3   1   34.07    2.63
  11  -3   1    5.64    1.55
 -11  -2   1    7.82    2.34
 -11  -2   1    8.25    1.48
 -10  -2   1    9.00    2.07
 -10  -2   1   11.39    1.44
  -9  -2   1   -0.24    0.75
  -9  -2   1    0.39    1.06
  -9  -2   1   -0.58    1.14
  -8  -2   1   94.58    3.68
  -8  -2   1   91.04    4.50
  -8  -2   1   99.55    4.03
  -7  -2   1  196.17    6.30
   7   2  -1  200.43    6.02
  -7  -2   1  187.94    7.05
  -7  -2   1  213.67    6.60
   6   2  -1    1.94    0.70
   6   2  -1    1.94    0.55
  -6  -2   1    1.79    1.01
  -6  -2   1    2.08    0.86
  -6  -2   1    1.94    0.62
  -6  -2   1    1.43    0.67
  -6  -2   1    1.95    0.56
  -5  -2   1  126.61    4.17
  -5  -2   1  125.65    4.67
  -5  -2   1  135.41    4.38
   5   2  -1  126.58    4.25
  -5  -2   1  126.56    4.11
   5   2  -1  127.90    3.97
  -5  -2   1  123.95    3.94
  -4  -2   1  239.77    6.81
  -4  -2   1  233.09    6.88
  -4  -2   1  222.27    6.58
  -4  -2   1  229.42    7.15
   4   2  -1  234.72    6.58
  -4  -2   1  228.65    6.77
   4   2  -1  231.22    6.83
  -3  -2   1   59.61    2.39
   3   2  -1   66.30    2.30
  -3  -2   1   69.08    2.45
   3   2  -1   69.28    2.45
  -3  -2   1   64.88    2.29
   3   2  -1   64.98    2.21
  -3  -2   1   67.28    2.24
  -3  -2   1   67.61    2.36
   2   2  -1  250.10    6.96
  -2  -2   1  239.95    6.85
  -2  -2   1  243.56    7.00
   2   2  -1  252.07    6.99
   2   2  -1  246.81    6.81
  -2  -2   1  243.15    6.95
   1   2  -1 2350.34   58.63
  -1  -2   1 2288.41   59.04
   1   2  -1 2207.14   60.59
   1   2  -1 2166.68   59.52
  -1  -2   1 2211.40   58.77
   1   2  -1 2284.23   59.07
   1   2  -1 2301.46   58.84
  -1  -2   1 2330.55   58.76
   1   2  -1 2277.98   59.47
  -1  -2   1 2179.97   59.56
   0  -2   1  761.39   20.69
   0   2  -1  757.46   20.17
   0   2  -1  758.30   20.42
   0  -2   1  771.99   20.17
   0  -2   1  740.29   20.09
   0  -2   1  758.81   20.39
   0   2  -1  776.36   20.07
   0  -2   1  755.92   20.39
   0   2  -1  771.77   20.38
   0  -2   1  774.58   20.14
   1  -2   1  511.12   13.81
  -1   2  -1  519.14   14.07
   1  -2   1  517.18   14.03
  -1   2  -1  552.40   14.93
  -1   2  -1  531.91   14.36
  -1   2  -1  525.10   14.04
   1  -2   1  509.54   13.80
   1  -2   1  515.17   14.01
   1  -2   1  520.73   14.26
   1  -2   1  523.66   14.94
  -1   2  -1  498.52   13.85
  -2   2  -1 1920.92   53.48
   2  -2   1 1985.08   52.41
   2  -2   1 1977.26   56.56
  -2   2  -1 2083.73   58.04
  -2   2  -1 2053.45   52.97
  -2   2  -1 2026.80   53.43
   2  -2   1 1963.61   52.24
   2  -2   1 1952.82   53.90
  -2   2  -1 2072.94   56.31
   2  -2   1 1975.79   52.99
  -2   2  -1 1995.61   53.31
   3  -2   1  149.58    4.46
  -3   2  -1  135.94    4.09
   3  -2   1  137.21    4.47
   3  -2   1  145.19    3.98
  -3   2  -1  143.99    4.46
   3  -2   1  144.00    4.25
  -3   2  -1  145.21    4.14
   4  -2   1  295.98    8.67
  -4   2  -1  297.24    8.72
  -5   2  -1  118.34    4.28
   5  -2   1  121.49    4.26
  -6   2  -1   -0.40    0.75
  -7   2  -1  132.14    5.11
  -8   2  -1    1.06    1.17
  -9   2  -1   82.15    4.24
 -10   2  -1    0.81    1.34
 -10   2  -1    3.33    0.86
 -11   2  -1   -0.80    1.35
 -11   2  -1   -0.20    0.71
 -12   2  -1    2.26    0.94
 -12  -1   1    0.42    1.08
 -11  -1   1    8.68    2.16
 -11  -1   1    7.47    1.29
 -11  -1   1    7.92    1.51
 -10  -1   1    1.59    1.10
 -10  -1   1    1.43    1.51
 -10  -1   1   -0.79    0.79
  -9  -1   1    0.95    0.82
   9   1  -1    0.18    0.66
  -9  -1   1    2.17    1.11
  -9  -1   1    2.47    1.39
  -8  -1   1   19.24    1.90
   8   1  -1   12.03    1.26
  -8  -1   1   17.99    1.51
  -8  -1   1   14.88    1.99
  -7  -1   1    1.19    0.81
  -7  -1   1    0.29    1.02
  -7  -1   1    0.66    0.63
   7   1  -1    0.40    0.44
  -6  -1   1   30.93    1.58
   6   1  -1   33.52    1.38
  -6  -1   1   32.56    2.15
  -6  -1   1   34.01    1.77
   6   1  -1   30.36    1.68
   5   1  -1  130.19    4.02
   5   1  -1  128.03    3.70
  -5  -1   1  123.80    4.53
  -5  -1   1  125.55    4.01
  -5  -1   1  124.18    3.91
  -4  -1   1  581.58   16.44
   4   1  -1  619.10   16.28
   4   1  -1  620.02   16.34
  -4  -1   1  622.57   16.29
  -4  -1   1  606.40   16.49
  -4  -1   1  615.52   17.00
  -4  -1   1  602.95   16.27
   3   1  -1 1332.57   34.67
  -3  -1   1 1299.64   34.78
   3   1  -1 1343.57   34.79
  -3  -1   1 1332.14   35.10
  -3  -1   1 1343.34   34.42
  -3  -1   1 1270.98   34.80
   3   1  -1 1308.34   34.31
  -3  -1   1 1254.54   34.41
  -2  -1   1 3032.37   83.95
  -2  -1   1 3015.17   82.54
   2   1  -1 3201.72   83.82
  -2  -1   1 3176.23   84.08
   2   1  -1 3226.54   83.82
  -2  -1   1 3208.75   83.61
   2   1  -1 3102.87   83.71
   2   1  -1 3244.69   82.10
   2   1  -1 3261.46   82.62
  -2  -1   1 3169.26   82.83
   1   1  -1    1.56    0.22
  -1  -1   1    1.40    0.19
   1   1  -1    1.43    0.19
   1   1  -1    1.45    0.23
  -1  -1   1    2.64    0.30
   1   1  -1    1.50    0.21
  -1  -1   1    1.29    0.22
   1   1  -1    1.63    0.21
   1   1  -1    1.88    0.21
  -1  -1   1    0.83    0.18
   0   1  -1   64.73    1.97
   0  -1   1   65.13    1.98
   0   1  -1   66.50    1.97
   0  -1   1   66.58    1.97
   0  -1   1   61.31    1.97
   0  -1   1   63.71    1.92
   0  -1   1   67.51    2.00
  -1   1  -1 1051.39   28.59
  -1   1  -1 1055.72   28.74
  -1   1  -1 1071.18   28.77
   1  -1   1 1009.96   27.91
   1  -1   1 1078.07   28.16
   1  -1   1 1078.71   28.64
  -1   1  -1 1043.75   32.23
   1  -1   1 1077.06   32.63
   1  -1   1 1032.27   28.70
  -1   1  -1 1047.27   28.34
  -1   1  -1 1059.23   30.25
   1  -1   1 1035.51   28.64
   1  -1   1 1022.13   29.86
  -2   1  -1    0.01    0.15
  -2   1  -1    0.78    0.13
  -2   1  -1    0.39    0.26
   2  -1   1   -0.21    0.23
   2  -1   1    0.26    0.17
  -2   1  -1   -0.07    0.18
   2  -1   1    0.35    0.14
  -3   1  -1  341.76    9.95
  -3   1  -1  364.18    9.97
  -3   1  -1  355.27   10.12
   3  -1   1  357.38    9.68
   3  -1   1  370.13   10.10
  -4   1  -1   53.88    2.29
  -4   1  -1   53.41    1.74
   4  -1   1   53.84    2.26
   4  -1   1   51.94    1.74
  -4   1  -1   49.57    1.67
  -5   1  -1   40.16    1.47
  -5   1  -1   39.81    2.15
  -5   1  -1   44.97    1.60
  -6   1  -1  123.33    4.69
  -6   1  -1  126.85    3.84
  -6   1  -1  119.88    3.69
  -7   1  -1   18.64    1.15
  -7   1  -1   21.07    1.92
  -7   1  -1   21.88    1.43
  -8   1  -1    0.83    1.09
  -8   1  -1   -0.73    0.69
  -8   1  -1   -0.42    0.50
  -9   1  -1    2.44    1.43
  -9   1  -1    2.79    0.97
  -9   1  -1    3.63    0.78
 -10   1  -1    1.70    1.38
 -10   1  -1    1.75    1.04
 -10   1  -1    1.07    0.75
 -11   1  -1   -0.10    1.33
 -11   1  -1    0.33    1.03
 -11   1  -1    0.16    0.85
 -12   1  -1    3.56    1.15
 -12   1  -1    0.76    0.94
 -12   0   1   11.17    1.40
 -12   0   1    8.02    1.57
 -11   0   1    5.31    1.96
 -11   0   1    6.32    1.10
 -11   0   1    5.92    1.26
  11   0  -1    4.45    0.83
 -10   0   1   20.26    2.47
  10   0  -1   19.34    1.27
 -10   0   1   17.82    1.50
 -10   0   1   20.82    1.85
   9   0  -1   67.38    2.40
  -9   0   1   69.56    3.90
  -9   0   1   68.73    2.72
  -9   0   1   73.66    3.00
  -8   0   1  129.30    4.25
  -8   0   1  143.79    4.51
  -8   0   1  130.00    5.47
  -7   0   1   97.17    3.22
  -7   0   1  102.49    3.37
  -7   0   1   96.86    4.21
  -6   0   1   19.59    1.13
  -6   0   1   22.30    1.25
  -6   0   1   21.30    1.75
  -5   0   1   97.15    2.98
   5   0  -1   96.36    2.99
  -5   0   1   89.34    2.90
  -5   0   1   96.77    3.69
   5   0  -1  102.79    3.69
   4   0  -1  339.42    9.44
   4   0  -1  322.57    8.77
  -4   0   1  298.28    8.86
  -4   0   1  322.27    8.90
  -4   0   1  338.85    9.50
   3   0  -1   12.67    0.90
   3   0  -1   12.61    0.62
  -3   0   1   11.67    0.57
  -3   0   1   12.83    0.89
  -3   0   1   11.89    0.59
  -2   0   1 1203.47   32.84
   2   0  -1 1139.49   30.74
  -2   0   1 1162.07   30.84
  -2   0   1 1076.82   32.67
   2   0  -1 1161.03   30.73
   2   0  -1 1192.58   30.95
  -2   0   1 1163.82   34.08
  -2   0   1 1099.54   31.94
  -2   0   1 1143.07   31.82
   2   0  -1 1171.63   34.18
  -1   0   1   48.78    1.52
  -1   0   1   43.76    1.47
   1   0  -1   37.85    1.44
  -1   0   1   40.89    1.54
  -1   0   1   46.97    1.51
   1   0  -1   48.55    1.49
   1   0  -1   43.94    1.48
   1   0  -1   48.26    1.60
   1   0  -1   53.72    1.60
   1   0  -1   47.73    1.47
   1   0   1  573.15   16.46
   1   0   1  569.43   16.03
   1   0   1  605.59   16.16
   1   0   1  576.95   15.90
  -1   0  -1  583.73   15.89
   1   0   1  593.79   16.13
  -1   0  -1  581.85   16.11
   1   0   1  584.70   15.74
  -1   0  -1  632.81   16.20
  -1   0  -1  623.07   16.22
   2   0   1  431.75   11.37
   2   0   1  404.65   11.28
  -2   0  -1  440.55   11.41
   2   0   1  398.60   11.39
  -2   0  -1  418.45   11.20
   2   0   1  405.78   11.21
  -2   0  -1  410.35   11.33
  -2   0  -1  429.89   11.25
   2   0   1  409.64   11.62
   2   0   1  406.45   11.05
  -3   0  -1  178.38    5.17
   3   0   1  180.14    5.36
  -3   0  -1  181.25    5.07
  -3   0  -1  180.56    5.59
  -3   0  -1  194.07    5.28
   3   0   1  186.35    5.24
  -3   0  -1  186.19    5.14
  -4   0  -1   37.44    1.89
   4   0   1   36.31    1.56
   4   0   1   36.93    1.20
  -4   0  -1   35.85    1.40
  -4   0  -1   39.05    1.56
   4   0   1   35.78    1.48
  -4   0  -1   35.96    1.22
   5   0   1   93.06    3.18
  -5   0  -1   97.88    3.21
  -5   0  -1   91.02    3.02
   5   0   1   94.20    3.09
   5   0   1   97.41    2.79
  -5   0  -1   99.25    3.78
   6   0   1   46.47    2.14
  -6   0  -1   49.69    2.19
  -6   0  -1   46.39    1.93
  -6   0  -1   53.17    2.70
  -7   0  -1    0.19    0.88
  -7   0  -1   -1.05    0.44
  -7   0  -1   -0.65    0.71
  -8   0  -1   11.45    1.18
  -8   0  -1   11.84    1.37
  -8   0  -1   12.81    1.85
  -9   0  -1   95.58    3.81
  -9   0  -1   88.65    4.56
  -9   0  -1   85.70    3.35
 -10   0  -1    0.24    0.89
 -10   0  -1    1.67    1.14
 -10   0  -1    2.28    1.56
 -11   0  -1    0.47    0.96
 -11   0  -1    0.00    1.61
 -11   0  -1    0.20    1.20
 -12   0  -1    2.03    1.11
 -12   1   1    8.02    1.34
  12  -1  -1    6.74    0.84
 -11   1   1   12.90    1.32
 -11   1   1   12.84    2.36
 -11   1   1   13.90    1.60
 -10   1   1    1.99    1.58
 -10   1   1    2.01    0.77
 -10   1   1    3.02    0.95
  -9   1   1    1.55    1.38
  -9   1   1    0.79    0.60
  -8   1   1  401.46   12.59
  -7   1   1   35.49    2.39
  -6   1   1    1.84    0.92
   5  -1  -1  162.08    5.32
  -5   1   1  158.34    5.35
  -4   1   1  827.67   22.87
   4  -1  -1  851.92   22.83
   4  -1  -1  836.11   23.05
   3  -1  -1  500.77   14.27
   3  -1  -1  527.94   14.15
  -2   1   1  443.19   12.94
   2  -1  -1  475.13   13.59
   2  -1  -1  443.87   12.44
   2  -1  -1  454.42   12.88
   2  -1  -1  489.17   12.53
  -2   1   1  477.13   12.86
  -2   1   1  449.67   12.79
   1  -1  -1  533.00   14.42
  -1   1   1  552.49   15.57
   1  -1  -1  533.71   14.68
  -1   1   1  533.59   14.65
   1  -1  -1  548.47   15.09
  -1   1   1  523.25   14.75
  -1   1   1  548.91   14.60
   1  -1  -1  543.49   14.67
   1  -1  -1  564.17   14.51
  -1   1   1  549.81   15.03
   0  -1  -1  444.66   12.86
   0   1   1  461.73   12.04
   0   1   1  449.22   12.13
   0  -1  -1  465.26   11.99
   0   1   1  435.91   11.82
   0   1   1  445.04   12.03
   0   1   1  441.32   12.41
   0  -1  -1  427.56   11.85
   0  -1  -1  440.26   12.46
   0   1   1  436.52   12.80
   0  -1  -1  450.39   12.12
   0  -1  -1  431.41   12.04
  -1  -1  -1 2185.61   58.23
   1   1   1 2233.48   58.90
  -1  -1  -1 2188.54   58.97
   1   1   1 2297.36   58.20
  -1  -1  -1 2215.29   60.42
   1   1   1 2200.31   58.71
   1   1   1 2282.96   57.85
   1   1   1 2142.51   60.15
  -1  -1  -1 2298.93   58.08
  -2  -1  -1    7.04    0.69
   2   1   1    6.76    0.70
  -2  -1  -1    6.32    0.53
   2   1   1    7.41    0.65
   2   1   1    6.81    0.63
  -2  -1  -1    7.07    0.63
  -3  -1  -1   59.73    2.12
   3   1   1   60.55    2.27
  -3  -1  -1   62.94    2.25
   3   1   1   63.98    2.13
  -3  -1  -1   62.36    2.20
  -3  -1  -1   60.10    2.05
  -3  -1  -1   63.49    2.29
   3   1   1   60.03    2.18
  -4  -1  -1   28.89    1.53
  -4  -1  -1   28.39    1.41
  -4  -1  -1   31.36    1.65
   4   1   1   29.89    1.67
   4   1   1   32.41    1.43
  -4  -1  -1   28.27    1.33
  -5  -1  -1  128.32    3.88
   5   1   1  129.39    4.31
  -5  -1  -1  129.27    4.74
   5   1   1  127.63    4.04
  -5  -1  -1  124.06    4.10
  -5  -1  -1  137.20    4.38
  -5  -1  -1  135.39    4.08
  -6  -1  -1   92.65    3.99
   6   1   1   98.94    3.55
  -6  -1  -1   91.02    3.29
  -6  -1  -1   95.07    2.90
  -6  -1  -1   97.69    3.59
  -7  -1  -1    5.00    1.07
  -7  -1  -1    3.54    1.26
  -7  -1  -1    4.12    0.83
  -8  -1  -1   11.47    1.22
  -8  -1  -1   12.04    1.54
  -8  -1  -1   11.76    1.92
  -9  -1  -1   11.71    1.36
  -9  -1  -1   14.12    2.19
  -9  -1  -1   16.15    1.76
 -10  -1  -1    6.67    1.95
 -10  -1  -1    6.78    1.27
 -11  -1  -1   -2.48    1.55
 -11  -1  -1    1.67    1.06
   7  -2  -1    9.11    1.06
   6  -2  -1   42.47    1.87
   5  -2  -1    2.13    0.76
   5  -2  -1    1.93    0.62
   4  -2  -1  301.56    9.22
   4  -2  -1  300.52    8.76
   4  -2  -1  296.10    8.67
  -3   2   1 2094.38   55.34
   3  -2  -1 2068.78   55.89
   3  -2  -1 2112.18   54.17
   3  -2  -1 2072.72   58.10
  -3   2   1 2000.17   55.60
   2  -2  -1 2447.36   64.86
  -2   2   1 2625.63   68.58
   2  -2  -1 2416.26   63.71
   2  -2  -1 2479.22   66.07
  -2   2   1 2395.96   64.20
  -2   2   1 2366.30   64.94
  -2   2   1 2528.38   65.91
   2  -2  -1 2460.65   68.87
  -2   2   1 2354.84   64.66
  -2   2   1 2454.65   63.89
   2  -2  -1 2416.85   66.49
  -1   2   1    0.68    0.25
   1  -2  -1    1.51    0.30
   1  -2  -1    1.54    0.51
  -1   2   1    1.64    0.50
  -1   2   1    2.40    0.40
  -1   2   1    0.99    0.39
   1  -2  -1    1.86    0.32
   1  -2  -1    2.18    0.43
  -1   2   1    0.98    0.36
   0  -2  -1 2900.82   74.67
   0  -2  -1 2863.93   77.47
   0   2   1 2944.67   74.87
   0  -2  -1 2769.10   74.81
   0   2   1 2854.51   75.78
   0   2   1 2939.97   74.47
   0  -2  -1 2886.46   75.68
   0  -2  -1 2834.24   75.66
   0   2   1 2811.76   80.40
   0   2   1 2977.18   77.31
   0  -2  -1 2833.85   81.08
   0   2   1 2906.16   75.60
   1   2   1    0.08    0.33
  -1  -2  -1    0.07    0.29
   1   2   1   -0.19    0.37
  -1  -2  -1    0.15    0.24
  -1  -2  -1   -0.08    0.23
   1   2   1    0.29    0.27
   1   2   1   -0.13    0.25
   1   2   1   -0.35    0.26
  -1  -2  -1    0.23    0.34
   1   2   1   -0.24    0.45
  -1  -2  -1   -0.06    0.39
   2   2   1   76.16    2.75
  -2  -2  -1   76.13    2.53
   2   2   1   76.06    2.72
  -2  -2  -1   75.07    2.75
  -2  -2  -1   80.35    2.80
   2   2   1   72.06    2.61
  -2  -2  -1   73.06    2.56
   3   2   1    7.50    0.85
  -3  -2  -1    8.21    0.83
   3   2   1    7.37    0.96
  -3  -2  -1    7.69    0.99
  -3  -2  -1    9.77    1.03
   3   2   1   11.25    1.04
  -3  -2  -1    7.85    0.79
  -4  -2  -1    8.21    1.00
  -4  -2  -1    8.46    0.94
   4   2   1    7.37    0.85
  -4  -2  -1    8.35    0.80
  -4  -2  -1    8.70    0.86
  -4  -2  -1    7.81    0.93
   4   2   1    8.01    1.02
  -5  -2  -1   -0.44    0.51
  -5  -2  -1   -0.99    0.49
  -5  -2  -1   -1.00    0.47
   5   2   1   -1.26    0.56
  -5  -2  -1   -0.95    0.63
   5   2   1   -0.46    0.52
  -6  -2  -1   22.75    1.57
  -6  -2  -1   23.22    1.55
   6   2   1   20.43    1.74
  -6  -2  -1   24.49    1.99
  -6  -2  -1   23.25    1.98
   6   2   1   21.37    1.32
  -6  -2  -1   21.62    1.36
  -7  -2  -1  136.63    4.26
  -7  -2  -1  123.90    5.36
  -7  -2  -1  127.84    4.01
  -7  -2  -1  134.49    4.98
  -7  -2  -1  123.10    4.55
  -8  -2  -1    9.00    1.60
  -8  -2  -1    7.33    1.77
  -8  -2  -1    9.29    1.29
  -9  -2  -1    5.64    1.29
  -9  -2  -1    6.70    1.88
 -10  -2  -1    6.53    1.37
 -10  -2  -1    3.54    1.88
 -11  -2  -1    6.27    1.52
  13  -3  -1   17.44    2.50
  12  -3  -1   19.49    2.48
  11  -3  -1   -0.50    1.31
  10  -3  -1   21.36    2.30
   9  -3  -1   12.60    1.28
   9  -3  -1   11.97    1.74
   8  -3  -1  280.40    9.75
   8  -3  -1  302.54    8.77
   7  -3  -1  162.09    5.27
   7  -3  -1  158.85    5.91
   6  -3  -1   60.37    3.00
   6  -3  -1   64.04    2.68
   5  -3  -1   12.09    1.44
  -5   3   1   15.13    0.85
   5  -3  -1   13.71    1.38
  -4   3   1  535.43   13.93
  -4   3   1  490.14   13.98
   4  -3  -1  493.66   14.61
   4  -3  -1  523.14   15.24
   4  -3  -1  528.18   13.65
  -3   3   1   81.59    2.58
  -3   3   1   75.89    2.52
   3  -3  -1   80.22    3.02
  -3   3   1   80.53    2.44
  -3   3   1   77.28    2.66
   3  -3  -1   80.22    2.50
   3  -3  -1   78.93    2.44
   3  -3  -1   77.67    3.06
  -3   3   1   89.49    3.22
   2  -3  -1   58.07    1.98
   2  -3  -1   56.45    2.30
  -2   3   1   57.84    2.38
   2  -3  -1   54.79    2.40
  -2   3   1   58.07    1.83
   2  -3  -1   56.73    1.95
  -2   3   1   55.60    2.01
  -2   3   1   55.92    2.12
  -2   3   1   58.83    2.38
  -2   3   1   57.17    2.12
  -1   3   1 1361.80   36.24
   1  -3  -1 1351.87   35.56
   1  -3  -1 1326.74   38.37
  -1   3   1 1402.20   35.86
  -1   3   1 1353.13   38.33
   1  -3  -1 1305.99   36.04
   1  -3  -1 1394.88   37.17
  -1   3   1 1386.76   37.06
  -1   3   1 1363.86   35.50
   0   3   1    1.23    0.65
   0   3   1    2.13    0.53
   0  -3  -1    2.74    0.64
   0   3   1    1.82    0.54
   0  -3  -1    1.62    0.55
   0  -3  -1    0.90    0.36
   0   3   1    2.45    0.49
   0  -3  -1    1.38    0.50
   0  -3  -1    0.93    0.70
   0   3   1    1.86    0.44
   0   3   1    1.79    0.59
   0  -3  -1    1.66    0.42
   1   3   1  181.31    5.44
  -1  -3  -1  184.07    5.70
   1   3   1  183.67    5.75
  -1  -3  -1  176.19    5.45
   1   3   1  184.95    5.83
  -1  -3  -1  176.11    5.78
  -1  -3  -1  178.57    5.36
   1   3   1  176.02    5.61
   1   3   1  178.76    5.56
  -1  -3  -1  187.07    5.66
  -2  -3  -1 1708.04   45.00
   2   3   1 1688.35   45.28
   2   3   1 1658.01   45.68
   2   3   1 1709.92   46.61
  -2  -3  -1 1760.28   46.80
  -2  -3  -1 1664.92   45.64
  -2  -3  -1 1857.01   45.41
  -3  -3  -1   63.36    2.83
   3   3   1   67.96    2.77
   3   3   1   68.98    2.73
   3   3   1   69.84    2.92
  -3  -3  -1   67.00    2.82
  -3  -3  -1   71.36    2.71
  -3  -3  -1   67.70    2.59
  -3  -3  -1   77.77    3.02
   4   3   1  451.94   12.75
  -4  -3  -1  437.27   12.82
   4   3   1  439.78   12.73
  -4  -3  -1  465.19   12.94
  -4  -3  -1  442.09   12.32
  -4  -3  -1  425.90   12.57
  -5  -3  -1    0.41    0.58
  -5  -3  -1    0.79    0.71
  -5  -3  -1   -0.28    0.63
   5   3   1    0.97    0.74
   5   3   1   -0.59    0.73
  -5  -3  -1    0.87    0.59
  -5  -3  -1    0.68    0.86
  -6  -3  -1    4.78    1.06
  -6  -3  -1    5.05    1.07
  -6  -3  -1    4.09    0.97
  -6  -3  -1    4.98    1.32
  -7  -3  -1   12.86    1.76
  -7  -3  -1   12.38    1.91
  -7  -3  -1   12.92    1.49
  -7  -3  -1   14.48    1.34
  -7  -3  -1   12.38    1.36
  -8  -3  -1   13.04    1.63
  -8  -3  -1   14.53    1.56
  -8  -3  -1   14.19    1.32
  -8  -3  -1   14.84    2.25
  -9  -3  -1   21.22    2.13
  -9  -3  -1   24.80    2.90
 -10  -3  -1    6.25    1.57
 -10  -3  -1    7.85    2.25
  13  -4  -1    9.84    2.15
  12  -4  -1   18.00    2.43
  11  -4  -1    1.30    1.42
  10  -4  -1    0.34    1.21
   9  -4  -1   -0.26    1.10
   9  -4  -1    1.08    0.93
   8  -4  -1  124.09    4.55
   8  -4  -1  116.01    4.98
   7  -4  -1   20.41    1.76
   7  -4  -1   18.14    1.87
   6  -4  -1    0.96    0.93
  -6   4   1    1.49    0.57
  -6   4   1    0.37    0.52
   6  -4  -1    1.91    0.96
   5  -4  -1  602.48   17.42
   5  -4  -1  617.89   16.11
  -5   4   1  631.18   16.45
   5  -4  -1  621.64   18.04
  -5   4   1  563.03   16.48
  -4   4   1    5.15    0.71
   4  -4  -1    5.53    0.99
  -4   4   1    7.13    0.74
  -4   4   1    4.18    0.77
   4  -4  -1    1.39    1.20
  -4   4   1    7.38    0.84
  -4   4   1    6.81    1.16
   4  -4  -1    5.47    0.61
   4  -4  -1    5.16    0.57
  -3   4   1   10.94    1.25
   3  -4  -1    9.95    1.09
  -3   4   1   11.02    1.07
  -3   4   1   11.97    0.98
   3  -4  -1   10.50    1.27
  -3   4   1    9.78    0.83
   3  -4  -1   11.09    0.89
  -3   4   1   11.36    0.99
  -2   4   1   83.67    3.19
   2  -4  -1   80.94    3.32
   2  -4  -1   80.91    3.16
  -2   4   1   88.11    2.91
  -2   4   1   75.51    2.94
  -2   4   1   85.05    2.69
  -2   4   1   80.93    2.97
   2  -4  -1   79.33    2.80
   2  -4  -1   85.12    2.82
   1  -4  -1   52.64    2.10
  -1   4   1   50.76    2.27
  -1   4   1   54.81    2.19
  -1   4   1   51.73    2.34
  -1   4   1   53.24    2.53
   1  -4  -1   52.34    2.55
  -1   4   1   52.95    2.32
  -1   4   1   55.79    2.14
   1  -4  -1   51.05    2.13
   1  -4  -1   53.56    2.39
  -1   4   1   54.01    2.06
   0  -4  -1  159.99    5.66
   0   4   1  173.54    5.25
   0  -4  -1  170.20    5.46
   0  -4  -1  167.45    5.13
   0   4   1  161.49    5.42
   0   4   1  172.00    5.65
   0   4   1  169.22    5.58
   0   4   1  166.06    5.38
   0  -4  -1  163.87    5.22
   1   4   1   64.96    2.87
  -1  -4  -1   62.31    2.78
   1   4   1   60.16    2.80
  -1  -4  -1   63.12    2.94
   1   4   1   60.79    2.70
  -1  -4  -1   58.70    2.53
   1   4   1   63.58    2.76
  -1  -4  -1   59.08    2.47
   2   4   1   21.26    1.53
   2   4   1   21.33    1.62
  -2  -4  -1   22.23    1.69
  -2  -4  -1   20.23    1.45
  -2  -4  -1   21.48    1.39
   2   4   1   18.28    1.82
  -2  -4  -1   20.94    1.73
   2   4   1   20.60    1.64
  -2  -4  -1   21.14    1.78
   3   4   1   27.27    2.02
   3   4   1   27.36    1.89
  -3  -4  -1   31.47    2.17
  -3  -4  -1   26.72    1.76
   3   4   1   30.71    1.90
  -3  -4  -1   27.74    1.68
  -3  -4  -1   30.62    2.01
  -4  -4  -1    1.94    0.85
   4   4   1    2.23    0.75
  -4  -4  -1   -1.07    0.87
   4   4   1    0.47    0.80
  -4  -4  -1    0.87    0.66
  -4  -4  -1    2.08    0.93
  -4  -4  -1    0.89    0.70
  -5  -4  -1  197.64    6.66
   5   4   1  202.17    7.00
  -5  -4  -1  185.34    6.76
  -5  -4  -1  209.05    6.71
  -5  -4  -1  213.40    7.12
  -5  -4  -1  196.72    6.36
  -6  -4  -1   33.29    2.10
  -6  -4  -1   31.23    2.19
  -6  -4  -1   32.13    2.04
  -7  -4  -1    9.64    1.53
  -7  -4  -1   10.63    1.92
  -8  -4  -1   -0.26    0.85
  -8  -4  -1   -1.21    0.93
  -8  -4  -1    0.77    1.50
  -9  -4  -1    1.47    1.31
  -9  -4  -1    0.99    1.77
  -9  -4  -1    5.32    0.97
 -10  -4  -1   -0.20    1.25
  13  -5  -1    8.48    2.05
  12  -5  -1    3.01    1.63
  11  -5  -1    4.98    1.67
  10  -5  -1   34.13    2.80
   9  -5  -1    2.09    1.15
   9  -5  -1    0.18    1.16
  -8   5   1    1.66    0.74
  -8   5   1    0.43    0.65
   8  -5  -1   -1.35    1.14
   8  -5  -1    0.90    1.22
  -7   5   1  151.59    4.95
  -7   5   1  162.31    4.87
   7  -5  -1  163.63    6.07
   7  -5  -1  157.19    5.79
  -6   5   1  148.08    4.85
   6  -5  -1  155.85    4.46
   6  -5  -1  155.32    5.64
   6  -5  -1  145.41    5.58
  -6   5   1  155.61    4.75
   5  -5  -1    2.29    1.15
   5  -5  -1    1.55    0.90
   5  -5  -1    2.70    0.60
  -5   5   1    2.17    0.76
   5  -5  -1    1.38    0.51
  -5   5   1    1.83    0.51
  -5   5   1    1.84    0.69
   4  -5  -1  147.54    5.47
  -4   5   1  146.09    4.61
  -4   5   1  140.28    4.82
  -4   5   1  152.78    4.47
   4  -5  -1  153.09    4.62
   4  -5  -1  145.20    5.25
   4  -5  -1  148.83    4.59
  -4   5   1  150.21    4.74
  -3   5   1    0.49    0.61
  -3   5   1   -0.15    0.33
   3  -5  -1   -0.45    0.65
  -3   5   1   -0.84    0.64
  -3   5   1   -0.28    0.54
   3  -5  -1    0.01    0.43
   3  -5  -1   -0.72    0.38
  -3   5   1    0.09    0.41
  -3   5   1   -0.52    0.59
   3  -5  -1   -0.29    0.90
  -2   5   1  127.15    4.50
   2  -5  -1  133.03    4.23
  -2   5   1  129.54    4.77
   2  -5  -1  127.51    4.25
  -2   5   1  128.95    4.44
  -2   5   1  130.36    4.18
  -2   5   1  130.99    4.10
   2  -5  -1  126.98    4.86
   2  -5  -1  127.33    4.67
  -1   5   1  488.13   14.71
  -1   5   1  494.40   13.80
  -1   5   1  511.92   13.85
   1  -5  -1  495.84   13.58
   1  -5  -1  483.46   13.75
   1  -5  -1  465.97   14.48
  -1   5   1  502.07   13.55
   1  -5  -1  471.10   14.66
  -1   5   1  484.76   13.97
  -1   5   1  499.10   13.92
   0   5   1 1026.77   27.41
   0  -5  -1 1012.36   27.46
   0  -5  -1 1014.16   28.45
   0  -5  -1  999.09   27.03
   0   5   1 1009.57   27.63
   0   5   1 1007.79   27.39
   1   5   1   15.92    1.62
   1   5   1   15.75    1.66
  -1  -5  -1   17.01    1.46
  -1  -5  -1   15.23    1.39
  -1  -5  -1   14.64    1.76
  -1  -5  -1   19.17    1.85
  -2  -5  -1   75.69    3.18
  -2  -5  -1   75.34    3.51
   2   5   1   72.30    3.23
  -2  -5  -1   75.41    3.09
   2   5   1   74.11    3.43
  -2  -5  -1   74.56    3.49
   3   5   1    2.97    0.88
  -3  -5  -1    2.85    0.80
   3   5   1    2.62    1.00
  -3  -5  -1    0.54    1.16
  -3  -5  -1    2.13    0.82
  -3  -5  -1    2.98    1.07
  -3  -5  -1    2.69    1.04
  -4  -5  -1    6.74    1.24
  -4  -5  -1    4.55    1.21
   4   5   1    4.17    1.37
  -4  -5  -1    5.07    1.42
  -5  -5  -1    0.14    0.82
  -5  -5  -1    2.19    1.12
  -5  -5  -1    2.37    0.93
   5   5   1    1.27    1.05
  -6  -5  -1   62.91    3.13
  -6  -5  -1   63.86    3.42
  -6  -5  -1   65.11    3.25
  -7  -5  -1    3.85    1.18
  -7  -5  -1    3.19    1.27
  -8  -5  -1   31.70    2.30
  -8  -5  -1   33.56    2.83
  -8  -5  -1   26.21    3.08
  -9  -5  -1   19.09    1.76
  -9  -5  -1   17.60    2.19
  12  -6  -1   17.01    2.47
  11  -6  -1    9.97    2.07
  10  -6  -1    0.43    1.30
  10  -6  -1   -0.12    1.46
   9  -6  -1   -0.25    1.17
  -9   6   1    0.34    0.82
  -9   6   1    0.19    0.76
   9  -6  -1   -0.51    1.25
   8  -6  -1  201.92    7.43
   8  -6  -1  208.73    7.57
  -8   6   1  198.96    6.44
  -8   6   1  217.00    6.34
   7  -6  -1  169.00    4.97
   7  -6  -1  160.87    6.22
  -7   6   1  166.32    5.27
   7  -6  -1  155.00    6.18
  -7   6   1  164.60    5.42
  -6   6   1   -0.46    0.75
   6  -6  -1   -2.11    1.20
   6  -6  -1    0.89    0.99
   6  -6  -1   -0.18    0.52
   6  -6  -1   -0.82    0.60
  -6   6   1    2.76    0.96
   5  -6  -1   -0.49    1.05
  -5   6   1    0.14    0.76
  -5   6   1    0.41    0.57
  -5   6   1   -1.23    0.60
  -5   6   1   -0.07    0.49
   5  -6  -1    0.04    0.51
   5  -6  -1   -0.44    0.83
   4  -6  -1    0.18    0.54
  -4   6   1   -0.16    0.65
   4  -6  -1    1.42    0.92
  -4   6   1    0.79    0.80
   4  -6  -1    0.32    0.97
  -4   6   1    0.13    0.55
  -4   6   1   -0.16    0.65
  -3   6   1    1.57    0.84
   3  -6  -1    2.93    1.04
   3  -6  -1    1.37    1.09
   3  -6  -1    1.08    0.65
  -3   6   1    2.20    0.90
  -3   6   1    1.48    0.74
   3  -6  -1    1.61    0.67
  -3   6   1    1.51    0.53
   2  -6  -1  133.03    5.34
  -2   6   1  129.51    4.78
  -2   6   1  134.24    4.39
   2  -6  -1  138.14    5.11
   2  -6  -1  130.72    4.58
  -2   6   1  137.99    4.51
  -2   6   1  128.91    4.84
   2  -6  -1  134.15    4.54
   1  -6  -1   27.87    1.82
  -1   6   1   27.92    2.10
  -1   6   1   26.69    1.87
  -1   6   1   27.10    1.67
   1  -6  -1   28.26    2.40
  -1   6   1   25.26    2.04
   1  -6  -1   25.33    1.81
   0  -6  -1   20.25    1.74
   0  -6  -1   18.59    2.21
   0   6   1   21.15    1.97
   0   6   1   20.55    2.11
   0  -6  -1   20.68    1.65
   0   6   1   20.19    1.65
   1   6   1    4.62    1.25
  -1  -6  -1    7.14    1.14
  -1  -6  -1    5.67    1.55
  -1  -6  -1    5.87    1.03
   1   6   1    6.02    1.20
  -2  -6  -1   17.06    1.65
  -2  -6  -1   22.10    1.91
   2   6   1   17.96    1.87
  -2  -6  -1   18.86    2.21
   2   6   1   21.20    2.20
  -3  -6  -1    9.76    1.41
   3   6   1   10.55    1.82
  -3  -6  -1   11.93    1.88
  -3  -6  -1    9.47    1.51
   4   6   1    4.50    1.37
  -4  -6  -1    5.91    1.28
  -4  -6  -1    6.22    1.24
  -4  -6  -1    5.54    1.57
  -5  -6  -1   31.65    2.44
  -5  -6  -1   34.95    2.82
  -5  -6  -1   34.82    2.65
  -6  -6  -1    8.77    1.50
  -6  -6  -1    7.80    1.51
  -7  -6  -1    3.72    1.43
  -7  -6  -1    1.44    1.35
  -8  -6  -1    0.43    1.77
  -8  -6  -1   -1.19    1.20
  -8  -6  -1    1.53    1.32
  12  -7  -1    4.47    1.73
  11  -7  -1    0.63    1.40
  10  -7  -1   18.89    2.27
  10  -7  -1   18.21    2.35
 -10   7   1   16.46    1.68
 -10   7   1   19.25    1.66
  -9   7   1    9.88    1.38
   9  -7  -1   11.99    1.92
  -9   7   1   11.68    1.32
   9  -7  -1   15.44    2.15
  -8   7   1    3.70    1.13
   8  -7  -1    3.08    1.67
   8  -7  -1    2.50    1.38
  -8   7   1    2.89    1.18
   8  -7  -1    3.59    0.89
  -7   7   1    0.55    1.00
   7  -7  -1    0.25    1.14
   7  -7  -1    0.89    1.46
  -7   7   1   -0.99    0.83
   7  -7  -1    0.21    0.67
  -6   7   1    0.37    0.97
  -6   7   1    0.34    0.55
   6  -7  -1    0.78    1.12
  -6   7   1   -0.22    0.62
   6  -7  -1   -0.29    1.25
  -6   7   1   -0.03    0.84
   5  -7  -1   25.31    1.71
  -5   7   1   24.74    1.76
   5  -7  -1   24.35    2.42
  -5   7   1   24.60    2.09
  -5   7   1   24.81    1.89
  -5   7   1   26.70    1.64
   5  -7  -1   25.36    2.16
   4  -7  -1   51.13    2.94
  -4   7   1   49.84    2.67
  -4   7   1   50.94    2.36
   4  -7  -1   47.77    3.25
  -4   7   1   48.79    2.78
  -4   7   1   51.44    2.64
   4  -7  -1   52.34    2.49
  -3   7   1    5.79    1.29
   3  -7  -1    9.70    1.77
  -3   7   1    6.02    1.16
  -3   7   1    6.85    1.33
   3  -7  -1    9.29    1.19
  -3   7   1    8.23    1.11
  -3   7   1    6.38    0.90
   3  -7  -1    7.04    1.09
   3  -7  -1    9.63    1.54
   2  -7  -1   77.81    4.02
  -2   7   1   81.31    3.30
  -2   7   1   77.93    3.62
   2  -7  -1   81.37    3.82
  -2   7   1   77.10    3.46
  -2   7   1   75.28    3.65
   2  -7  -1   79.64    3.42
  -2   7   1   75.11    3.09
   2  -7  -1   78.01    3.33
  -1   7   1    4.39    1.04
   1  -7  -1    3.46    0.91
  -1   7   1    4.67    1.23
   1  -7  -1    3.41    1.42
  -1   7   1    3.99    1.23
   1  -7  -1    2.27    0.91
  -1   7   1    3.77    0.93
   0   7   1    6.28    1.13
   0   7   1    4.75    1.31
   0  -7  -1    4.96    1.60
   0  -7  -1    5.83    1.13
   0   7   1    5.53    1.29
   0  -7  -1    5.85    1.10
  -1  -7  -1    6.33    1.22
  -1  -7  -1    5.21    1.81
   1   7   1    7.93    1.42
   1   7   1    7.69    1.52
  -1  -7  -1    6.70    1.26
  -2  -7  -1    4.79    1.24
  -2  -7  -1    4.19    1.17
   2   7   1    4.41    1.46
  -2  -7  -1    7.21    1.79
   3   7   1   46.84    3.23
  -3  -7  -1   51.38    3.39
  -3  -7  -1   48.11    2.97
  -3  -7  -1   49.09    2.87
   4   7   1   87.00    4.54
  -4  -7  -1   89.41    4.10
  -4  -7  -1   93.43    4.33
  -4  -7  -1   90.69    4.59
  -5  -7  -1   29.06    2.59
  -5  -7  -1   31.38    2.94
  -5  -7  -1   28.29    2.48
  -6  -7  -1   40.29    3.01
  -6  -7  -1   38.35    3.13
  -7  -7  -1    7.07    1.71
  -7  -7  -1    6.95    1.71
  12  -8  -1    4.80    1.79
 -11   8   1    8.68    1.46
 -11   8   1    9.36    1.34
  11  -8  -1   10.88    2.05
  10  -8  -1   21.82    2.63
 -10   8   1   23.32    2.02
  10  -8  -1   18.46    2.37
 -10   8   1   17.26    1.94
  -9   8   1    7.41    1.50
   9  -8  -1    9.11    1.83
  -9   8   1    9.53    1.41
   9  -8  -1    9.18    2.11
   8  -8  -1   37.42    2.76
   8  -8  -1   28.41    3.11
  -8   8   1   31.64    2.39
  -8   8   1   31.86    2.42
  -7   8   1   61.45    3.10
   7  -8  -1   60.27    3.87
   7  -8  -1   59.85    3.45
  -7   8   1   55.18    3.16
   6  -8  -1    5.58    1.82
  -6   8   1    6.83    1.48
  -6   8   1    6.77    0.95
  -6   8   1    6.34    1.08
  -6   8   1    5.33    1.25
   6  -8  -1    5.95    1.49
  -5   8   1   13.73    1.51
  -5   8   1   12.04    1.60
  -5   8   1   13.23    1.77
   5  -8  -1   12.14    2.15
   5  -8  -1   15.04    1.96
  -4   8   1   20.35    2.22
   4  -8  -1   18.86    2.27
  -4   8   1   18.76    1.06
   4  -8  -1   17.39    2.38
  -4   8   1   18.25    2.07
   4  -8  -1   20.28    1.87
  -3   8   1    2.01    0.77
   3  -8  -1    2.07    1.55
  -3   8   1    1.70    1.21
  -3   8   1    0.80    1.14
   3  -8  -1    1.47    1.38
   3  -8  -1    1.27    0.95
   2  -8  -1    3.80    1.72
  -2   8   1    2.23    1.21
  -2   8   1    3.26    0.95
   2  -8  -1    5.11    1.11
  -2   8   1    4.46    1.31
  -1   8   1   -1.11    0.81
   1  -8  -1    0.63    0.95
  -1   8   1   -1.22    1.18
  -1   8   1   -0.39    1.07
   1  -8  -1   -3.81    1.35
   0  -8  -1   30.43    3.19
   0   8   1   30.85    2.70
   0   8   1   31.19    2.30
   0   8   1   32.84    2.89
   0  -8  -1   33.88    2.44
  -1  -8  -1   63.73    3.38
  -1  -8  -1   74.36    4.26
   1   8   1   68.19    3.90
   2   8   1    8.04    1.80
  -2  -8  -1    5.52    1.39
  -2  -8  -1    7.86    1.92
  -3  -8  -1   51.40    3.19
  -3  -8  -1   56.66    3.85
   3   8   1   52.02    3.63
  -4  -8  -1    2.53    1.33
  -4  -8  -1    3.35    1.80
  -5  -8  -1    5.32    1.70
  -6  -8  -1    3.74    1.67
  11  -9  -1   10.33    2.09
 -11   9   1   12.78    1.73
  10  -9  -1    2.79    1.59
 -10   9   1    1.56    1.31
  10  -9  -1    0.75    1.76
   9  -9  -1    2.94    1.60
  -9   9   1    0.27    1.28
   9  -9  -1    2.91    1.92
   8  -9  -1   22.97    2.89
   8  -9  -1   21.88    2.45
  -8   9   1   17.38    2.14
   7  -9  -1   -0.10    1.26
  -7   9   1    1.48    0.86
   7  -9  -1    0.36    1.67
  -7   9   1   -0.90    1.31
   6  -9  -1   -0.38    1.54
   6  -9  -1    1.90    1.41
  -6   9   1    0.08    0.98
  -6   9   1    1.31    1.37
  -5   9   1   29.75    2.80
   5  -9  -1   29.04    3.00
   5  -9  -1   28.58    2.75
  -5   9   1   32.74    2.40
  -4   9   1   91.55    4.49
  -4   9   1   92.47    4.22
   4  -9  -1   89.77    4.57
   4  -9  -1   91.41    5.03
  -4   9   1   89.52    3.10
   3  -9  -1    0.39    1.64
  -3   9   1    0.13    0.75
   3  -9  -1    0.37    0.91
  -3   9   1    0.53    1.25
   3  -9  -1   -1.98    1.37
  -3   9   1   -1.12    1.12
   2  -9  -1    0.17    1.74
   2  -9  -1    4.73    1.23
  -2   9   1    3.89    1.50
  -2   9   1    5.00    1.49
  -2   9   1    4.89    1.09
  -1   9   1   -0.21    1.22
   1  -9  -1   -1.60    1.61
   1  -9  -1    0.38    0.99
  -1   9   1   -0.68    1.22
   0   9   1   11.18    2.02
   0  -9  -1    8.66    2.30
   0  -9  -1    9.69    1.61
   1   9   1   10.76    2.12
  -1  -9  -1   13.02    2.38
  -1  -9  -1   11.56    1.78
  -2  -9  -1    7.37    1.66
   2   9   1    7.23    1.99
  -2  -9  -1   12.62    2.44
   3   9   1    7.94    2.21
  -3  -9  -1    9.91    2.41
  -3  -9  -1    9.84    1.82
  -4  -9  -1   17.90    2.91
  -4  -9  -1   24.77    2.72
  -5  -9  -1   -2.87    1.39
  10 -10  -1    6.99    1.96
  10 -10  -1    8.67    2.43
 -10  10   1    6.85    1.70
  -9  10   1    3.36    1.60
   9 -10  -1    4.75    2.09
   9 -10  -1    3.45    1.67
   8 -10  -1    1.27    2.00
   8 -10  -1    1.13    1.58
  -8  10   1    0.86    1.51
   7 -10  -1    4.14    2.14
   7 -10  -1    5.25    1.87
  -7  10   1    5.34    1.74
  -7  10   1    4.70    1.19
  -6  10   1   -2.02    1.30
   6 -10  -1   -2.11    1.47
   6 -10  -1   -0.99    1.66
  -6  10   1   -0.19    1.12
   5 -10  -1    2.69    1.74
  -5  10   1    0.12    1.43
   5 -10  -1    3.92    1.91
  -5  10   1    2.47    1.34
   4 -10  -1    2.61    1.80
   4 -10  -1    6.36    2.13
  -4  10   1    5.18    1.73
  -4  10   1    6.58    1.64
  -3  10   1    0.08    1.42
  -3  10   1    0.33    0.85
   3 -10  -1   -0.24    1.82
  -3  10   1    0.31    1.45
  -2  10   1    3.47    1.62
   2 -10  -1    6.18    2.27
   2 -10  -1    3.58    1.30
  -2  10   1    1.57    1.67
  -1  10   1   -2.07    1.31
   1 -10  -1   -0.18    1.77
   1 -10  -1   -0.08    1.13
   0 -10  -1    0.80    1.85
   0 -10  -1    1.05    1.23
   0  10   1   -2.52    1.45
  -1 -10  -1    1.08    1.92
   1  10   1    1.87    1.79
  -1 -10  -1    2.93    1.41
  -2 -10  -1   -2.17    1.86
   2  10   1   -0.30    1.72
  -2 -10  -1    1.24    1.43
  -3 -10  -1    2.19    2.20
  -3 -10  -1    4.73    1.67
  -4 -10  -1    1.60    1.80
  -9  11   1   -1.01    1.52
   8 -11  -1    2.41    1.96
   8 -11  -1    4.27    2.25
  -8  11   1    1.01    1.59
  -7  11   1   -1.46    1.54
   7 -11  -1    2.43    2.01
   7 -11  -1   -2.12    1.63
   6 -11  -1    3.45    2.09
  -6  11   1    3.71    1.82
   6 -11  -1    7.27    2.34
  -6  11   1    6.60    1.66
   5 -11  -1   -0.01    1.82
  -5  11   1    1.13    1.44
  -5  11   1   -0.06    1.45
   5 -11  -1   -0.09    1.87
  -4  11   1   -1.92    1.42
   4 -11  -1    0.84    2.06
  -4  11   1   -0.62    1.43
  -3  11   1   10.55    2.11
   3 -11  -1    7.88    2.57
   2 -11  -1    0.50    2.00
  -2  11   1   -1.37    1.61
  -1  11   1   -0.18    1.69
   1 -11  -1    0.29    1.99
   0 -11  -1    0.00    1.39
   0 -11  -1    1.81    2.26
   0  11   1   -0.67    1.74
  -1 -11  -1   10.03    2.02
   1  11   1    9.74    2.58
  -1 -11  -1   13.22    2.95
  -2 -11  -1    4.35    1.73
   2  11   1   -0.13    2.11
  -2 -11  -1    2.27    2.48
  -7  12   1    1.91    1.78
  -7  12   1   -0.31    1.33
  -6  12   1    1.01    1.64
  -6  12   1   -3.06    1.40
  -5  12   1   -1.18    1.62
  -5  12   1    2.43    1.65
  -4  12   1    7.32    2.06
  -3  12   1    0.17    1.77
  -2  12   1   -0.20    1.71
  -1  12   1   -1.31    1.92
   0  12   1   -2.34    1.97
  -1  13  -2    0.22    1.92
  -2  13  -2    3.10    2.00
  -3  13  -2   -1.01    1.77
  -4  13  -2   -0.45    1.78
  -5  13  -2   -0.41    1.73
  -6  13  -2    3.09    1.69
  -6  13  -2    6.63    1.99
  -2 -12   2    1.94    1.73
  -2 -12   2    6.23    2.59
   2  12  -2    0.91    1.98
   1  12  -2    1.96    1.97
  -1 -12   2   -3.67    1.86
  -1 -12   2    0.38    1.59
   0 -12   2   30.35    3.67
   0  12  -2   23.40    2.93
   0 -12   2   28.75    3.07
  -1  12  -2    3.46    1.83
   1 -12   2    5.12    2.44
   2 -12   2    2.99    2.38
  -2  12  -2    2.74    1.74
  -3  12  -2   -0.35    1.69
   3 -12   2   -1.97    2.09
   4 -12   2   -1.52    2.13
  -4  12  -2    0.65    1.59
  -4  12  -2   -1.27    1.39
  -5  12  -2    0.97    1.53
  -5  12  -2    0.30    1.52
   5 -12   2    0.51    2.14
  -6  12  -2   -0.37    1.48
  -6  12  -2    1.02    1.44
   6 -12   2   -0.94    1.99
  -7  12  -2    5.67    1.41
  -7  12  -2   10.00    2.10
   8 -12   2    6.09    2.38
  -8  12  -2    5.86    1.98
  -4 -11   2    0.43    1.76
  -3 -11   2    1.61    1.61
  -3 -11   2    4.73    2.22
  -2 -11   2    0.26    1.43
  -2 -11   2    1.00    2.02
   2  11  -2   -0.09    1.72
  -1 -11   2    0.08    1.98
  -1 -11   2    0.79    1.42
   1  11  -2    2.72    1.79
   0 -11   2   33.17    3.79
   0  11  -2   35.66    3.34
   0 -11   2   35.73    3.07
   1 -11   2    0.50    2.13
   1 -11   2    2.11    1.43
  -1  11  -2    4.08    1.77
   2 -11   2   23.67    3.31
  -2  11  -2   24.53    2.77
  -3  11  -2   13.16    2.21
   3 -11   2   11.33    2.67
  -3  11  -2   13.39    1.56
  -3  11  -2   14.35    2.15
   4 -11   2    2.68    2.09
  -4  11  -2    2.10    1.54
  -4  11  -2    5.05    1.71
  -5  11  -2    3.45    1.65
   5 -11   2    1.15    1.96
  -5  11  -2    2.66    1.42
  -6  11  -2    1.52    1.52
  -6  11  -2    3.59    1.34
   6 -11   2    2.47    2.05
  -7  11  -2    1.22    1.01
  -7  11  -2   -1.08    1.38
   7 -11   2   -1.86    1.65
   7 -11   2    0.69    1.97
  -8  11  -2    4.18    1.67
   8 -11   2    2.95    2.30
   8 -11   2    4.14    1.91
   9 -11   2    4.80    1.96
  -9  11  -2    8.29    1.81
   9 -11   2    5.89    2.38
  10 -11   2    1.13    2.04
 -10  11  -2    0.83    1.45
  -5 -10   2    5.80    1.94
  -4 -10   2   -1.84    1.37
   3  10  -2   43.53    3.72
  -3 -10   2   43.82    3.93
  -3 -10   2   42.34    3.26
   2  10  -2   20.19    2.58
  -2 -10   2   20.41    2.29
  -2 -10   2   19.41    2.77
   1  10  -2   12.07    2.11
  -1 -10   2   11.87    1.88
  -1 -10   2   12.87    2.50
   0 -10   2    2.12    2.05
   0  10  -2    2.04    1.50
   0 -10   2    4.12    1.45
   1 -10   2    5.77    2.24
   1 -10   2    6.83    1.66
  -1  10  -2    8.83    1.88
  -1  10  -2    7.77    1.82
  -2  10  -2    2.87    1.49
  -2  10  -2    3.61    1.51
  -2  10  -2    1.55    0.92
   2 -10   2    0.00    1.15
   2 -10   2    1.19    1.79
  -3  10  -2   14.19    1.93
   3 -10   2   13.65    2.52
  -3  10  -2   14.84    1.46
  -3  10  -2   17.36    2.09
  -4  10  -2   47.45    2.99
  -4  10  -2   49.21    3.27
   4 -10   2   41.58    3.62
  -5  10  -2    0.04    1.26
   5 -10   2   -1.51    1.67
  -5  10  -2   -0.13    1.09
   6 -10   2   -1.49    1.41
  -6  10  -2   -2.19    0.92
   6 -10   2   -2.91    1.47
  -6  10  -2   -1.87    1.15
  -6  10  -2   -0.45    0.94
  -7  10  -2   10.91    1.14
  -7  10  -2   11.21    1.81
   7 -10   2    9.38    1.94
   7 -10   2    8.16    2.28
   8 -10   2    2.88    2.03
   8 -10   2    4.15    1.77
  -8  10  -2    4.51    1.56
   9 -10   2   -1.09    1.84
  -9  10  -2    1.60    1.37
   9 -10   2    1.18    1.49
  10 -10   2    1.92    1.53
  10 -10   2   -1.84    1.74
 -10  10  -2   -1.68    1.31
 -11  10  -2    0.11    1.21
  -6  -9   2   19.65    2.43
  -5  -9   2    0.13    1.42
  -4  -9   2    6.77    2.08
  -4  -9   2    4.74    1.60
   3   9  -2    5.63    1.81
  -3  -9   2    5.26    1.93
  -3  -9   2    8.29    1.63
  -2  -9   2    3.06    1.32
   2   9  -2    1.39    1.38
  -2  -9   2    4.41    1.82
  -1  -9   2    1.54    1.66
   1   9  -2    2.22    1.38
  -1  -9   2   -0.40    1.08
   0   9  -2  482.22   14.55
   0   9  -2  461.55   14.17
   0   9  -2  486.51   14.61
   0  -9   2  463.03   15.21
   0  -9   2  486.36   14.29
   1  -9   2   72.28    4.37
  -1   9  -2   73.49    3.90
  -1   9  -2   77.10    4.00
  -1   9  -2   68.76    3.26
   1  -9   2   74.11    3.66
  -2   9  -2    1.23    1.12
  -2   9  -2   -0.03    0.75
  -2   9  -2   -1.00    1.04
   2  -9   2   -1.20    0.82
   2  -9   2    0.71    1.62
   3  -9   2   18.34    2.45
  -3   9  -2   21.83    2.30
   3  -9   2   19.52    1.98
  -3   9  -2   20.94    2.13
  -3   9  -2   17.98    1.43
   4  -9   2    1.29    1.70
  -4   9  -2    3.49    1.23
  -4   9  -2    4.26    1.43
  -5   9  -2    3.42    1.34
   5  -9   2    4.44    1.54
   5  -9   2    0.98    1.69
  -5   9  -2    3.82    1.16
   6  -9   2    0.58    1.54
  -6   9  -2    1.57    0.79
   6  -9   2    2.22    1.37
  -6   9  -2    1.08    1.13
  -6   9  -2    1.02    0.88
   7  -9   2    3.88    1.77
  -7   9  -2    3.43    1.27
   7  -9   2    2.90    1.44
  -8   9  -2    0.58    1.23
   8  -9   2   -2.89    1.51
   8  -9   2    0.87    1.28
   9  -9   2   -0.08    1.21
   9  -9   2   -1.86    1.63
  -9   9  -2   -0.81    1.13
 -10   9  -2    8.93    1.59
 -10   9  -2    7.83    1.53
  10  -9   2    7.61    2.21
  10  -9   2   10.53    1.82
 -11   9  -2    2.56    1.23
 -11   9  -2    3.70    1.30
  -7  -8   2   19.12    2.35
  -7  -8   2   18.20    2.67
  -7  -8   2   21.60    2.47
  -6  -8   2    1.36    1.44
  -6  -8   2    1.02    1.38
  -5  -8   2   88.68    4.30
  -5  -8   2   84.69    4.42
  -4  -8   2   49.09    3.47
   4   8  -2   52.01    3.57
  -4  -8   2   44.58    2.94
  -4  -8   2   48.04    3.17
   3   8  -2    6.52    1.61
  -3  -8   2    6.55    1.44
  -3  -8   2    6.86    1.74
  -3  -8   2    5.07    1.37
   2   8  -2    0.60    0.86
  -2  -8   2    1.65    1.02
  -2  -8   2    0.24    0.99
  -2  -8   2    0.65    1.39
   2   8  -2    1.66    1.26
  -1  -8   2   15.04    1.88
   1   8  -2   20.69    2.23
   1   8  -2   13.54    1.58
   1   8  -2   18.48    2.02
  -1  -8   2   17.09    1.89
  -1  -8   2   17.02    2.42
   0  -8   2   30.52    2.50
   0  -8   2   29.96    2.83
   0   8  -2   28.23    2.65
   0   8  -2   35.10    2.67
   0   8  -2   27.18    2.06
   0  -8   2   28.44    2.33
  -1   8  -2   34.55    2.56
  -1   8  -2   33.02    2.02
   1  -8   2   33.05    2.82
   1  -8   2   35.47    2.31
   1  -8   2   33.13    2.26
  -1   8  -2   35.42    2.56
  -2   8  -2    2.28    1.08
  -2   8  -2    4.57    0.93
  -2   8  -2    3.13    1.18
  -2   8  -2    4.31    1.28
   2  -8   2    5.04    1.66
   2  -8   2    1.92    1.05
  -3   8  -2    2.01    0.97
  -3   8  -2    2.22    1.12
  -3   8  -2    1.55    1.03
   3  -8   2    2.74    1.47
  -3   8  -2    2.99    0.72
   3  -8   2    2.03    0.90
  -3   8  -2    1.91    0.88
   3  -8   2    0.33    0.84
   4  -8   2  236.40    8.32
  -4   8  -2  243.59    8.04
  -4   8  -2  256.87    8.00
  -4   8  -2  246.38    7.45
  -4   8  -2  240.29    7.66
   4  -8   2  243.19    7.74
   4  -8   2  251.92    7.76
  -5   8  -2   12.57    1.67
   5  -8   2   13.15    1.40
  -5   8  -2   14.55    1.43
  -5   8  -2   12.26    1.24
   5  -8   2   14.05    1.78
  -5   8  -2   12.75    1.56
  -6   8  -2   15.79    1.29
  -6   8  -2   16.46    1.89
  -6   8  -2   17.65    1.88
   6  -8   2   16.85    1.45
  -6   8  -2   19.16    1.38
   6  -8   2   18.52    1.94
  -7   8  -2   -0.56    0.92
   7  -8   2    0.99    1.11
   7  -8   2   -0.86    1.33
  -7   8  -2   -0.64    0.94
   7  -8   2   -0.39    0.69
  -8   8  -2   -0.34    0.90
   8  -8   2    1.26    1.14
   8  -8   2   -1.58    1.42
  -8   8  -2   -1.03    0.91
  -9   8  -2    3.05    1.11
   9  -8   2    3.13    1.78
  -9   8  -2    1.64    1.13
   9  -8   2    4.49    1.37
  10  -8   2    3.06    1.33
 -10   8  -2    0.89    1.02
  10  -8   2   -2.50    1.48
 -10   8  -2   -1.74    0.91
 -11   8  -2    1.01    1.00
 -11   8  -2   -1.43    0.94
  -8  -7   2    1.28    1.74
  -8  -7   2   -0.15    1.43
  -8  -7   2    0.88    1.32
  -7  -7   2   -3.40    1.08
  -7  -7   2   -0.22    1.29
  -7  -7   2   -0.90    1.44
  -6  -7   2   -0.61    1.16
  -6  -7   2    1.78    1.27
  -5  -7   2   59.14    3.35
  -5  -7   2   53.54    3.27
  -5  -7   2   55.82    3.13
   4   7  -2   -0.38    1.14
  -4  -7   2   -0.86    0.87
  -4  -7   2   -0.87    0.89
  -3  -7   2  128.89    5.09
  -3  -7   2  123.39    5.22
   3   7  -2  130.24    4.90
  -3  -7   2  121.83    4.84
   3   7  -2  127.39    5.24
   2   7  -2  411.66   12.61
  -2  -7   2  427.44   12.78
  -2  -7   2  427.01   12.55
  -2  -7   2  410.22   13.14
   2   7  -2  433.68   12.77
   2   7  -2  430.10   12.89
  -1  -7   2    3.06    1.17
  -1  -7   2    5.75    1.63
  -1  -7   2    3.35    1.15
   1   7  -2    4.36    1.28
   0   7  -2    4.40    1.17
   0  -7   2    4.10    0.94
   0  -7   2    4.18    1.04
   0   7  -2    5.80    1.20
   0   7  -2    4.00    0.95
   0  -7   2    6.36    1.48
   0  -7   2    4.83    1.07
  -1   7  -2   18.54    1.42
   1  -7   2   19.02    1.69
   1  -7   2   19.57    1.72
  -1   7  -2   21.25    1.85
  -1   7  -2   16.80    1.85
  -1   7  -2   20.12    1.92
  -2   7  -2    2.23    0.92
  -2   7  -2    2.88    0.84
   2  -7   2    1.91    0.80
   2  -7   2    2.95    0.86
  -2   7  -2    2.63    0.71
  -2   7  -2    1.11    0.72
  -2   7  -2    3.01    1.04
   2  -7   2    3.68    0.86
  -3   7  -2   32.90    2.18
  -3   7  -2   36.04    2.09
   3  -7   2   33.64    2.26
  -3   7  -2   32.53    1.54
   3  -7   2   32.58    1.96
  -3   7  -2   33.04    2.11
   3  -7   2   31.39    1.82
   4  -7   2  128.96    4.52
  -4   7  -2  132.69    4.51
  -4   7  -2  138.55    4.76
   4  -7   2  133.36    5.00
  -4   7  -2  135.56    4.36
   4  -7   2  125.16    4.47
  -4   7  -2  132.68    4.80
   5  -7   2   56.90    2.46
  -5   7  -2   61.68    2.39
  -5   7  -2   55.59    2.76
  -5   7  -2   55.45    2.28
   5  -7   2   57.93    2.63
  -5   7  -2   60.93    2.82
  -5   7  -2   58.50    2.42
   5  -7   2   59.29    2.93
   6  -7   2    8.20    1.32
  -6   7  -2    5.39    1.13
  -6   7  -2    5.56    1.14
   6  -7   2    6.58    0.93
  -7   7  -2    2.51    1.04
   7  -7   2    3.22    0.80
  -7   7  -2    0.82    0.99
   7  -7   2    3.78    1.22
  -8   7  -2    6.80    1.13
   8  -7   2    9.29    1.42
  -8   7  -2    5.88    1.15
   9  -7   2    0.63    1.08
  -9   7  -2    0.33    0.81
   9  -7   2   -2.07    1.32
  -9   7  -2    0.70    0.87
 -10   7  -2    1.61    0.93
  10  -7   2    3.46    1.30
  10  -7   2    1.12    1.52
 -10   7  -2    1.81    0.99
 -11   7  -2   -0.80    0.80
 -11   7  -2    0.33    0.86
  -9  -6   2   -0.38    1.74
  -9  -6   2   -1.21    1.27
  -9  -6   2   -2.02    1.01
  -8  -6   2    3.54    1.33
  -8  -6   2    2.66    1.70
  -8  -6   2    4.66    1.59
  -7  -6   2   60.36    3.52
  -7  -6   2   58.42    3.70
  -7  -6   2   65.14    3.23
  -6  -6   2    0.49    0.96
  -6  -6   2   -0.68    0.91
  -6  -6   2   -1.03    1.14
  -5  -6   2    7.04    1.39
   5   6  -2    6.91    1.44
  -5  -6   2    5.37    1.23
  -5  -6   2    4.32    1.24
   5   6  -2    5.46    1.18
  -4  -6   2   28.77    2.33
  -4  -6   2   34.93    2.49
   4   6  -2   30.29    2.12
   4   6  -2   32.96    2.59
  -4  -6   2   29.90    2.22
  -3  -6   2    1.98    1.19
  -3  -6   2    2.65    1.47
   3   6  -2    0.39    1.06
  -3  -6   2    0.00    1.50
  -3  -6   2    2.43    1.40
   3   6  -2    2.99    1.41
  -3  -6   2    2.02    1.20
   3   6  -2    0.99    1.07
  -2  -6   2   22.75    1.85
  -2  -6   2   17.95    1.67
   2   6  -2   20.96    1.78
   2   6  -2   19.77    1.95
   2   6  -2   20.49    1.60
  -2  -6   2   19.76    2.11
  -2  -6   2   20.28    1.99
   1   6  -2  129.59    4.79
  -1  -6   2  142.55    5.25
  -1  -6   2  146.77    5.07
   1   6  -2  139.65    5.04
  -1  -6   2  143.80    4.94
   1   6  -2  142.13    5.17
  -1  -6   2  149.10    4.77
   0  -6   2   92.57    3.90
   0  -6   2   94.13    3.82
   0   6  -2   99.19    4.04
   0   6  -2  102.73    4.13
   0   6  -2  101.45    3.78
   0   6  -2   95.38    3.98
   0  -6   2  114.02    3.72
   1  -6   2    1.10    0.67
   1  -6   2    1.01    0.66
  -1   6  -2    0.74    0.72
  -1   6  -2    0.11    0.76
   1  -6   2    0.17    0.66
  -1   6  -2    1.51    0.64
  -1   6  -2    2.26    0.89
  -1   6  -2    0.09    0.73
  -1   6  -2    0.25    0.66
   2  -6   2   19.68    1.51
  -2   6  -2   19.47    1.58
   2  -6   2   19.84    1.50
   2  -6   2   16.21    1.30
  -2   6  -2   18.18    1.22
  -2   6  -2   18.93    1.41
  -2   6  -2   17.81    1.60
  -2   6  -2   21.94    1.69
   3  -6   2   27.94    1.85
   3  -6   2   29.65    1.74
  -3   6  -2   28.28    1.82
  -3   6  -2   30.45    1.76
  -3   6  -2   28.03    1.94
   3  -6   2   29.27    1.56
  -3   6  -2   28.47    1.85
  -4   6  -2   27.27    1.45
   4  -6   2   25.91    1.62
   4  -6   2   24.52    1.76
  -4   6  -2   27.06    1.77
  -4   6  -2   28.61    1.98
  -4   6  -2   23.78    1.73
  -4   6  -2   25.23    1.57
   4  -6   2   24.50    1.39
  -5   6  -2    0.43    0.74
  -5   6  -2   -0.53    0.47
   5  -6   2   -0.11    0.51
  -5   6  -2    0.24    0.90
   5  -6   2   -0.89    0.76
   5  -6   2   -0.58    0.52
  -5   6  -2   -0.76    0.68
  -5   6  -2   -0.28    0.50
   6  -6   2    1.66    0.90
  -6   6  -2   -1.01    0.75
  -6   6  -2   -2.09    0.70
   6  -6   2   -1.53    0.55
   6  -6   2   -1.15    0.53
  -7   6  -2    0.64    0.77
   7  -6   2    2.61    1.05
  -7   6  -2    1.42    0.83
   7  -6   2    0.31    0.57
  -8   6  -2   -0.57    0.68
   8  -6   2    0.00    0.96
  -8   6  -2    1.90    0.76
   9  -6   2   13.50    1.67
  -9   6  -2   17.52    1.41
  -9   6  -2   15.43    1.33
  10  -6   2   21.51    2.19
 -10  -5   2    1.89    1.46
  -9  -5   2   -0.49    1.46
  -9  -5   2   -1.82    1.07
  -8  -5   2   61.43    3.49
  -8  -5   2   63.40    2.97
  -8  -5   2   57.64    3.78
  -7  -5   2   11.72    1.61
  -7  -5   2   13.02    1.43
  -7  -5   2   12.56    2.01
  -6  -5   2    9.92    1.17
  -6  -5   2    7.92    1.61
  -6  -5   2    8.62    1.26
  -6  -5   2    8.68    1.32
   5   5  -2   65.68    3.37
  -5  -5   2   63.07    3.02
  -5  -5   2   63.26    2.98
  -5  -5   2   63.55    3.44
  -5  -5   2   66.54    3.19
   4   5  -2  702.57   20.21
  -4  -5   2  720.63   20.50
  -4  -5   2  717.85   20.34
  -4  -5   2  718.66   19.94
   4   5  -2  720.43   20.15
  -4  -5   2  770.71   20.49
  -3  -5   2  165.23    5.57
   3   5  -2  168.11    5.83
   3   5  -2  172.81    5.63
  -3  -5   2  182.37    6.06
   3   5  -2  170.46    5.67
  -3  -5   2  167.07    5.78
  -3  -5   2  175.49    5.97
  -3  -5   2  170.87    5.76
  -2  -5   2   12.96    1.47
  -2  -5   2   14.85    1.47
   2   5  -2   14.62    1.51
   2   5  -2   15.15    1.62
  -2  -5   2   11.30    1.31
  -2  -5   2   14.83    1.55
   2   5  -2   12.76    1.29
  -2  -5   2   14.67    1.49
  -1  -5   2  497.02   13.77
  -1  -5   2  485.06   13.94
   1   5  -2  489.45   13.94
  -1  -5   2  504.69   13.64
  -1  -5   2  514.05   14.13
   1   5  -2  476.03   13.93
   1   5  -2  488.09   13.98
   0  -5   2  223.06    6.80
   0  -5   2  220.18    6.72
   0   5  -2  217.16    6.72
   0  -5   2  233.34    6.59
   0   5  -2  215.53    6.85
   0   5  -2  224.39    6.80
   0   5  -2  231.58    7.23
   0   5  -2  209.98    6.80
   1  -5   2   33.13    1.61
  -1   5  -2   30.72    1.83
  -1   5  -2   31.38    1.76
  -1   5  -2   30.72    1.74
  -1   5  -2   31.37    1.56
  -1   5  -2   30.85    1.81
   1  -5   2   32.29    1.75
   1  -5   2   32.27    1.71
  -1   5  -2   34.13    1.90
  -2   5  -2   39.79    1.67
   2  -5   2   39.02    1.90
  -2   5  -2   40.64    1.85
  -2   5  -2   40.67    2.01
   2  -5   2   39.40    2.09
  -2   5  -2   44.95    2.04
   2  -5   2   41.41    1.81
   2  -5   2   41.31    1.91
   2  -5   2   49.58    1.97
  -2   5  -2   43.64    2.04
  -2   5  -2   40.54    1.96
  -3   5  -2  161.00    5.20
  -3   5  -2  165.83    5.20
  -3   5  -2  165.22    4.93
   3  -5   2  173.22    5.12
   3  -5   2  162.05    5.06
  -3   5  -2  172.40    5.52
   3  -5   2  166.27    5.47
  -3   5  -2  164.49    5.07
   4  -5   2   46.68    1.94
   4  -5   2   49.97    2.22
  -4   5  -2   40.59    2.13
  -4   5  -2   42.54    1.83
  -4   5  -2   44.36    2.14
   4  -5   2   52.17    2.24
   4  -5   2   45.93    2.09
  -4   5  -2   44.71    1.98
  -4   5  -2   56.65    2.44
  -4   5  -2   52.10    1.95
  -5   5  -2    3.81    0.76
   5  -5   2    4.72    0.92
   5  -5   2    4.96    0.69
   5  -5   2    3.98    0.59
  -5   5  -2    4.52    0.81
  -6   5  -2   83.13    2.97
   6  -5   2   82.01    3.30
  -6   5  -2   82.99    3.01
  -6   5  -2   77.81    2.86
   7  -5   2    0.51    0.86
  -7   5  -2    1.06    0.61
  -7   5  -2    1.25    0.71
  -8   5  -2    0.32    0.58
  -8   5  -2   -0.38    0.62
   8  -5   2    0.04    0.96
   9  -5   2   30.20    2.33
  -9   5  -2   28.40    1.53
  -9   5  -2   27.46    1.62
  10  -5   2    9.21    1.64
 -11  -4   2    5.30    1.59
 -10  -4   2   -2.51    1.06
 -10  -4   2   -0.05    1.59
  -9  -4   2   44.31    2.90
  -9  -4   2   42.18    3.36
  -8  -4   2   69.58    3.45
  -8  -4   2   70.62    2.84
  -8  -4   2   68.11    3.90
  -7  -4   2   -0.10    0.84
  -7  -4   2    0.35    0.74
  -7  -4   2   -0.97    0.77
  -7  -4   2   -0.78    1.07
  -6  -4   2   23.92    2.15
  -6  -4   2   21.79    2.38
  -6  -4   2   22.47    1.70
  -6  -4   2   17.83    2.03
  -6  -4   2   19.41    1.83
  -5  -4   2    6.11    1.30
  -5  -4   2    7.73    1.46
  -5  -4   2    3.89    1.18
   5   4  -2    6.32    1.32
  -5  -4   2    8.54    1.45
  -5  -4   2    6.00    1.23
  -4  -4   2    1.12    0.88
  -4  -4   2    3.16    0.81
   4   4  -2    2.40    0.83
  -4  -4   2    2.90    0.84
  -4  -4   2    0.35    0.60
   4   4  -2    2.34    0.67
  -4  -4   2    2.18    0.77
   3   4  -2  843.58   22.65
   3   4  -2  822.25   22.32
  -3  -4   2  856.18   22.40
   3   4  -2  813.55   22.39
  -3  -4   2  805.53   22.46
  -3  -4   2  799.74   22.73
  -3  -4   2  811.39   22.12
   2   4  -2    5.94    0.95
  -2  -4   2    4.91    0.99
  -2  -4   2   10.59    1.04
   2   4  -2    6.78    0.80
  -2  -4   2    6.13    0.86
   2   4  -2    6.22    0.85
  -2  -4   2    5.58    0.99
   1   4  -2  129.93    4.25
   1   4  -2  129.91    4.31
  -1  -4   2  132.16    4.42
   1   4  -2  129.07    4.36
  -1  -4   2  129.27    4.22
  -1  -4   2  135.23    4.44
  -1  -4   2  134.64    4.11
  -1  -4   2  126.58    4.27
   1   4  -2  134.15    4.24
   0  -4   2  160.94    5.00
   0   4  -2  158.54    5.02
   0  -4   2  158.11    4.95
   0   4  -2  169.38    4.97
   0   4  -2  158.42    4.99
   0   4  -2  161.31    5.04
   0  -4   2  159.49    4.81
   0  -4   2  164.36    4.98
   0  -4   2  161.94    5.10
  -1   4  -2   66.36    2.60
   1  -4   2   68.02    2.55
  -1   4  -2   67.72    2.56
   1  -4   2   74.91    2.58
  -1   4  -2   67.62    2.43
  -1   4  -2   74.75    2.56
   1  -4   2   67.75    2.47
  -1   4  -2   73.96    2.69
  -2   4  -2   32.89    1.55
   2  -4   2   34.40    1.54
   2  -4   2   35.09    1.59
  -2   4  -2   36.26    1.61
  -2   4  -2   33.03    1.59
  -2   4  -2   35.77    1.61
   2  -4   2   35.02    1.64
   2  -4   2   35.10    1.47
  -2   4  -2   34.34    1.34
   3  -4   2   21.94    1.25
  -3   4  -2   19.38    1.15
   3  -4   2   20.02    1.16
  -3   4  -2   18.62    1.23
  -3   4  -2   22.39    1.31
   3  -4   2   21.53    1.22
   3  -4   2   19.91    1.05
  -3   4  -2   21.39    1.25
  -3   4  -2   20.05    1.08
  -3   4  -2   19.61    1.14
   4  -4   2  154.40    4.92
  -4   4  -2  147.40    4.25
   4  -4   2  155.41    4.91
   4  -4   2  148.55    4.51
  -4   4  -2  132.02    4.53
  -4   4  -2  155.10    4.65
  -4   4  -2  166.22    5.09
  -4   4  -2  143.46    4.30
  -5   4  -2   10.33    0.96
   5  -4   2   10.92    1.23
   5  -4   2   12.33    1.19
  -5   4  -2   11.14    1.07
   5  -4   2   12.60    0.95
  -6   4  -2    0.29    0.47
   6  -4   2    0.68    0.52
  -6   4  -2    0.55    0.57
   6  -4   2   -0.02    0.69
  -7   4  -2   49.27    1.92
   7  -4   2   49.89    2.51
  -7   4  -2   50.77    2.06
   8  -4   2   39.88    2.38
  -8   4  -2   40.32    1.86
   9  -4   2   19.64    2.00
  10  -4   2    1.41    1.20
 -11  -3   2    9.65    1.75
 -10  -3   2   -0.95    1.46
 -10  -3   2   -0.84    0.99
  -9  -3   2   -0.83    0.89
  -9  -3   2    0.20    1.35
  -8  -3   2   28.52    2.51
  -8  -3   2   30.23    2.14
  -8  -3   2   29.29    2.48
   7   3  -2  137.87    4.64
  -7  -3   2  136.99    4.44
  -7  -3   2  133.66    5.50
  -7  -3   2  144.53    5.25
  -7  -3   2  139.91    4.65
  -7  -3   2  140.81    4.97
  -6  -3   2  450.37   13.87
   6   3  -2  462.81   13.33
  -6  -3   2  451.92   12.89
   6   3  -2  463.74   12.98
  -6  -3   2  486.64   13.62
  -6  -3   2  451.49   13.31
  -6  -3   2  492.01   13.20
  -5  -3   2   66.71    2.87
   5   3  -2   65.83    2.86
  -5  -3   2   62.06    2.96
   5   3  -2   63.25    2.49
  -5  -3   2   61.51    2.52
  -5  -3   2   66.35    2.81
  -5  -3   2   66.50    2.73
  -4  -3   2   64.23    2.75
  -4  -3   2   61.07    2.60
   4   3  -2   64.13    2.74
  -4  -3   2   62.54    2.73
  -4  -3   2   63.22    2.36
   4   3  -2   64.04    2.40
  -4  -3   2   64.59    2.80
  -4  -3   2   62.58    2.52
   3   3  -2   88.37    3.17
   3   3  -2   84.11    2.98
   3   3  -2   90.04    2.93
  -3  -3   2   86.95    3.08
  -3  -3   2   86.07    3.18
  -3  -3   2   83.96    2.99
   2   3  -2  147.51    4.44
   2   3  -2  143.71    4.31
  -2  -3   2  142.99    4.56
  -2  -3   2  143.01    4.44
  -2  -3   2  141.76    4.48
   2   3  -2  141.06    4.53
   2   3  -2  138.41    4.44
  -1  -3   2  313.10    9.10
  -1  -3   2  325.55    9.11
  -1  -3   2  326.89    9.02
  -1  -3   2  325.44    9.19
  -1  -3   2  334.61    8.95
   1   3  -2  324.01    9.16
   1   3  -2  329.50    9.10
   1   3  -2  308.34    9.05
   1   3  -2  322.64    9.16
   0   3  -2   -1.08    0.58
   0  -3   2    1.12    0.67
   0  -3   2   -0.89    0.55
   0  -3   2   -0.33    0.60
   0   3  -2   -0.06    0.16
   0  -3   2    0.43    0.58
   0   3  -2   -1.03    0.60
   0   3  -2   -0.48    0.60
  -1   3  -2    2.47    0.45
  -1   3  -2    3.23    0.47
  -1   3  -2    2.05    0.39
   1  -3   2    3.44    0.48
  -1   3  -2    2.22    0.46
   1  -3   2    2.68    0.43
   1  -3   2    2.38    0.44
   1  -3   2    2.64    0.37
  -1   3  -2    2.68    0.52
   1  -3   2    2.82    0.49
   1  -3   2    2.81    0.47
   2  -3   2 1575.25   40.62
  -2   3  -2 1489.32   41.56
  -2   3  -2 1461.54   39.30
   2  -3   2 1535.52   42.51
   2  -3   2 1529.91   39.41
  -2   3  -2 1473.73   39.99
  -2   3  -2 1526.30   42.39
   2  -3   2 1481.30   40.08
   2  -3   2 1511.31   39.96
  -2   3  -2 1505.23   39.97
  -2   3  -2 1513.43   39.48
   3  -3   2  500.37   13.10
   3  -3   2  482.43   13.48
  -3   3  -2  493.17   13.33
  -3   3  -2  476.53   13.04
   3  -3   2  484.35   14.06
  -3   3  -2  480.53   13.30
  -3   3  -2  494.19   14.13
  -3   3  -2  497.44   13.00
  -4   3  -2 1111.92   29.10
   4  -3   2 1098.13   28.57
   4  -3   2 1102.75   30.14
   4  -3   2 1127.36   29.45
  -4   3  -2 1067.15   29.07
   4  -3   2 1032.55   30.79
   5  -3   2   61.73    2.18
  -5   3  -2   62.40    2.23
   5  -3   2   58.97    2.44
  -5   3  -2   62.88    2.73
   5  -3   2   65.75    2.72
  -5   3  -2   58.38    2.08
   6  -3   2   24.06    1.61
  -6   3  -2   24.22    1.17
  -6   3  -2   19.97    1.85
  -6   3  -2   23.50    1.34
  -7   3  -2   24.15    2.06
   7  -3   2   21.62    1.72
  -7   3  -2   22.81    1.44
  -7   3  -2   22.14    1.24
   8  -3   2    0.76    0.94
  -8   3  -2    0.28    0.55
  -8   3  -2    0.07    0.66
  -8   3  -2    0.57    1.10
  -9   3  -2   19.17    1.28
   9  -3   2   17.70    1.94
  -9   3  -2   19.69    2.30
  10  -3   2    5.57    1.40
 -10   3  -2    7.12    1.77
 -11   3  -2   -0.37    1.34
 -12  -2   2    5.05    1.33
 -11  -2   2    5.40    1.33
 -11  -2   2    3.81    1.94
 -10  -2   2    0.14    0.87
 -10  -2   2   -0.56    1.45
   9   2  -2   -0.25    0.71
  -9  -2   2   -0.07    0.87
  -9  -2   2   -0.59    1.18
  -9  -2   2    0.70    1.10
  -8  -2   2  237.08    7.56
  -8  -2   2  238.49    8.48
  -8  -2   2  255.84    7.87
   8   2  -2  237.10    7.23
  -7  -2   2   -2.84    1.01
  -7  -2   2   -1.32    1.02
   7   2  -2   -1.04    0.62
  -7  -2   2   -0.54    0.84
  -6  -2   2    0.01    0.93
  -6  -2   2    0.27    0.52
  -6  -2   2    1.42    0.59
   6   2  -2    0.20    0.48
  -6  -2   2    0.92    0.77
  -6  -2   2    0.21    0.60
   6   2  -2    0.55    0.66
   5   2  -2  669.39   17.74
  -5  -2   2  649.22   17.91
  -5  -2   2  645.50   17.50
  -5  -2   2  636.86   17.83
  -5  -2   2  650.01   18.39
   5   2  -2  641.15   17.53
  -5  -2   2  675.85   17.61
  -4  -2   2  275.04    7.99
   4   2  -2  275.28    7.97
  -4  -2   2  283.61    8.07
   4   2  -2  279.61    7.79
  -4  -2   2  271.38    7.82
  -4  -2   2  272.05    8.28
  -4  -2   2  288.72    7.97
  -3  -2   2  128.92    4.08
   3   2  -2  137.12    4.22
  -3  -2   2  137.23    4.23
   3   2  -2  136.79    4.10
   3   2  -2  134.24    4.02
  -3  -2   2  135.97    4.18
  -3  -2   2  132.23    4.29
  -2  -2   2   -0.24    0.28
  -2  -2   2    0.26    0.38
   2   2  -2    0.10    0.33
   2   2  -2   -0.34    0.32
  -2  -2   2   -0.23    0.36
  -2  -2   2   -0.28    0.30
   2   2  -2    0.41    0.30
   2   2  -2    0.09    0.28
  -2  -2   2    0.04    0.33
   1   2  -2  602.59   15.76
  -1  -2   2  607.94   15.81
  -1  -2   2  603.23   15.78
   1   2  -2  591.29   15.98
  -1  -2   2  578.96   15.79
  -1  -2   2  592.22   16.15
   1   2  -2  589.90   16.15
   1   2  -2  597.06   15.79
  -1  -2   2  575.84   15.97
   1   2  -2  598.56   15.95
   1   2  -2  571.99   15.77
   0   2  -2  449.94   12.70
   0  -2   2  468.43   12.57
   0   2  -2  468.20   12.52
   0  -2   2  468.82   12.72
   0  -2   2  467.58   12.55
   0  -2   2  464.11   12.85
   0   2  -2  464.31   12.56
   0  -2   2  472.91   12.72
   0  -2   2  466.70   12.54
   0   2  -2  493.93   12.56
   0   2  -2  462.72   12.70
   1  -2   2  110.39    3.32
   1  -2   2  114.33    3.46
   1  -2   2  118.58    3.44
   1  -2   2  115.26    3.32
  -1   2  -2  120.45    3.53
  -1   2  -2  117.00    3.46
  -1   2  -2  116.45    3.57
  -1   2  -2   99.45    3.42
   1  -2   2  119.11    3.43
   1  -2   2  116.70    3.43
   1  -2   2  120.27    3.46
  -1   2  -2  114.01    3.39
  -2   2  -2  562.10   15.08
   2  -2   2  560.94   16.11
  -2   2  -2  561.67   16.08
   2  -2   2  576.00   14.86
   2  -2   2  555.85   15.04
  -2   2  -2  554.39   15.16
   2  -2   2  568.54   15.14
  -2   2  -2  561.19   14.84
   2  -2   2  546.61   14.86
  -2   2  -2  546.58   15.04
   2  -2   2  538.18   15.60
   3  -2   2   81.70    2.50
   3  -2   2   75.75    2.60
   3  -2   2   82.89    2.80
  -3   2  -2   79.41    2.56
  -3   2  -2   82.88    2.38
   3  -2   2   79.04    2.58
  -3   2  -2   76.36    2.32
  -3   2  -2   79.75    2.78
  -3   2  -2   75.76    2.47
  -4   2  -2  158.89    4.80
   4  -2   2  177.82    5.39
   4  -2   2  171.39    4.83
  -4   2  -2  165.24    4.91
  -4   2  -2  162.01    5.32
   5  -2   2    3.38    0.52
  -5   2  -2    1.48    0.81
  -5   2  -2    1.93    0.53
  -5   2  -2    1.57    0.42
  -6   2  -2  330.53   10.14
  -6   2  -2  333.20    9.28
  -6   2  -2  321.44    9.12
  -7   2  -2    1.03    1.07
  -7   2  -2    2.75    0.65
  -7   2  -2    2.37    0.78
  -8   2  -2    3.10    1.30
  -8   2  -2    3.09    0.68
  -8   2  -2    1.98    0.79
  -9   2  -2   27.29    1.84
  -9   2  -2   26.11    1.53
  -9   2  -2   25.06    2.51
 -10   2  -2    0.21    1.27
 -10   2  -2   -0.43    0.82
 -10   2  -2    1.24    0.73
 -11   2  -2   12.03    2.25
 -11   2  -2   11.58    1.33
 -11   2  -2   10.97    1.39
 -12   2  -2    4.13    1.12
 -12   2  -2    3.91    0.99
 -12  -1   2    0.65    1.05
 -11  -1   2    0.69    1.70
 -11  -1   2    2.55    1.24
 -11  -1   2    2.48    1.05
  11   1  -2    2.37    0.84
  10   1  -2    1.34    0.73
 -10  -1   2    0.16    0.89
 -10  -1   2    2.83    1.15
 -10  -1   2    2.62    1.50
  -9  -1   2  157.04    5.32
  -9  -1   2  172.38    5.59
   9   1  -2  151.10    4.93
  -9  -1   2  155.07    6.45
   8   1  -2  341.34    9.70
  -8  -1   2  367.57   10.27
  -8  -1   2  335.86   11.19
  -8  -1   2  342.45   10.08
  -7  -1   2   -0.55    0.60
   7   1  -2    0.25    0.45
  -7  -1   2   -1.22    0.96
  -7  -1   2    0.73    0.79
  -6  -1   2   47.12    2.61
   6   1  -2   47.43    2.14
   6   1  -2   47.13    1.78
  -6  -1   2   51.24    2.16
  -6  -1   2   45.95    2.01
   5   1  -2   13.41    0.88
  -5  -1   2   15.77    1.17
  -5  -1   2   12.28    0.84
   5   1  -2   15.70    1.15
  -5  -1   2   15.05    1.39
  -5  -1   2   12.70    1.04
   4   1  -2  216.15    6.11
  -4  -1   2  209.15    6.11
  -4  -1   2  216.21    6.15
   4   1  -2  215.08    5.95
  -4  -1   2  212.09    6.54
  -4  -1   2  202.14    5.96
  -4  -1   2  219.07    6.03
  -3  -1   2   68.01    2.17
   3   1  -2   63.51    2.16
  -3  -1   2   62.14    2.12
   3   1  -2   66.59    2.35
  -3  -1   2   61.17    2.12
   3   1  -2   63.39    2.06
  -3  -1   2   61.89    2.16
  -3  -1   2   62.22    2.33
   3   1  -2   65.08    2.05
  -2  -1   2  496.91   13.70
  -2  -1   2  489.67   13.59
   2   1  -2  503.46   13.54
   2   1  -2  511.05   13.43
  -2  -1   2  498.70   13.46
  -2  -1   2  498.36   13.58
   2   1  -2  518.30   13.75
   2   1  -2  507.06   13.45
   2   1  -2  495.70   13.66
  -1  -1   2   62.43    1.98
   1   1  -2   62.47    1.98
  -1  -1   2   58.83    1.86
  -1  -1   2   60.16    2.00
   1   1  -2   63.03    1.96
   1   1  -2   59.69    1.91
   1   1  -2   61.67    1.98
   1   1  -2   60.11    1.87
   1   1  -2   61.10    1.99
  -1  -1   2   62.33    1.93
  -1  -1   2   63.06    1.93
   1   1  -2   59.69    1.97
   1   1  -2   61.70    1.98
  -1  -1   2   59.74    1.99
   0  -1   2  929.90   25.31
   0   1  -2  950.04   25.56
   0  -1   2  969.60   25.16
   0   1  -2  918.34   26.55
   0   1  -2  964.33   25.23
   0  -1   2  948.81   25.60
   0  -1   2  973.14   25.53
   0  -1   2  961.98   25.28
   0  -1   2  952.62   25.98
   0   1  -2  988.18   25.21
   0   1  -2  947.85   25.55
  -1   1  -2   35.70    1.26
   1  -1   2   36.31    1.37
  -1   1  -2   37.05    1.22
  -1   1  -2   32.87    1.34
   1  -1   2   36.64    1.30
   1  -1   2   36.75    1.35
   1  -1   2   36.20    1.35
  -1   1  -2   36.55    1.31
   1  -1   2   36.99    1.29
   1  -1   2   37.14    1.25
   2  -1   2   62.77    1.96
  -2   1  -2   67.92    2.08
   2  -1   2   63.42    2.07
  -2   1  -2   63.73    1.99
  -2   1  -2   64.32    2.16
   2  -1   2   67.53    2.14
  -2   1  -2   63.73    2.07
  -2   1  -2   64.54    2.21
  -3   1  -2   65.62    2.23
   3  -1   2   62.64    1.95
  -3   1  -2   66.71    2.45
   3  -1   2   67.27    2.22
  -3   1  -2   64.47    1.98
  -3   1  -2   63.46    2.12
  -3   1  -2   66.19    2.07
  -4   1  -2    0.93    0.27
  -4   1  -2    1.14    0.40
  -4   1  -2    1.37    0.49
   4  -1   2    1.41    0.48
  -4   1  -2    1.66    0.70
  -5   1  -2    4.09    1.01
   5  -1   2    5.45    0.74
  -5   1  -2    5.53    0.75
  -5   1  -2    5.21    0.62
   6  -1   2  529.36   14.53
  -6   1  -2  499.49   15.04
  -6   1  -2  504.49   14.06
  -6   1  -2  523.03   14.25
   7  -1   2   68.45    2.70
  -7   1  -2   66.14    2.78
  -7   1  -2   67.64    3.39
  -7   1  -2   60.51    2.48
  -8   1  -2   54.40    3.27
  -8   1  -2   52.23    2.31
  -8   1  -2   55.41    2.68
  -9   1  -2    2.59    0.83
  -9   1  -2    4.62    1.11
  -9   1  -2    2.89    1.48
 -10   1  -2   27.75    1.85
 -10   1  -2   31.05    2.19
 -10   1  -2   30.97    2.87
 -11   1  -2    5.91    1.24
 -11   1  -2    6.55    1.91
 -11   1  -2    6.04    1.12
 -12   1  -2   -0.58    0.97
 -12   0   2    4.56    1.08
 -12   0   2    2.34    1.28
  12   0  -2    2.20    0.80
  11   0  -2    4.93    0.82
 -11   0   2    4.55    1.01
 -11   0   2    3.67    1.22
 -11   0   2    4.32    1.87
  10   0  -2   11.27    1.13
 -10   0   2   10.84    2.12
 -10   0   2   13.04    1.46
 -10   0   2   14.36    1.48
  -9   0   2    3.31    1.09
  -9   0   2    3.23    1.61
   9   0  -2    2.49    0.65
  -9   0   2    2.16    0.90
  -8   0   2  139.33    4.58
  -8   0   2  148.42    4.73
  -8   0   2  144.93    5.79
  -7   0   2  173.57    6.14
  -7   0   2  162.60    5.08
  -7   0   2  173.79    5.19
  -6   0   2   61.37    2.83
  -6   0   2   54.12    2.06
  -6   0   2   57.24    2.14
   5   0  -2    0.75    0.38
   5   0  -2    0.98    0.59
  -5   0   2    0.51    0.41
  -5   0   2    0.26    0.63
  -5   0   2    1.50    0.39
  -4   0   2  114.78    3.42
   4   0  -2  118.06    3.40
  -4   0   2  119.72    3.94
  -4   0   2  104.89    3.36
   4   0  -2  117.29    3.89
  -3   0   2  322.57    8.76
  -3   0   2  304.11    8.50
   3   0  -2  311.96    8.76
  -3   0   2  301.43    8.50
   3   0  -2  312.43    8.77
  -3   0   2  298.62    8.75
  -3   0   2  310.60    8.48
   3   0  -2  316.67    8.38
  -3   0   2  317.65    8.40
  -3   0   2  294.88    8.44
   2   0  -2 1733.58   46.09
   2   0  -2 1722.85   46.08
   2   0  -2 1748.61   46.05
  -2   0   2 1735.52   47.14
   2   0  -2 1721.45   45.29
  -2   0   2 1673.65   45.67
  -2   0   2 1715.18   46.05
   2   0  -2 1762.76   45.39
  -2   0   2 1780.87   45.50
   2   0  -2 1881.26   47.55
   2   0  -2 1698.25   46.02
   2   0  -2 1724.56   47.29
  -2   0   2 1684.61   46.17
   1   0  -2 4309.10  116.97
   1   0  -2 4171.27  112.23
   1   0  -2 4232.52  110.92
   1   0  -2 4278.52  114.56
  -1   0   2 4229.50  110.57
  -1   0   2 4285.94  114.93
  -1   0   2 4158.03  112.20
   1   0  -2 4202.41  114.57
   1   0  -2 4248.70  112.14
  -1   0   2 4214.29  113.83
  -1   0   2 4156.46  116.94
   1   0  -2 4229.96  110.22
   0   0  -2  146.37    4.23
   0   0  -2  157.87    4.32
   0   0   2  147.19    4.36
   0   0  -2  144.61    4.52
   0   0   2  149.64    4.29
   0   0   2  147.35    4.50
   0   0   2  152.04    4.39
   0   0   2  144.59    4.51
   0   0  -2  153.54    4.40
   0   0  -2  159.71    4.39
   0   0   2  146.13    4.22
   0   0   2  155.48    4.57
   0   0  -2  143.90    4.52
  -1   0  -2   56.64    1.79
  -1   0  -2   54.28    1.92
   1   0   2   54.02    1.78
   1   0   2   58.01    1.97
  -1   0  -2   56.46    1.85
   1   0   2   54.57    1.83
   1   0   2   54.12    1.79
   1   0   2   57.16    2.04
   1   0   2   56.22    1.91
  -1   0  -2   55.19    1.78
  -2   0  -2 1384.46   38.04
   2   0   2 1446.80   38.92
   2   0   2 1467.40   38.10
   2   0   2 1425.31   37.65
  -2   0  -2 1418.73   37.53
  -2   0  -2 1475.36   38.14
  -3   0  -2   27.86    1.15
   3   0   2   28.47    1.40
   3   0   2   27.78    1.46
  -3   0  -2   27.66    1.38
  -3   0  -2   27.07    1.24
  -3   0  -2   27.11    1.28
   3   0   2   28.68    1.24
   4   0   2 1060.80   28.07
   4   0   2 1032.70   28.92
  -4   0  -2 1044.55   28.26
  -4   0  -2 1092.46   27.92
  -4   0  -2 1108.99   28.44
  -4   0  -2 1030.56   27.80
  -4   0  -2 1046.79   28.82
   5   0   2  399.28   11.29
   5   0   2  406.76   11.56
  -5   0  -2  393.98   11.93
  -5   0  -2  394.64   11.20
  -5   0  -2  413.47   11.40
  -5   0  -2  399.45   10.84
  -5   0  -2  412.46   10.92
  -6   0  -2    4.93    0.76
  -6   0  -2    5.34    0.96
   6   0   2    3.75    0.87
  -6   0  -2    6.07    1.23
   6   0   2    7.70    0.96
  -7   0  -2   10.37    1.61
  -7   0  -2   10.60    1.30
  -7   0  -2    9.63    1.03
   7   0   2   11.19    1.18
  -8   0  -2   -0.10    1.03
  -8   0  -2   -0.37    0.68
  -8   0  -2    0.48    1.22
  -9   0  -2    0.86    1.37
  -9   0  -2    0.38    0.78
  -9   0  -2    0.26    1.11
 -10   0  -2    1.19    1.12
 -10   0  -2    0.20    0.79
 -10   0  -2   -0.01    1.27
 -11   0  -2    0.76    0.95
 -11   0  -2   -0.09    1.56
 -12   1   2    0.62    0.99
 -12   1   2    0.23    0.87
 -11   1   2   43.99    2.37
 -11   1   2   42.13    2.12
 -10   1   2    0.64    0.75
 -10   1   2    0.09    0.89
  -9   1   2   21.06    1.47
  -9   1   2   21.16    1.33
  -8   1   2  421.34   12.24
  -8   1   2  459.32   13.75
  -8   1   2  460.46   12.30
  -7   1   2    5.33    0.69
  -6   1   2   82.28    2.57
   5  -1  -2   71.78    2.49
   5  -1  -2   79.00    3.03
  -5   1   2   70.52    2.27
  -4   1   2    2.44    0.40
  -4   1   2    2.26    0.35
   4  -1  -2    2.93    0.64
   4  -1  -2    2.71    0.37
   4  -1  -2    1.16    0.52
  -4   1   2    3.36    0.61
  -3   1   2   22.54    0.86
  -3   1   2   19.11    0.88
   3  -1  -2   21.05    0.91
   3  -1  -2   20.12    1.14
  -3   1   2   22.68    0.93
  -3   1   2   21.99    1.19
  -3   1   2   21.25    0.96
   3  -1  -2   21.50    0.94
   2  -1  -2 1326.21   35.12
   2  -1  -2 1332.83   34.61
   2  -1  -2 1341.98   36.55
  -2   1   2 1372.48   34.68
  -2   1   2 1281.51   35.88
   2  -1  -2 1274.89   37.35
   2  -1  -2 1290.26   35.99
  -2   1   2 1351.54   36.84
  -2   1   2 1296.51   35.27
  -2   1   2 1282.45   35.08
  -2   1   2 1295.37   34.84
   2  -1  -2 1444.36   36.04
   1  -1  -2  307.57    8.76
   1  -1  -2  309.26    8.24
  -1   1   2  315.76    8.76
  -1   1   2  309.36    8.39
   1  -1  -2  290.76    8.89
  -1   1   2  293.68    8.44
  -1   1   2  303.45    8.92
  -1   1   2  301.35    8.21
   1  -1  -2  305.89    8.33
   1  -1  -2  291.32    8.39
   1  -1  -2  305.76    8.37
   0   1   2  309.78    8.50
   0   1   2  300.34    8.61
   0  -1  -2  302.72    8.37
   0   1   2  300.27    8.87
   0   1   2  302.63    8.96
   0  -1  -2  306.99    8.91
   0  -1  -2  302.19    8.50
   0   1   2  323.60    8.61
   0  -1  -2  300.14    8.99
   0   1   2  304.50    8.35
   0  -1  -2  329.53    8.61
   0  -1  -2  318.30    8.64
   1   1   2  175.68    5.37
   1   1   2  180.36    5.47
  -1  -1  -2  172.18    5.44
   1   1   2  181.79    5.15
  -1  -1  -2  171.11    5.15
  -1  -1  -2  173.16    5.05
   1   1   2  180.52    5.06
   1   1   2  179.55    5.29
   1   1   2  179.12    5.26
  -1  -1  -2  185.52    5.31
  -2  -1  -2    0.49    0.43
   2   1   2   -0.08    0.39
   2   1   2   -0.35    0.32
  -2  -1  -2   -0.61    0.36
  -2  -1  -2   -0.28    0.27
  -2  -1  -2    0.00    0.31
  -2  -1  -2   -0.35    0.31
   2   1   2    0.13    0.41
   3   1   2  452.20   12.93
  -3  -1  -2  414.21   12.46
  -3  -1  -2  476.12   12.73
  -3  -1  -2  453.73   12.54
  -3  -1  -2  455.09   12.29
   3   1   2  467.84   12.63
   3   1   2  463.44   12.54
  -3  -1  -2  454.14   12.93
   4   1   2  453.49   12.76
   4   1   2  443.33   12.96
  -4  -1  -2  444.01   12.65
  -4  -1  -2  465.88   12.87
  -4  -1  -2  457.48   12.37
  -4  -1  -2  471.65   12.64
   5   1   2  213.49    6.57
  -5  -1  -2  216.43    6.60
  -5  -1  -2  201.88    6.00
  -5  -1  -2  216.61    6.28
   5   1   2  202.26    6.43
  -5  -1  -2  203.91    6.32
  -6  -1  -2    0.12    0.85
   6   1   2    0.52    0.77
   6   1   2    1.32    0.73
  -6  -1  -2    1.34    0.94
  -6  -1  -2    0.63    0.53
  -6  -1  -2    0.44    0.58
  -6  -1  -2    0.84    0.62
  -7  -1  -2    4.25    1.20
  -7  -1  -2    4.15    1.36
  -7  -1  -2    3.96    0.92
  -8  -1  -2   63.63    2.95
  -8  -1  -2   62.86    3.42
  -8  -1  -2   64.95    3.74
  -9  -1  -2   10.31    2.00
  -9  -1  -2   11.83    1.76
  -9  -1  -2   10.55    1.33
 -10  -1  -2    0.10    1.41
 -10  -1  -2    0.78    0.88
 -11  -1  -2    0.39    1.16
   7  -2  -2    3.33    0.77
   6  -2  -2    0.26    0.61
  -5   2   2    1.44    0.35
   5  -2  -2    1.11    0.62
   5  -2  -2    0.46    0.58
  -5   2   2    1.22    0.39
   4  -2  -2  216.88    6.11
   4  -2  -2  200.21    6.37
  -4   2   2  201.70    5.96
  -4   2   2  223.71    6.42
   4  -2  -2  213.78    5.79
  -4   2   2  206.69    5.86
   4  -2  -2  200.71    6.75
  -3   2   2   30.47    1.65
  -3   2   2   30.17    1.37
   3  -2  -2   30.58    1.66
   3  -2  -2   33.30    1.27
  -3   2   2   30.10    1.28
  -3   2   2   31.00    1.26
   3  -2  -2   28.94    1.61
   3  -2  -2   37.18    1.18
  -3   2   2   32.76    1.22
  -3   2   2   32.44    1.21
  -2   2   2  144.32    4.19
  -2   2   2  151.71    4.82
   2  -2  -2  146.05    4.73
  -2   2   2  149.02    4.30
  -2   2   2  138.00    4.40
   2  -2  -2  146.77    4.76
  -2   2   2  151.98    4.76
   2  -2  -2  140.96    4.23
   2  -2  -2  146.65    4.22
  -2   2   2  141.97    4.35
  -1   2   2  168.52    5.29
   1  -2  -2  163.89    4.83
   1  -2  -2  169.10    5.35
   1  -2  -2  167.86    5.28
  -1   2   2  165.72    5.04
   1  -2  -2  169.85    5.06
  -1   2   2  170.29    5.09
  -1   2   2  168.18    4.83
  -1   2   2  172.40    5.35
   1  -2  -2  169.85    4.92
   0   2   2 1400.22   39.13
   0   2   2 1489.64   39.02
   0  -2  -2 1540.65   38.74
   0   2   2 1449.81   41.38
   0   2   2 1481.41   38.76
   0   2   2 1526.53   40.10
   0  -2  -2 1433.12   41.46
   0   2   2 1478.72   38.42
   0  -2  -2 1464.28   38.48
   0  -2  -2 1460.92   40.13
   0  -2  -2 1455.89   39.04
   0  -2  -2 1509.15   39.19
  -1  -2  -2    3.46    0.65
  -1  -2  -2    3.96    0.53
  -1  -2  -2    1.75    0.43
   1   2   2    2.12    0.47
   1   2   2    1.35    0.51
   1   2   2    2.44    0.60
   1   2   2    2.40    0.65
   1   2   2    3.39    0.62
  -1  -2  -2    2.29    0.64
  -1  -2  -2    1.44    0.55
  -2  -2  -2 1325.56   36.59
  -2  -2  -2 1409.99   35.47
   2   2   2 1319.71   36.49
  -2  -2  -2 1308.93   35.63
   2   2   2 1297.44   35.40
   2   2   2 1346.08   35.74
   2   2   2 1382.41   37.76
  -2  -2  -2 1321.32   35.11
  -3  -2  -2  483.81   13.41
  -3  -2  -2  491.73   13.70
   3   2   2  491.79   13.81
   3   2   2  492.18   14.07
   3   2   2  493.67   13.72
  -3  -2  -2  486.94   14.09
  -3  -2  -2  505.91   13.93
  -4  -2  -2    0.71    0.52
  -4  -2  -2    0.12    0.69
  -4  -2  -2   -0.62    0.64
  -4  -2  -2    1.29    0.63
   4   2   2    0.92    0.70
  -4  -2  -2    0.79    0.54
   4   2   2    0.10    0.73
  -5  -2  -2   13.01    1.43
   5   2   2   17.25    1.41
  -5  -2  -2   13.18    1.49
  -5  -2  -2   13.73    1.20
  -5  -2  -2   13.36    1.31
   5   2   2   13.52    1.53
  -6  -2  -2  122.08    5.14
   6   2   2  124.28    4.48
  -6  -2  -2  127.65    4.18
  -6  -2  -2  131.71    4.58
  -6  -2  -2  135.62    4.56
  -6  -2  -2  136.13    5.00
  -7  -2  -2    1.93    1.25
  -7  -2  -2    1.12    0.95
  -7  -2  -2    1.86    0.82
  -7  -2  -2    0.27    1.09
  -7  -2  -2    0.82    0.77
  -8  -2  -2   21.33    1.94
  -8  -2  -2   20.25    2.36
  -9  -2  -2   33.52    2.34
  -9  -2  -2   30.05    2.99
 -10  -2  -2    9.35    2.30
 -10  -2  -2    9.83    1.65
 -11  -2  -2    1.58    1.28
  12  -3  -2    1.44    1.56
  11  -3  -2    2.21    1.49
  10  -3  -2   -0.01    1.20
   9  -3  -2    6.04    1.01
   9  -3  -2    7.27    1.53
   8  -3  -2  245.35    7.54
   8  -3  -2  240.10    8.53
   7  -3  -2  195.77    6.39
   7  -3  -2  204.09    7.15
  -6   3   2    8.62    0.92
   6  -3  -2    9.54    1.33
   6  -3  -2    8.77    1.20
  -6   3   2   10.38    0.83
   5  -3  -2  185.06    6.41
   5  -3  -2  193.03    5.31
   5  -3  -2  182.17    6.10
  -5   3   2  183.17    5.53
  -5   3   2  192.90    5.41
   4  -3  -2   23.46    1.59
  -4   3   2   20.77    1.10
  -4   3   2   21.02    1.15
  -4   3   2   22.37    1.65
   4  -3  -2   20.70    1.67
  -4   3   2   19.75    1.28
   4  -3  -2   21.46    1.13
  -4   3   2   21.42    1.04
   3  -3  -2   66.18    2.22
   3  -3  -2   66.09    2.26
  -3   3   2   62.59    2.47
  -3   3   2   67.98    2.24
  -3   3   2   65.70    2.31
  -3   3   2   61.15    2.37
  -3   3   2   73.09    2.93
   3  -3  -2   66.04    2.81
  -3   3   2   67.50    2.86
   3  -3  -2   65.06    2.70
  -3   3   2   63.79    2.33
  -2   3   2    8.04    0.93
   2  -3  -2    6.82    0.83
   2  -3  -2    7.38    0.74
  -2   3   2    6.05    0.76
  -2   3   2    8.16    1.04
  -2   3   2    8.51    0.64
  -2   3   2    6.09    0.67
   2  -3  -2    7.02    0.74
  -2   3   2    5.49    0.72
   2  -3  -2    7.78    0.99
  -1   3   2   28.57    1.47
   1  -3  -2   34.50    1.87
  -1   3   2   29.24    1.64
  -1   3   2   30.31    1.47
   1  -3  -2   31.79    1.63
  -1   3   2   29.81    1.67
  -1   3   2   32.21    1.86
   1  -3  -2   32.01    1.50
   1  -3  -2   30.36    1.46
  -1   3   2   34.09    1.67
   0   3   2  188.51    5.95
   0  -3  -2  175.86    5.35
   0   3   2  182.39    5.47
   0  -3  -2  183.78    5.96
   0   3   2  176.51    5.66
   0   3   2  181.90    5.36
   0   3   2  175.15    5.61
   0  -3  -2  174.47    5.46
   0   3   2  183.80    5.80
   0  -3  -2  182.20    5.68
   0  -3  -2  174.77    5.77
  -1  -3  -2   97.89    3.76
  -1  -3  -2   96.72    3.59
  -1  -3  -2   92.51    3.35
   1   3   2   93.11    3.58
   1   3   2   94.95    3.54
  -1  -3  -2   97.81    3.67
   1   3   2   92.86    3.51
   1   3   2   95.66    3.71
  -1  -3  -2   95.54    3.28
  -2  -3  -2   43.00    2.31
  -2  -3  -2   44.34    2.37
   2   3   2   47.10    2.35
   2   3   2   43.28    2.24
  -2  -3  -2   42.46    1.97
  -2  -3  -2   42.76    2.05
   2   3   2   41.16    2.19
  -2  -3  -2   46.76    2.34
   2   3   2   45.25    2.35
   3   3   2  112.52    4.24
  -3  -3  -2  113.53    4.01
  -3  -3  -2  110.29    4.26
  -3  -3  -2  127.53    4.41
   3   3   2  110.92    4.19
   3   3   2  109.91    4.00
  -3  -3  -2  112.53    3.86
  -4  -3  -2   19.05    1.90
  -4  -3  -2   19.47    1.68
   4   3   2   21.39    1.69
   4   3   2   22.88    1.89
  -4  -3  -2   20.31    1.58
  -4  -3  -2   21.53    1.48
  -5  -3  -2   95.69    3.55
  -5  -3  -2  101.52    4.22
   5   3   2   94.70    3.83
  -5  -3  -2   93.57    3.85
  -5  -3  -2  103.69    4.01
  -5  -3  -2   94.84    3.81
   5   3   2   97.12    4.05
  -6  -3  -2   31.03    2.27
  -6  -3  -2   30.17    2.62
  -6  -3  -2   29.12    2.12
  -6  -3  -2   30.23    1.89
  -7  -3  -2   33.26    2.80
  -7  -3  -2   36.94    2.06
  -7  -3  -2   37.00    2.38
  -8  -3  -2   45.67    3.45
  -8  -3  -2   48.91    2.26
  -8  -3  -2   46.75    2.83
  -9  -3  -2   -2.01    1.08
  -9  -3  -2    0.81    1.63
 -10  -3  -2    8.92    1.71
  12  -4  -2   13.36    2.28
  11  -4  -2    0.40    1.32
  10  -4  -2    6.14    1.66
   9  -4  -2   23.26    2.30
   9  -4  -2   23.40    1.86
   8  -4  -2   53.96    3.21
   8  -4  -2   56.73    2.87
   7  -4  -2   28.66    2.07
  -7   4   2   25.84    1.50
   7  -4  -2   27.57    2.21
  -7   4   2   28.00    1.42
   6  -4  -2   62.86    3.03
   6  -4  -2   64.96    3.12
  -6   4   2   64.94    2.35
  -6   4   2   60.55    2.47
   5  -4  -2  153.15    4.59
   5  -4  -2  152.13    5.53
  -5   4   2  151.10    4.87
  -5   4   2  153.63    4.71
   5  -4  -2  160.76    5.63
  -4   4   2  149.09    4.74
  -4   4   2  153.15    4.80
   4  -4  -2  158.91    5.51
  -4   4   2  175.34    5.84
   4  -4  -2  154.04    5.56
  -4   4   2  165.35    4.65
  -4   4   2  154.71    4.83
   4  -4  -2  156.34    4.72
  -4   4   2  150.31    5.00
   3  -4  -2    0.41    0.65
  -3   4   2   -0.60    0.52
  -3   4   2   -0.77    0.44
   3  -4  -2   -0.36    0.39
  -3   4   2   -0.85    0.79
  -3   4   2   -1.14    0.56
  -3   4   2   -0.79    0.61
   3  -4  -2   -0.90    0.39
  -3   4   2    0.15    0.71
   3  -4  -2    0.80    0.80
  -2   4   2  235.01    6.75
   2  -4  -2  227.52    7.43
   2  -4  -2  238.60    7.59
  -2   4   2  232.89    6.73
  -2   4   2  240.03    7.53
   2  -4  -2  233.15    6.85
  -2   4   2  224.88    7.07
  -2   4   2  234.73    7.55
   2  -4  -2  228.09    6.73
  -2   4   2  229.69    7.02
   1  -4  -2  172.98    6.07
   1  -4  -2  174.26    5.92
  -1   4   2  181.39    5.40
  -1   4   2  184.56    6.13
  -1   4   2  176.61    5.72
   1  -4  -2  173.35    5.38
  -1   4   2  178.93    5.70
  -1   4   2  178.05    5.93
   1  -4  -2  170.57    5.46
  -1   4   2  181.25    5.54
   0  -4  -2  495.82   13.66
   0  -4  -2  492.05   14.62
   0   4   2  492.34   14.52
   0   4   2  515.60   13.91
   0  -4  -2  489.16   14.72
   0   4   2  501.57   14.74
   0   4   2  491.55   14.07
   0  -4  -2  491.52   13.86
   0   4   2  484.09   13.99
   1   4   2   32.91    1.96
  -1  -4  -2   29.02    2.16
  -1  -4  -2   30.04    1.76
   1   4   2   27.02    1.93
  -1  -4  -2   30.27    2.05
  -1  -4  -2   30.01    1.71
   1   4   2   28.25    1.90
   1   4   2   29.03    2.08
   2   4   2    4.73    0.94
  -2  -4  -2    7.75    1.18
   2   4   2    4.98    1.05
  -2  -4  -2    5.76    0.86
  -2  -4  -2    5.93    1.10
   2   4   2    3.78    1.09
  -2  -4  -2    5.43    1.19
  -2  -4  -2    5.74    0.89
  -3  -4  -2    0.17    0.84
   3   4   2   -0.60    0.81
   3   4   2   -0.43    0.71
  -3  -4  -2   -0.17    0.75
  -3  -4  -2    0.63    0.79
   3   4   2   -0.01    0.62
  -3  -4  -2   -0.11    0.58
  -3  -4  -2    1.26    0.68
  -4  -4  -2  107.38    4.15
  -4  -4  -2  111.74    4.55
   4   4   2  104.00    4.44
   4   4   2  108.74    4.15
  -4  -4  -2  110.73    4.48
   4   4   2  106.73    4.31
  -4  -4  -2  103.09    3.95
  -5  -4  -2   29.10    2.19
  -5  -4  -2   28.04    2.09
   5   4   2   27.32    2.17
   5   4   2   29.36    2.45
  -5  -4  -2   29.64    1.97
  -6  -4  -2    1.15    0.93
  -6  -4  -2    0.19    1.09
  -6  -4  -2    1.23    0.87
  -7  -4  -2   92.53    3.75
  -7  -4  -2   93.58    4.19
  -8  -4  -2   20.33    2.67
  -8  -4  -2   21.55    2.37
  -8  -4  -2   20.89    1.85
  -9  -4  -2    3.96    2.03
  -9  -4  -2    4.10    1.49
  -9  -4  -2    3.11    0.97
  12  -5  -2    6.26    1.93
  11  -5  -2    2.12    1.53
  10  -5  -2   21.34    2.40
  -9   5   2    4.32    0.92
   9  -5  -2    6.03    1.55
   9  -5  -2    7.26    1.43
  -8   5   2    5.16    0.99
   8  -5  -2    6.49    1.59
  -8   5   2    6.15    0.92
   8  -5  -2    7.77    1.64
   7  -5  -2    1.23    1.13
   7  -5  -2   -1.17    1.10
  -7   5   2    1.43    0.73
  -7   5   2    0.47    0.74
   6  -5  -2   50.96    3.04
  -6   5   2   51.26    2.42
   6  -5  -2   56.93    2.20
  -6   5   2   53.19    2.30
   6  -5  -2   57.53    3.00
  -5   5   2   36.24    1.56
   5  -5  -2   34.61    1.67
  -5   5   2   32.20    1.60
   5  -5  -2   33.16    2.20
  -5   5   2   34.77    1.83
  -5   5   2   34.76    1.99
   5  -5  -2   31.61    2.35
  -4   5   2   40.51    2.21
  -4   5   2   41.65    2.14
  -4   5   2   42.57    2.05
   4  -5  -2   46.25    2.46
   4  -5  -2   44.82    1.98
  -4   5   2   43.48    1.90
   4  -5  -2   40.69    2.58
   3  -5  -2   94.46    3.85
   3  -5  -2   91.09    4.06
   3  -5  -2  100.21    3.41
   3  -5  -2   96.90    3.38
  -3   5   2   93.71    3.60
  -3   5   2   95.95    3.51
  -3   5   2   91.97    3.66
  -3   5   2   97.34    3.07
   2  -5  -2    3.08    1.22
   2  -5  -2    3.97    0.77
  -2   5   2    3.72    0.96
  -2   5   2    5.12    0.75
  -2   5   2    3.23    0.94
  -2   5   2    3.67    0.76
   2  -5  -2    3.67    1.07
   2  -5  -2    3.75    0.77
  -1   5   2   70.52    2.96
  -1   5   2   72.60    2.91
   1  -5  -2   71.70    3.23
   1  -5  -2   70.71    2.95
   1  -5  -2   71.17    2.88
   1  -5  -2   67.03    3.53
  -1   5   2   70.13    3.18
  -1   5   2   68.91    3.23
   0  -5  -2   35.29    2.08
   0  -5  -2   34.56    2.58
   0   5   2   35.55    2.39
   0  -5  -2   35.47    2.02
   0   5   2   34.69    2.31
  -1  -5  -2  218.24    6.70
   1   5   2  210.42    6.98
   1   5   2  206.93    7.08
  -1  -5  -2  216.75    6.85
  -1  -5  -2  209.64    7.39
   2   5   2   52.76    2.93
  -2  -5  -2   57.36    3.08
  -2  -5  -2   52.67    2.54
  -2  -5  -2   54.90    2.70
  -2  -5  -2   51.62    3.03
   2   5   2   53.96    2.82
  -3  -5  -2   34.87    2.74
  -3  -5  -2   34.06    2.67
  -3  -5  -2   34.88    2.20
  -3  -5  -2   34.35    2.32
   3   5   2   32.07    2.30
   3   5   2   35.47    2.63
  -4  -5  -2   58.60    2.86
  -4  -5  -2   59.00    3.28
   4   5   2   55.23    3.31
  -4  -5  -2   54.38    2.96
  -5  -5  -2   22.55    2.11
  -5  -5  -2   22.45    2.33
  -5  -5  -2   27.44    2.06
  -6  -5  -2   -1.08    0.81
  -6  -5  -2    1.45    1.22
  -6  -5  -2   -0.36    0.87
  -7  -5  -2   27.79    2.56
  -7  -5  -2   27.37    2.33
  -8  -5  -2    3.03    1.42
  -8  -5  -2    2.68    1.89
  -8  -5  -2    2.24    1.23
  -9  -5  -2   27.73    2.76
  -9  -5  -2   24.01    2.03
  12  -6  -2    1.64    1.67
  11  -6  -2    0.43    1.57
  10  -6  -2   -0.43    1.39
 -10   6   2    0.98    0.79
 -10   6   2    1.14    0.90
  10  -6  -2    2.50    1.38
  -9   6   2   48.83    2.49
  -9   6   2   53.12    2.39
   9  -6  -2   54.83    3.26
   9  -6  -2   50.36    3.39
   8  -6  -2  104.52    5.00
  -8   6   2  120.42    4.08
   8  -6  -2  115.62    5.07
   8  -6  -2  120.11    3.74
  -8   6   2  109.85    4.22
   7  -6  -2    1.43    1.16
  -7   6   2    1.06    0.93
   7  -6  -2   -1.98    1.30
  -7   6   2    0.58    0.86
   6  -6  -2   -0.12    0.97
  -6   6   2   -0.65    0.85
  -6   6   2   -0.15    0.79
   6  -6  -2   -1.29    1.18
  -6   6   2   -0.49    0.55
  -5   6   2   -0.72    0.56
   5  -6  -2    0.00    0.86
  -5   6   2   -0.47    0.71
  -5   6   2    1.57    0.93
  -5   6   2   -0.13    0.68
   5  -6  -2   -0.08    1.06
  -5   6   2   -0.54    0.54
   5  -6  -2    0.32    0.60
  -4   6   2   16.28    1.70
  -4   6   2   17.71    1.42
   4  -6  -2   19.92    1.54
  -4   6   2   18.17    1.65
  -4   6   2   20.11    1.66
   4  -6  -2   16.47    1.80
   4  -6  -2   19.15    2.12
  -3   6   2    6.06    1.25
   3  -6  -2    9.06    1.39
  -3   6   2    8.93    1.21
  -3   6   2    7.28    0.84
  -3   6   2    7.36    0.99
   3  -6  -2    7.75    1.60
   3  -6  -2    8.17    1.02
   3  -6  -2    8.19    1.05
  -3   6   2    5.39    1.15
   2  -6  -2  157.26    5.28
   2  -6  -2  163.78    5.86
  -2   6   2  147.88    5.52
   2  -6  -2  150.97    5.19
  -2   6   2  150.17    5.55
  -2   6   2  156.67    5.05
   2  -6  -2  149.21    6.02
  -2   6   2  159.73    5.18
  -2   6   2  158.27    5.39
   1  -6  -2   21.96    1.75
   1  -6  -2   19.99    1.63
  -1   6   2   20.40    1.59
   1  -6  -2   20.30    2.22
  -1   6   2   24.09    2.04
  -1   6   2   23.82    1.81
   1  -6  -2   20.59    1.99
  -1   6   2   21.01    2.05
   0  -6  -2    1.40    0.81
   0   6   2    2.38    1.02
   0  -6  -2    2.98    0.88
   0  -6  -2    2.60    1.29
   0   6   2    1.92    1.11
  -1  -6  -2   -0.49    1.16
   1   6   2   -0.39    0.84
  -1  -6  -2    1.24    0.80
  -1  -6  -2    1.08    0.81
   1   6   2    2.08    1.14
   2   6   2  240.16    8.07
   2   6   2  248.06    8.34
  -2  -6  -2  232.07    7.70
  -2  -6  -2  242.45    8.61
  -2  -6  -2  245.12    7.98
  -3  -6  -2    7.96    1.70
  -3  -6  -2    6.83    1.30
  -3  -6  -2    7.74    1.30
   3   6   2    7.74    1.63
  -4  -6  -2   81.26    3.78
  -4  -6  -2   86.63    4.40
  -4  -6  -2   84.98    4.03
   4   6   2   88.21    4.43
  -5  -6  -2   17.58    2.04
  -5  -6  -2   14.66    2.08
  -5  -6  -2   17.13    1.83
  -6  -6  -2   23.06    2.28
  -6  -6  -2   22.40    2.51
  -7  -6  -2    3.34    1.37
  -7  -6  -2    2.24    1.36
  -8  -6  -2    5.05    1.73
  -8  -6  -2    2.92    1.54
  12  -7  -2    7.11    1.93
  11  -7  -2   -0.29    1.43
 -11   7   2   -0.15    0.89
 -11   7   2    0.98    1.06
  10  -7  -2   11.18    2.02
 -10   7   2    8.86    1.24
 -10   7   2    7.81    1.38
  10  -7  -2   11.21    2.02
  -9   7   2   31.83    2.23
   9  -7  -2   35.03    2.95
  -9   7   2   35.28    2.17
   9  -7  -2   31.78    2.82
   8  -7  -2   13.89    1.95
  -8   7   2   13.90    1.52
   8  -7  -2   15.39    2.23
  -8   7   2   13.09    1.61
   7  -7  -2    0.96    1.45
  -7   7   2   -0.51    1.02
   7  -7  -2    1.53    1.24
  -7   7   2    1.34    0.98
   6  -7  -2   12.35    1.96
  -6   7   2    8.82    1.46
  -6   7   2    9.56    1.06
  -6   7   2   11.35    1.38
   6  -7  -2    9.65    1.63
  -6   7   2    9.90    1.00
  -5   7   2   62.06    2.94
   5  -7  -2   57.99    3.59
  -5   7   2   60.97    2.61
   5  -7  -2   56.30    3.27
  -5   7   2   60.46    2.84
  -5   7   2   58.68    3.11
  -4   7   2   17.79    1.81
   4  -7  -2   16.23    1.91
   4  -7  -2   16.46    2.20
  -4   7   2   14.61    1.58
   4  -7  -2   16.28    1.63
  -4   7   2   17.55    1.61
  -4   7   2   17.96    2.02
  -3   7   2   91.84    4.10
  -3   7   2   90.65    3.31
   3  -7  -2   90.35    3.71
  -3   7   2   88.99    3.97
  -3   7   2   97.39    3.71
   3  -7  -2   89.27    4.50
   3  -7  -2   92.00    4.26
   2  -7  -2    0.86    0.82
   2  -7  -2    1.22    1.41
  -2   7   2    1.32    1.15
  -2   7   2   -0.14    0.78
  -2   7   2    0.56    0.98
   2  -7  -2    1.23    1.26
  -2   7   2    0.82    1.17
   1  -7  -2   69.34    3.94
   1  -7  -2   66.83    3.12
   1  -7  -2   61.64    3.13
  -1   7   2   68.96    3.02
  -1   7   2   70.14    3.62
  -1   7   2   68.06    3.49
   0  -7  -2   31.02    2.87
   0  -7  -2   31.45    2.27
   0  -7  -2   32.09    2.18
   0   7   2   29.13    2.42
   0   7   2   34.13    2.66
  -1  -7  -2   57.30    3.05
  -1  -7  -2   59.84    3.21
  -1  -7  -2   54.45    3.71
   1   7   2   56.58    3.41
   1   7   2   63.29    3.63
  -2  -7  -2   25.95    2.76
   2   7   2   26.49    2.64
  -2  -7  -2   23.97    2.11
  -2  -7  -2   28.40    2.36
  -3  -7  -2   -0.18    0.98
  -3  -7  -2    0.86    1.09
  -3  -7  -2    1.37    1.54
   3   7   2   -0.06    1.32
  -4  -7  -2   -0.69    1.04
  -4  -7  -2   -0.74    0.98
  -4  -7  -2    0.09    1.52
  -5  -7  -2    7.63    2.12
  -5  -7  -2   10.55    1.79
  -5  -7  -2    7.11    1.76
  -6  -7  -2    4.47    1.52
  -6  -7  -2    4.07    1.53
  -7  -7  -2    9.37    1.96
  -7  -7  -2    9.63    2.07
 -12   8   2    4.64    1.32
 -11   8   2    0.66    1.02
 -11   8   2   -1.50    1.15
  11  -8  -2   -0.66    1.38
 -10   8   2    1.73    1.25
 -10   8   2   -0.05    1.06
  10  -8  -2    0.86    1.44
  10  -8  -2    0.44    1.62
   9  -8  -2   -0.21    1.61
  -9   8   2    2.31    1.29
  -9   8   2    1.17    1.03
   9  -8  -2    1.72    1.49
  -8   8   2   54.93    3.19
  -8   8   2   55.77    3.09
   8  -8  -2   52.84    3.88
   8  -8  -2   56.54    3.52
  -7   8   2   16.43    1.28
   7  -8  -2   19.16    2.54
  -7   8   2   14.70    1.90
   7  -8  -2   20.19    2.26
  -6   8   2   24.80    1.59
   6  -8  -2   21.73    2.39
   6  -8  -2   28.09    2.84
  -6   8   2   26.35    1.90
  -6   8   2   26.79    2.42
  -5   8   2   30.71    2.61
   5  -8  -2   27.41    2.87
   5  -8  -2   31.91    2.68
  -5   8   2   30.81    2.32
   4  -8  -2  114.18    5.05
  -4   8   2  104.45    4.50
  -4   8   2  110.55    4.82
  -4   8   2  109.09    3.53
   4  -8  -2  109.80    5.44
   3  -8  -2    2.91    1.62
  -3   8   2    3.80    1.39
  -3   8   2    3.83    1.36
   3  -8  -2    2.26    1.39
  -3   8   2    3.39    0.90
   3  -8  -2    3.97    1.06
  -2   8   2   -1.16    1.11
   2  -8  -2    0.86    0.89
  -2   8   2    0.56    0.79
   2  -8  -2    0.56    1.55
  -2   8   2   -1.10    1.05
  -1   8   2   21.99    2.45
  -1   8   2   24.17    2.57
  -1   8   2   22.84    1.93
   1  -8  -2   20.47    2.66
   1  -8  -2   23.25    2.10
   0   8   2   35.19    2.98
   0  -8  -2   29.52    3.13
   0  -8  -2   30.86    2.41
   0   8   2   28.64    2.82
  -1  -8  -2    1.96    1.15
  -1  -8  -2    1.76    1.71
   1   8   2    4.02    1.59
  -2  -8  -2   15.27    1.86
   2   8   2   12.91    2.16
  -2  -8  -2   15.90    2.48
   3   8   2    4.27    1.76
  -3  -8  -2    5.56    2.00
  -3  -8  -2    3.95    1.44
  -4  -8  -2    6.38    2.27
  -4  -8  -2    8.80    1.81
  -5  -8  -2    0.35    1.31
  -6  -8  -2   -1.42    1.51
 -11   9   2   -1.12    1.19
  10  -9  -2    0.81    1.72
 -10   9   2   -1.31    1.31
  10  -9  -2    3.35    1.62
   9  -9  -2    4.82    1.68
  -9   9   2    3.82    1.55
   9  -9  -2    5.25    2.01
   8  -9  -2    7.88    2.26
   8  -9  -2   10.92    1.99
  -8   9   2   10.01    1.89
  -7   9   2    1.78    1.49
   7  -9  -2    2.69    1.92
  -7   9   2    2.34    0.97
   7  -9  -2    2.16    1.47
   6  -9  -2    5.53    1.76
  -6   9   2    4.03    1.63
   6  -9  -2    4.10    1.90
  -6   9   2    7.43    1.36
   5  -9  -2    1.91    1.77
  -5   9   2    1.20    1.45
  -5   9   2   -0.10    1.19
   5  -9  -2    0.06    1.49
  -4   9   2   10.34    1.09
  -4   9   2    8.01    1.86
   4  -9  -2    9.18    1.97
   4  -9  -2    9.40    2.33
  -4   9   2    9.94    1.80
  -3   9   2    4.95    1.60
   3  -9  -2    4.29    1.73
   3  -9  -2    2.89    1.92
  -3   9   2    4.80    1.63
  -3   9   2    4.70    1.03
  -2   9   2    5.61    1.66
   2  -9  -2    5.80    1.32
  -2   9   2    4.35    1.13
  -2   9   2    5.77    1.67
   2  -9  -2    6.15    2.08
   1  -9  -2    1.67    1.12
  -1   9   2    1.37    1.51
   1  -9  -2    2.56    1.87
   0  -9  -2    0.65    1.73
   0   9   2   -0.57    1.46
   0  -9  -2    0.23    1.05
  -1  -9  -2   -0.03    1.75
   1   9   2   -2.35    1.39
  -1  -9  -2    0.56    1.20
   2   9   2    3.50    1.88
  -2  -9  -2    1.52    1.97
  -2  -9  -2    4.26    1.48
  -3  -9  -2    9.67    1.90
  -3  -9  -2    9.19    2.58
  -4  -9  -2   -0.01    1.34
  -5  -9  -2    7.12    2.10
  10 -10  -2    5.54    2.22
 -10  10   2    1.69    1.54
   9 -10  -2    3.91    2.08
  -9  10   2    2.39    1.60
   9 -10  -2    2.81    1.69
  -8  10   2    2.55    1.76
   8 -10  -2    3.26    2.13
   8 -10  -2    6.89    1.89
   7 -10  -2    7.85    2.36
   7 -10  -2   10.57    2.20
  -7  10   2    9.75    1.43
  -7  10   2    8.96    2.11
  -6  10   2   -0.13    1.57
  -6  10   2    0.60    1.25
   6 -10  -2   -0.47    1.78
   6 -10  -2   -0.66    1.60
  -5  10   2   -0.40    1.30
   5 -10  -2   -0.08    1.79
  -5  10   2    1.20    1.64
   5 -10  -2   -0.49    1.58
  -4  10   2   11.14    2.10
   4 -10  -2   12.65    2.53
  -4  10   2   11.35    2.00
   4 -10  -2   10.00    2.24
  -3  10   2   -0.97    0.81
   3 -10  -2   -0.47    1.84
  -3  10   2   -2.12    1.45
  -3  10   2   -2.38    1.33
   2 -10  -2    5.19    2.27
  -2  10   2    3.91    1.77
  -1  10   2    0.20    1.53
   1 -10  -2    0.50    1.11
   1 -10  -2   -0.24    1.87
   0 -10  -2   15.89    2.89
   0 -10  -2   15.04    2.05
   0  10   2   17.43    2.59
  -1 -10  -2   -1.29    1.14
   1  10   2   -0.34    1.69
  -1 -10  -2   -1.86    1.93
  -2 -10  -2    4.49    2.42
   2  10   2    1.85    1.98
  -2 -10  -2    1.65    1.53
  -3 -10  -2   -0.92    2.07
  -3 -10  -2   -1.55    1.33
  -9  11   2   -0.80    1.62
  -8  11   2    9.69    2.15
   7 -11  -2    5.75    2.38
  -7  11   2    1.99    1.89
  -7  11   2    7.28    1.54
   6 -11  -2   -2.85    1.68
   6 -11  -2    0.61    2.02
  -6  11   2   -1.18    1.55
  -6  11   2   -0.76    1.29
   5 -11  -2   -2.44    1.76
   5 -11  -2    0.49    2.00
  -5  11   2    0.20    1.57
  -5  11   2   -0.87    1.47
  -4  11   2   -0.74    1.47
  -4  11   2   -1.71    1.45
   4 -11  -2    1.86    2.12
  -3  11   2   -1.16    1.58
   3 -11  -2    2.03    2.18
  -2  11   2    1.82    1.87
   2 -11  -2    0.43    2.22
   1 -11  -2    3.48    2.35
  -1  11   2    0.86    1.80
   0 -11  -2    0.63    1.45
   0 -11  -2   -0.37    2.24
   0  11   2    0.10    1.97
  -1 -11  -2    5.68    2.81
  -1 -11  -2   10.91    2.18
   1  11   2    6.02    2.50
  -6  12   2   -1.35    1.45
  -6  12   2   -1.04    1.61
  -5  12   2    1.05    1.69
  -4  12   2   -1.03    1.66
  -3  12   2   -0.15    1.87
  -2  12   2    0.49    2.05
  -1  12   2   -2.90    1.95
  -1  13  -3    6.50    2.37
  -2  13  -3    3.26    1.93
  -3  13  -3   -1.05    1.74
  -4  13  -3    8.96    2.24
  -5  13  -3   -3.26    1.60
  -5  13  -3    1.88    1.70
  -6  13  -3    0.77    1.47
  -6  13  -3    3.77    1.76
  -2 -12   3    0.63    1.67
  -2 -12   3    0.36    2.32
   2  12  -3    5.36    2.20
  -1 -12   3    1.96    1.80
  -1 -12   3    7.40    2.53
   1  12  -3    3.52    1.99
   0  12  -3    6.34    2.17
   0 -12   3    3.40    2.47
   0 -12   3    8.46    2.00
  -1  12  -3    2.42    1.69
   1 -12   3   -0.62    2.09
  -2  12  -3   -0.75    1.61
   2 -12   3   -2.81    2.03
  -3  12  -3    6.64    2.02
   3 -12   3    3.65    2.49
   4 -12   3   -2.47    2.16
  -4  12  -3   -1.28    1.51
  -4  12  -3   -0.14    1.45
  -5  12  -3   -1.84    1.40
  -5  12  -3   -0.50    1.35
   5 -12   3   -0.63    2.05
  -6  12  -3    0.37    1.52
   6 -12   3   -2.70    1.87
  -6  12  -3   -1.62    1.19
  -7  12  -3    0.20    1.15
  -7  12  -3    1.00    1.61
  -8  12  -3   -1.40    1.60
  -4 -11   3   29.47    3.26
  -3 -11   3   -1.97    1.85
  -3 -11   3    0.18    1.56
  -2 -11   3    0.78    1.55
   2  11  -3    2.11    1.73
  -2 -11   3    3.89    2.07
  -1 -11   3   34.86    3.80
  -1 -11   3   38.17    3.25
   1  11  -3   39.86    3.47
   0  11  -3   35.90    3.26
   0 -11   3   26.99    3.41
   0 -11   3   30.74    2.93
  -1  11  -3    0.97    1.51
   1 -11   3   -0.56    1.22
   1 -11   3   -1.16    1.89
  -2  11  -3   -1.18    1.56
   2 -11   3   -1.60    2.00
  -2  11  -3   -1.16    1.31
  -3  11  -3    0.35    0.85
  -3  11  -3   -2.26    1.36
  -3  11  -3   -2.48    1.27
   3 -11   3   -0.22    1.96
  -4  11  -3   -0.72    1.41
   4 -11   3    2.21    2.08
  -4  11  -3    0.44    1.40
  -5  11  -3   -0.16    1.35
  -5  11  -3   -1.84    1.20
   5 -11   3    0.06    1.87
  -6  11  -3   -1.88    1.09
  -6  11  -3   -0.57    1.12
  -6  11  -3    0.85    1.42
   6 -11   3   -2.24    1.71
   7 -11   3   -2.81    1.85
  -7  11  -3    1.23    0.99
  -7  11  -3    1.45    1.46
  -8  11  -3    4.26    1.73
   8 -11   3   -2.72    1.97
   8 -11   3   -2.41    1.64
   9 -11   3   -2.53    1.88
  -9  11  -3   -0.96    1.41
 -10  11  -3    1.02    1.44
  -5 -10   3    5.43    1.84
  -4 -10   3   -2.98    1.29
  -3 -10   3    2.20    1.91
   3  10  -3    0.10    1.60
  -3 -10   3    1.76    1.58
  -2 -10   3   -0.61    1.81
   2  10  -3    0.76    1.50
  -2 -10   3    0.96    1.38
  -2 -10   3    0.85    1.22
  -1 -10   3   -1.02    1.69
   1  10  -3    0.69    1.45
  -1 -10   3    0.47    1.19
   0 -10   3    5.02    2.12
   0 -10   3    4.36    1.49
   0  10  -3    4.74    1.68
   1 -10   3   48.02    3.22
   1 -10   3   44.18    3.78
  -1  10  -3   51.10    3.42
  -1  10  -3   52.57    3.47
  -2  10  -3    0.10    1.29
   2 -10   3   -1.47    1.00
   2 -10   3   -0.42    1.68
  -2  10  -3    0.25    0.85
  -2  10  -3   -0.21    1.15
   3 -10   3    1.89    1.84
  -3  10  -3    0.85    0.81
  -3  10  -3    2.37    1.35
  -3  10  -3    2.83    1.43
  -4  10  -3   14.22    1.98
  -4  10  -3   11.21    1.78
   4 -10   3   10.40    2.33
  -5  10  -3    3.60    1.44
  -5  10  -3    5.21    1.35
   5 -10   3    4.39    1.94
  -6  10  -3    0.01    0.98
   6 -10   3   -0.08    1.67
  -6  10  -3    0.97    1.26
   6 -10   3    0.86    1.55
  -6  10  -3    0.36    0.97
   7 -10   3    3.42    1.95
   7 -10   3    2.63    1.57
  -7  10  -3   -0.35    1.23
  -7  10  -3    2.70    0.88
   8 -10   3    1.42    1.56
   8 -10   3    2.33    1.96
  -8  10  -3    0.96    1.47
   9 -10   3    1.10    1.47
   9 -10   3   -1.60    1.76
  -9  10  -3    0.77    1.38
  10 -10   3   -4.34    1.70
 -10  10  -3   -0.67    1.23
  -7  -9   3   11.45    2.58
  -7  -9   3   11.93    2.09
  -6  -9   3   16.57    2.33
  -5  -9   3   -0.18    1.37
  -4  -9   3   21.88    2.40
  -4  -9   3   20.53    2.60
  -3  -9   3   24.58    2.46
  -3  -9   3   24.56    2.86
   3   9  -3   28.28    2.85
  -2  -9   3    1.88    1.23
  -2  -9   3   -2.25    1.50
   2   9  -3    1.45    1.31
   1   9  -3    0.49    1.31
  -1  -9   3    0.50    1.59
  -1  -9   3    1.18    1.21
   0   9  -3   10.01    1.97
   0  -9   3   11.48    2.39
   0  -9   3    5.36    1.77
   0   9  -3   10.51    2.05
   0   9  -3    7.73    1.53
   1  -9   3    1.01    1.72
  -1   9  -3    1.55    1.00
   1  -9   3    0.10    1.17
  -1   9  -3    2.27    1.38
  -1   9  -3    1.97    1.39
  -2   9  -3    6.22    1.48
  -2   9  -3    5.07    1.04
   2  -9   3    3.64    1.19
  -2   9  -3    5.73    1.40
  -3   9  -3    2.18    0.81
  -3   9  -3    1.17    1.14
  -3   9  -3    1.39    1.21
   3  -9   3    2.71    1.04
   3  -9   3    2.04    1.01
  -4   9  -3   12.72    1.59
  -4   9  -3   13.30    1.74
  -5   9  -3   16.12    1.83
  -5   9  -3   16.80    1.75
  -5   9  -3   16.74    1.86
  -6   9  -3    1.10    1.09
  -6   9  -3   -0.05    0.81
   6  -9   3   -0.70    1.20
  -7   9  -3    0.60    1.06
   7  -9   3    0.35    1.29
  -8   9  -3    1.50    1.25
   8  -9   3    2.59    1.38
   9  -9   3    0.62    1.80
  -9   9  -3    4.22    1.32
   9  -9   3    6.56    1.59
  10  -9   3   -1.05    1.64
 -10   9  -3   -0.39    1.15
 -11   9  -3    2.50    1.29
  -8  -8   3   10.64    2.46
  -8  -8   3   18.33    2.19
  -8  -8   3   14.11    2.29
  -7  -8   3   15.11    2.10
  -7  -8   3   13.17    2.15
  -7  -8   3   12.32    2.32
  -6  -8   3    4.46    1.73
  -6  -8   3    5.86    1.78
  -6  -8   3    5.10    1.66
  -5  -8   3    5.08    1.63
  -5  -8   3    3.46    1.45
  -4  -8   3   46.80    3.34
  -4  -8   3   45.82    3.03
  -4  -8   3   51.16    3.25
   4   8  -3   42.33    3.21
  -3  -8   3   -2.14    1.23
   3   8  -3    0.28    1.12
  -3  -8   3   -0.42    1.08
  -3  -8   3   -0.32    0.94
  -2  -8   3    4.86    1.33
   2   8  -3    3.62    1.10
  -2  -8   3    6.07    1.29
  -2  -8   3    6.79    1.76
   2   8  -3    5.44    1.47
   1   8  -3   89.30    4.14
  -1  -8   3   85.69    4.03
  -1  -8   3   85.93    3.99
   1   8  -3   91.30    4.31
   1   8  -3   78.37    3.64
  -1  -8   3   89.25    4.44
   0   8  -3    1.72    1.21
   0  -8   3   -0.01    0.89
   0   8  -3    0.09    0.81
   0   8  -3    1.24    1.11
   0  -8   3   -1.61    0.86
  -1   8  -3   48.32    2.46
   1  -8   3   50.12    2.76
   1  -8   3   53.88    2.64
  -1   8  -3   49.37    2.95
   1  -8   3   49.69    2.76
  -1   8  -3   53.15    2.94
  -2   8  -3   62.49    3.21
  -2   8  -3   62.19    3.19
   2  -8   3   61.06    2.86
  -2   8  -3   61.03    2.66
   2  -8   3   64.08    2.86
   2  -8   3   60.44    3.01
  -2   8  -3   58.73    3.09
  -3   8  -3   16.53    1.90
   3  -8   3   18.85    1.79
  -3   8  -3   15.45    1.19
  -3   8  -3   15.77    1.76
   3  -8   3   15.48    1.50
  -3   8  -3   15.40    1.58
  -3   8  -3   12.96    1.52
   4  -8   3    6.38    1.25
   4  -8   3    8.00    1.39
  -4   8  -3    9.14    1.53
  -4   8  -3    7.56    1.51
  -4   8  -3    7.10    1.24
  -4   8  -3    7.53    1.55
  -5   8  -3   60.65    2.79
   5  -8   3   60.15    2.80
  -5   8  -3   64.66    3.15
  -5   8  -3   61.49    3.15
  -5   8  -3   58.64    2.59
   5  -8   3   64.15    3.20
  -5   8  -3   67.34    2.81
   6  -8   3    8.17    1.11
  -6   8  -3    6.99    0.94
   6  -8   3    8.25    1.51
  -6   8  -3    8.41    0.93
  -6   8  -3    6.88    1.32
  -6   8  -3    7.87    1.35
  -7   8  -3    0.25    1.03
   7  -8   3    1.28    1.15
  -7   8  -3    1.93    1.05
   7  -8   3   -0.34    0.67
  -8   8  -3    2.60    1.10
  -8   8  -3    0.37    0.98
   8  -8   3    1.79    1.13
  -9   8  -3    7.51    1.32
   9  -8   3    6.77    1.45
  -9   8  -3    5.75    1.25
  10  -8   3   -2.77    1.47
 -10   8  -3    0.22    0.96
 -10   8  -3   -1.89    0.95
 -11   8  -3   -1.72    0.94
  11  -8   3    0.02    0.68
 -11   8  -3   -0.28    0.99
  -9  -7   3   27.03    2.35
  -8  -7   3   52.28    3.60
  -8  -7   3   43.93    3.58
  -8  -7   3   45.42    3.02
  -7  -7   3    9.07    1.82
  -7  -7   3    8.16    1.65
  -7  -7   3    9.86    2.11
  -6  -7   3   16.46    2.05
  -6  -7   3   17.27    2.20
  -6  -7   3   14.29    1.90
  -5  -7   3    1.91    1.20
  -5  -7   3    2.05    1.19
  -5  -7   3    0.91    1.33
   4   7  -3   79.37    3.69
  -4  -7   3   79.54    3.84
  -4  -7   3   78.57    3.98
   4   7  -3   78.30    4.00
  -4  -7   3   85.99    3.98
   3   7  -3   20.73    1.93
  -3  -7   3   17.31    1.97
  -3  -7   3   24.27    2.40
   3   7  -3   21.15    2.42
  -3  -7   3   22.07    2.19
   2   7  -3  102.98    4.24
  -2  -7   3  102.74    4.64
  -2  -7   3   97.29    4.37
   2   7  -3  106.58    4.65
  -2  -7   3  111.79    4.32
  -2  -7   3  105.82    4.56
   2   7  -3  103.65    4.51
  -1  -7   3   -1.30    0.74
   1   7  -3   -2.00    0.73
  -1  -7   3   -1.17    0.81
   1   7  -3   -1.16    0.87
   1   7  -3   -0.31    0.25
   0  -7   3  107.49    4.17
   0   7  -3  108.61    4.04
   0  -7   3  111.69    4.01
   0  -7   3  108.16    4.22
   0   7  -3  101.87    4.28
   0   7  -3  108.48    4.30
  -1   7  -3    3.72    1.01
  -1   7  -3    3.00    0.96
  -1   7  -3    4.12    1.04
   1  -7   3    3.36    0.83
  -1   7  -3    4.84    0.86
   1  -7   3    3.42    0.97
   1  -7   3    3.78    0.93
   1  -7   3    3.52    0.93
   2  -7   3    2.17    0.79
   2  -7   3    1.30    0.76
   2  -7   3    1.83    0.85
  -2   7  -3    2.52    0.72
  -2   7  -3    0.56    0.86
  -2   7  -3    3.47    0.86
   2  -7   3    2.33    0.89
  -2   7  -3    1.70    0.76
  -2   7  -3    3.09    0.98
   2  -7   3    2.80    0.79
   3  -7   3    2.02    0.81
  -3   7  -3    2.85    0.91
  -3   7  -3    2.15    0.60
   3  -7   3    2.22    0.81
  -3   7  -3    0.46    0.42
  -3   7  -3    3.43    1.01
  -3   7  -3    1.41    0.87
   4  -7   3   64.55    2.89
  -4   7  -3   70.98    2.87
  -4   7  -3   70.12    3.20
  -4   7  -3   82.58    3.14
   4  -7   3   74.97    3.25
  -4   7  -3   72.30    2.99
  -4   7  -3   73.98    3.30
   4  -7   3   68.70    3.08
  -5   7  -3   11.29    1.10
   5  -7   3   11.31    1.21
  -5   7  -3   10.78    1.16
  -5   7  -3   10.92    1.32
   5  -7   3   12.85    1.54
  -5   7  -3   11.08    1.26
  -5   7  -3   11.83    1.39
   5  -7   3   10.33    1.16
   6  -7   3   22.56    1.52
   6  -7   3   20.99    1.82
  -6   7  -3   22.71    1.90
  -6   7  -3   20.60    1.73
  -6   7  -3   21.15    1.19
   7  -7   3   52.10    2.26
  -7   7  -3   49.67    2.57
  -7   7  -3   46.73    2.53
   7  -7   3   47.86    2.58
  -8   7  -3    0.90    0.90
  -8   7  -3    0.75    0.86
   8  -7   3    1.05    1.03
  -9   7  -3    1.49    0.88
  -9   7  -3    0.78    0.90
   9  -7   3    0.49    1.05
 -10   7  -3    4.65    1.05
 -10   7  -3    2.31    1.06
 -11   7  -3    1.22    0.96
 -11   7  -3    0.69    0.95
  -9  -6   3    0.44    1.15
  -9  -6   3    1.12    1.71
  -9  -6   3    0.23    1.37
  -8  -6   3   23.67    2.57
  -8  -6   3   22.48    2.71
  -8  -6   3   23.89    2.21
  -7  -6   3   14.28    2.14
  -7  -6   3   16.47    2.01
  -7  -6   3   17.74    1.96
  -6  -6   3   11.42    1.62
  -6  -6   3    9.94    1.41
  -6  -6   3   12.85    1.80
   6   6  -3   10.51    1.44
   5   6  -3    5.84    1.19
  -5  -6   3    7.12    1.40
   5   6  -3    8.41    1.44
  -5  -6   3    7.41    1.34
  -5  -6   3    7.43    1.32
   4   6  -3   28.31    2.03
  -4  -6   3   26.83    2.12
   4   6  -3   25.75    2.35
  -4  -6   3   29.88    2.29
  -4  -6   3   23.80    2.20
   3   6  -3   76.90    3.31
  -3  -6   3   78.86    3.41
   3   6  -3   70.40    3.60
  -3  -6   3   67.07    3.52
   3   6  -3   70.34    3.40
  -3  -6   3   70.10    3.47
  -3  -6   3   71.39    3.75
  -3  -6   3   70.89    3.83
   2   6  -3    1.47    0.86
   2   6  -3    2.23    0.86
  -2  -6   3    1.43    1.02
   2   6  -3    2.36    0.76
  -2  -6   3    3.14    0.99
  -2  -6   3    1.57    0.80
  -1  -6   3  213.19    6.30
   1   6  -3  184.71    6.35
  -1  -6   3  201.94    6.47
   1   6  -3  205.25    6.61
   1   6  -3  197.11    6.60
  -1  -6   3  197.44    6.53
   0  -6   3   11.46    1.29
   0  -6   3   13.16    1.39
   0   6  -3   13.00    1.50
   0   6  -3   12.41    1.50
   0  -6   3   14.16    1.41
   0   6  -3   12.66    1.30
   0   6  -3   10.92    1.40
   0  -6   3   10.73    1.38
   1  -6   3   64.30    2.62
   1  -6   3   64.35    2.67
   1  -6   3   64.28    2.78
  -1   6  -3   64.14    2.87
   1  -6   3   63.68    2.79
   1  -6   3   57.73    2.76
  -1   6  -3   70.20    2.95
  -1   6  -3   65.28    2.61
  -1   6  -3   66.65    2.84
  -1   6  -3   63.57    2.86
  -1   6  -3   66.88    3.00
  -2   6  -3  582.33   16.48
   2  -6   3  600.82   16.37
   2  -6   3  584.86   16.77
  -2   6  -3  586.83   16.59
   2  -6   3  608.39   16.51
   2  -6   3  611.70   16.70
  -2   6  -3  619.63   16.41
  -2   6  -3  601.27   17.60
  -2   6  -3  592.80   16.78
   3  -6   3    3.97    0.76
  -3   6  -3    4.06    0.94
   3  -6   3    2.37    0.75
  -3   6  -3    5.24    0.89
  -3   6  -3    4.34    0.89
  -3   6  -3    4.11    0.89
  -4   6  -3  195.67    6.01
  -4   6  -3  185.23    5.64
   4  -6   3  187.15    6.25
  -4   6  -3  185.11    6.04
   4  -6   3  195.81    5.95
   4  -6   3  182.25    6.01
  -4   6  -3  194.66    5.80
   4  -6   3  191.16    5.89
  -4   6  -3  193.75    6.37
  -4   6  -3  192.99    6.09
  -5   6  -3    1.56    0.53
   5  -6   3    0.67    0.54
   5  -6   3    0.02    0.80
  -5   6  -3    0.23    0.88
   5  -6   3    0.26    0.67
  -5   6  -3    0.38    0.71
  -5   6  -3    1.27    0.75
  -5   6  -3    0.93    0.55
   6  -6   3   12.53    1.38
   6  -6   3   14.18    1.12
  -6   6  -3   12.51    1.42
  -6   6  -3   11.48    1.25
   7  -6   3    0.55    0.89
  -7   6  -3   -0.08    0.78
  -7   6  -3   -0.22    0.72
  -8   6  -3    4.36    0.97
  -8   6  -3    4.62    0.95
  -8   6  -3    1.55    1.00
   8  -6   3    2.93    1.11
  -9   6  -3   15.06    1.56
  -9   6  -3   18.05    1.64
  -9   6  -3   15.67    1.47
   9  -6   3   15.97    1.83
 -10   6  -3    2.71    0.95
 -10   6  -3    0.83    0.90
 -10   6  -3    2.75    0.94
 -11   6  -3    1.28    0.90
 -10  -5   3   -0.33    1.70
 -10  -5   3   -0.26    1.26
  -9  -5   3    0.77    1.27
  -9  -5   3   -0.42    1.49
  -9  -5   3    0.40    0.97
  -8  -5   3   24.06    1.96
  -8  -5   3   22.40    2.60
  -8  -5   3   28.78    2.50
  -7  -5   3   14.67    1.97
   7   5  -3   13.27    1.56
  -7  -5   3   15.21    1.75
  -7  -5   3   17.88    1.72
  -6  -5   3    4.95    1.19
   6   5  -3    4.62    1.04
  -6  -5   3    4.46    1.09
  -6  -5   3    4.45    0.98
  -6  -5   3    4.21    1.30
  -5  -5   3  200.87    6.88
   5   5  -3  204.79    6.97
  -5  -5   3  204.24    6.58
  -5  -5   3  193.86    6.87
   5   5  -3  206.08    6.72
  -5  -5   3  217.52    7.24
  -5  -5   3  200.21    6.64
  -4  -5   3   -1.41    0.61
   4   5  -3   -1.91    0.73
   3   5  -3  105.42    4.12
  -3  -5   3  104.39    4.21
  -3  -5   3  103.62    4.03
  -3  -5   3  104.44    3.91
   3   5  -3  102.24    3.89
   3   5  -3  103.05    3.84
  -3  -5   3  110.40    4.26
  -2  -5   3   79.65    3.45
   2   5  -3   80.02    3.36
   2   5  -3   80.05    3.10
  -2  -5   3   77.06    3.36
  -2  -5   3   81.72    3.26
   2   5  -3   75.43    3.19
  -2  -5   3   77.63    3.17
  -1  -5   3  177.64    5.35
   1   5  -3  171.71    5.60
   1   5  -3  167.06    5.58
  -1  -5   3  170.86    5.68
   1   5  -3  163.54    5.42
  -1  -5   3  173.00    5.49
  -1  -5   3  164.32    5.52
   0  -5   3  149.33    4.69
   0   5  -3  146.83    4.82
   0  -5   3  152.20    4.84
   0  -5   3  145.15    4.91
   0  -5   3  147.29    4.86
   0   5  -3  157.50    5.01
   0   5  -3  145.78    4.96
   0   5  -3  147.79    5.00
  -1   5  -3   90.67    3.16
  -1   5  -3   78.43    2.92
   1  -5   3   81.70    3.15
   1  -5   3   79.77    3.11
   1  -5   3   79.75    2.98
  -1   5  -3   87.02    3.27
   1  -5   3   81.34    3.09
  -1   5  -3   83.01    3.19
   1  -5   3   82.15    2.93
  -1   5  -3   85.21    3.15
  -1   5  -3   78.55    3.11
   2  -5   3   11.55    1.18
   2  -5   3    9.92    0.97
  -2   5  -3   10.26    1.13
  -2   5  -3   12.66    1.20
  -2   5  -3   10.10    1.15
  -2   5  -3   11.13    1.19
  -2   5  -3   11.35    1.13
   2  -5   3   10.51    0.93
   2  -5   3    9.85    1.13
  -2   5  -3   10.40    0.87
   3  -5   3  143.63    4.75
   3  -5   3  139.27    4.53
   3  -5   3  140.81    4.38
  -3   5  -3  143.08    4.70
  -3   5  -3  144.25    4.78
   3  -5   3  149.69    4.63
  -3   5  -3  143.56    4.69
  -3   5  -3  142.87    4.54
   3  -5   3  150.36    4.58
  -3   5  -3  146.34    4.47
  -3   5  -3  136.97    4.65
   4  -5   3   67.41    2.51
   4  -5   3   67.29    2.77
  -4   5  -3   69.36    2.51
   4  -5   3   70.16    2.67
   4  -5   3   69.67    2.72
  -4   5  -3   69.15    2.76
  -4   5  -3   65.19    2.71
  -4   5  -3   71.41    2.54
  -4   5  -3   68.70    2.41
  -4   5  -3   74.77    2.88
  -4   5  -3   69.05    2.82
  -5   5  -3  100.87    3.52
   5  -5   3   98.19    3.61
  -5   5  -3  101.08    3.03
  -5   5  -3  101.35    3.63
   5  -5   3  101.44    3.48
   6  -5   3   48.32    2.12
   6  -5   3   49.11    2.29
  -6   5  -3   47.28    2.15
  -6   5  -3   46.51    2.26
  -7   5  -3   14.58    1.45
   7  -5   3   11.81    1.40
  -7   5  -3   12.84    1.23
   8  -5   3   27.06    1.98
  -8   5  -3   26.07    1.63
  -8   5  -3   27.95    1.80
  -9   5  -3    2.54    0.82
  -9   5  -3    1.04    0.86
   9  -5   3    1.60    1.14
 -10   5  -3    4.61    0.97
 -10   5  -3    3.54    0.95
 -11  -4   3   -1.14    1.18
 -10  -4   3   47.06    3.11
 -10  -4   3   42.54    3.51
  -9  -4   3    0.67    1.15
  -9  -4   3    0.16    1.45
  -8  -4   3   89.05    4.46
  -8  -4   3   93.26    3.45
  -8  -4   3   89.73    4.05
   7   4  -3    5.67    0.97
  -7  -4   3    8.35    1.54
  -7  -4   3    7.13    1.48
  -7  -4   3    6.02    1.03
  -7  -4   3    6.70    1.20
  -7  -4   3    5.47    1.16
  -6  -4   3   52.81    3.10
  -6  -4   3   53.60    2.61
  -6  -4   3   50.96    2.96
  -6  -4   3   60.04    3.00
   6   4  -3   55.25    2.58
  -6  -4   3   53.35    2.81
  -5  -4   3   20.13    1.82
  -5  -4   3   18.90    2.11
  -5  -4   3   20.61    1.49
   5   4  -3   24.08    1.64
  -5  -4   3   16.74    1.84
  -5  -4   3   21.12    1.82
  -5  -4   3   15.22    1.71
   5   4  -3   21.76    1.55
   5   4  -3   18.81    1.79
   4   4  -3  124.01    4.16
   4   4  -3  126.23    4.47
  -4  -4   3  122.72    4.26
  -4  -4   3  123.01    4.51
   4   4  -3  128.20    4.28
  -4  -4   3  122.96    4.40
  -4  -4   3  121.01    4.37
   4   4  -3  121.44    4.22
   3   4  -3   40.78    2.17
   3   4  -3   47.89    2.15
  -3  -4   3   46.05    2.22
  -3  -4   3   42.73    2.28
   3   4  -3   42.65    2.33
   3   4  -3   45.34    2.02
  -3  -4   3   41.43    2.48
   2   4  -3   13.22    1.04
  -2  -4   3   13.91    1.19
   2   4  -3   12.66    1.16
  -2  -4   3   13.14    1.17
  -2  -4   3   12.28    1.30
   2   4  -3   12.09    1.02
  -2  -4   3   12.50    1.34
   2   4  -3   11.72    1.22
   1   4  -3  310.47    9.18
  -1  -4   3  341.06    9.03
  -1  -4   3  325.57    9.30
  -1  -4   3  310.33    9.09
  -1  -4   3  308.38    9.15
   1   4  -3  315.48    9.20
  -1  -4   3  324.41    9.25
   1   4  -3  304.46    9.10
  -1  -4   3  317.72    9.22
   0  -4   3 1177.57   30.49
   0   4  -3 1169.87   30.83
   0   4  -3 1191.53   30.40
   0   4  -3 1141.71   30.85
   0  -4   3 1118.88   31.17
   0   4  -3 1110.93   30.44
   0  -4   3 1162.51   30.86
   0  -4   3 1166.59   30.48
   0  -4   3 1168.80   30.87
   0  -4   3 1102.70   30.81
   1  -4   3   65.92    2.47
   1  -4   3   63.91    2.49
  -1   4  -3   64.94    2.48
  -1   4  -3   60.16    2.29
  -1   4  -3   65.26    2.44
   1  -4   3   64.68    2.32
   1  -4   3   62.83    2.36
  -1   4  -3   65.11    2.49
  -1   4  -3   66.01    2.50
   2  -4   3  455.03   12.36
   2  -4   3  448.73   12.46
  -2   4  -3  449.12   12.51
  -2   4  -3  447.16   12.30
  -2   4  -3  441.01   12.53
   2  -4   3  435.61   12.30
  -2   4  -3  439.13   12.90
  -2   4  -3  453.19   12.54
  -2   4  -3  458.55   13.04
   2  -4   3  463.27   12.57
   2  -4   3  453.14   12.24
  -3   4  -3   -0.31    0.45
  -3   4  -3    0.71    0.44
  -3   4  -3   -0.20    0.52
  -3   4  -3    0.04    0.47
  -3   4  -3    0.52    0.47
  -3   4  -3    2.02    0.54
   3  -4   3    0.23    0.40
   3  -4   3   -0.20    0.44
   3  -4   3    0.65    0.48
   3  -4   3   -0.33    0.36
   3  -4   3    0.18    0.52
   4  -4   3  257.05    7.26
   4  -4   3  248.53    7.03
   4  -4   3  253.70    7.59
   4  -4   3  254.97    7.62
  -4   4  -3  259.51    7.44
  -4   4  -3  250.15    7.02
  -4   4  -3  244.35    7.32
  -4   4  -3  258.07    7.01
   5  -4   3   14.78    1.22
  -5   4  -3   15.10    1.22
  -5   4  -3   15.81    1.38
   5  -4   3   14.86    1.42
   5  -4   3   16.48    1.21
   5  -4   3   15.60    1.30
   6  -4   3   70.52    2.80
  -6   4  -3   63.54    2.55
  -6   4  -3   69.36    2.75
   6  -4   3   68.53    2.71
  -7   4  -3   28.55    1.76
  -7   4  -3   25.90    1.53
   7  -4   3   27.54    1.76
   8  -4   3    1.82    1.01
  -8   4  -3    0.56    0.83
  -8   4  -3    2.09    0.75
  -9   4  -3   31.07    1.97
   9  -4   3   27.47    2.11
  -9   4  -3   28.93    1.73
 -10   4  -3    3.98    0.89
 -10   4  -3    3.36    0.96
 -11   4  -3    1.05    0.81
 -11   4  -3    0.01    0.82
 -12   4  -3   -0.38    0.83
 -11  -3   3   21.67    2.27
 -11  -3   3   20.96    2.87
 -10  -3   3   -1.66    1.48
 -10  -3   3   -0.22    1.03
  -9  -3   3    1.68    1.04
  -9  -3   3   -0.60    1.36
   9   3  -3    1.62    0.89
  -8  -3   3   25.01    2.03
  -8  -3   3   28.56    2.50
   8   3  -3   24.15    1.79
  -8  -3   3   23.80    2.31
  -7  -3   3  121.99    5.18
   7   3  -3  132.70    4.56
  -7  -3   3  138.69    4.55
  -7  -3   3  131.05    4.36
  -7  -3   3  135.14    5.08
  -7  -3   3  130.55    4.83
  -6  -3   3   -2.63    0.85
   6   3  -3   -1.88    0.64
  -6  -3   3   -0.73    1.03
  -5  -3   3   66.89    2.87
  -5  -3   3   62.00    2.72
  -5  -3   3   66.05    2.81
  -5  -3   3   64.30    2.91
   5   3  -3   64.94    2.50
  -5  -3   3   62.13    2.59
   5   3  -3   61.43    2.73
  -4  -3   3   10.08    1.14
  -4  -3   3    9.92    1.14
   4   3  -3   10.08    1.09
  -4  -3   3    6.49    0.97
   4   3  -3   11.39    1.00
  -4  -3   3   11.29    1.18
   4   3  -3    8.66    0.96
  -4  -3   3   11.04    1.08
  -3  -3   3    0.49    0.47
  -3  -3   3    0.36    0.45
  -3  -3   3    0.59    0.48
   3   3  -3    0.26    0.41
   3   3  -3    0.10    0.37
   3   3  -3    0.17    0.41
   3   3  -3   -0.23    0.40
  -3  -3   3    1.16    0.58
  -3  -3   3    0.59    0.54
  -2  -3   3  743.75   20.19
  -2  -3   3  733.36   19.92
  -2  -3   3  741.20   19.97
   2   3  -3  742.05   20.34
   2   3  -3  757.44   19.91
   2   3  -3  752.64   20.14
   2   3  -3  727.23   19.93
   1   3  -3   11.77    0.99
   1   3  -3   12.08    0.90
  -1  -3   3   11.81    1.09
  -1  -3   3   12.15    0.85
   1   3  -3   13.88    1.10
  -1  -3   3   11.14    0.97
   1   3  -3   10.73    1.01
  -1  -3   3   10.26    0.98
  -1  -3   3   12.98    0.93
  -1  -3   3   10.92    1.06
  -1  -3   3   12.40    1.11
   0  -3   3   34.48    1.57
   0   3  -3   30.81    1.52
   0   3  -3   34.37    1.42
   0   3  -3   36.44    1.61
   0  -3   3   35.44    1.57
   0  -3   3   33.77    1.46
   0   3  -3   32.40    1.58
   0   3  -3   35.35    1.57
   0  -3   3   36.07    1.47
   0  -3   3   34.06    1.63
   0   3  -3   37.37    1.60
   0  -3   3   34.99    1.61
  -1   3  -3    4.55    0.62
   1  -3   3    5.92    0.63
  -1   3  -3    6.35    0.75
   1  -3   3    5.47    0.40
   1  -3   3    5.57    0.62
   1  -3   3    5.98    0.64
   1  -3   3    6.32    0.64
  -1   3  -3    5.27    0.61
  -1   3  -3    5.20    0.58
  -1   3  -3    4.95    0.61
   2  -3   3  334.26    9.41
  -2   3  -3  337.93    9.85
  -2   3  -3  344.66    9.59
  -2   3  -3  333.66    9.52
   2  -3   3  339.45    9.31
  -2   3  -3  340.50    9.37
   2  -3   3  340.47    9.43
  -2   3  -3  341.68    9.85
   2  -3   3  347.33    9.58
   2  -3   3  340.04    9.52
   3  -3   3   38.70    1.49
  -3   3  -3   38.48    1.70
   3  -3   3   39.54    1.82
  -3   3  -3   38.55    1.76
  -3   3  -3   40.69    1.60
   3  -3   3   39.89    1.51
  -3   3  -3   40.59    1.82
   3  -3   3   39.46    1.76
  -3   3  -3   37.56    1.55
   3  -3   3   40.19    1.73
  -4   3  -3   31.51    1.25
   4  -3   3   30.67    1.61
  -4   3  -3   29.33    1.27
  -4   3  -3   25.11    1.67
   4  -3   3   33.04    1.80
   4  -3   3   31.33    1.54
  -4   3  -3   29.85    1.54
  -4   3  -3   30.72    1.64
   4  -3   3   29.33    1.36
   4  -3   3   26.90    1.25
   5  -3   3    7.77    0.94
   5  -3   3   10.91    1.08
  -5   3  -3   10.66    1.01
   5  -3   3   10.30    0.74
  -5   3  -3   11.81    1.29
   5  -3   3   11.79    1.31
  -5   3  -3   11.71    1.03
   5  -3   3   11.15    1.05
   6  -3   3   10.60    1.21
  -6   3  -3   10.73    1.09
  -6   3  -3   11.20    1.44
  -6   3  -3    9.40    1.08
  -7   3  -3    0.83    0.82
   7  -3   3    1.89    0.90
  -7   3  -3    0.96    1.06
  -7   3  -3    2.35    0.73
  -8   3  -3  119.35    4.97
   8  -3   3  107.08    4.32
  -8   3  -3  114.09    4.04
  -8   3  -3  107.98    3.77
   9  -3   3   -0.90    0.98
  -9   3  -3   -0.34    1.10
  -9   3  -3    0.28    0.69
  -9   3  -3   -0.63    0.76
 -10   3  -3   -1.07    0.72
 -10   3  -3    0.18    1.26
 -10   3  -3    0.62    0.84
 -11   3  -3    4.53    1.11
 -11   3  -3    4.41    0.99
 -11   3  -3    3.31    1.66
 -12   3  -3   -0.79    0.85
 -12   3  -3   -0.13    0.88
 -12  -2   3   24.11    2.21
 -11  -2   3    2.04    1.07
 -11  -2   3    1.51    1.79
  11   2  -3    1.02    0.87
 -10  -2   3   22.54    2.56
  10   2  -3   19.48    1.65
 -10  -2   3   24.15    1.89
  -9  -2   3    0.57    1.17
   9   2  -3    0.20    0.71
  -9  -2   3    0.66    0.92
  -9  -2   3   -0.01    1.30
   8   2  -3   51.67    2.45
  -8  -2   3   50.73    3.08
  -8  -2   3   52.88    2.77
  -8  -2   3   63.45    3.42
  -7  -2   3   -2.79    0.96
  -7  -2   3   -2.31    0.86
  -7  -2   3   -1.96    0.70
  -6  -2   3    0.10    0.69
  -6  -2   3   -0.13    0.51
  -6  -2   3   -0.01    0.56
   6   2  -3    0.28    0.48
  -6  -2   3    0.57    0.88
  -6  -2   3   -0.45    0.56
   6   2  -3    0.72    0.60
  -5  -2   3  157.21    5.03
  -5  -2   3  151.14    4.91
   5   2  -3  153.99    4.94
   5   2  -3  151.32    4.68
  -5  -2   3  144.31    4.73
  -5  -2   3  154.16    5.23
  -5  -2   3  160.22    4.86
   4   2  -3  424.80   11.59
  -4  -2   3  448.59   11.75
  -4  -2   3  436.65   11.90
  -4  -2   3  414.15   12.04
  -4  -2   3  404.41   11.78
   4   2  -3  420.35   11.80
  -4  -2   3  417.02   11.65
   4   2  -3  416.87   11.70
  -3  -2   3  282.00    8.11
   3   2  -3  290.11    8.02
   3   2  -3  283.02    7.93
   3   2  -3  279.37    8.03
   3   2  -3  286.14    8.07
  -3  -2   3  275.17    8.00
  -3  -2   3  283.26    8.15
  -3  -2   3  282.55    8.12
   2   2  -3  834.06   22.09
  -2  -2   3  827.83   22.11
  -2  -2   3  833.55   22.52
   2   2  -3  858.26   22.60
  -2  -2   3  829.27   22.05
  -2  -2   3  826.39   22.36
   2   2  -3  837.81   22.07
  -2  -2   3  829.32   22.36
   2   2  -3  805.00   22.26
  -2  -2   3  825.68   22.37
  -1  -2   3  107.86    3.36
   1   2  -3  112.65    3.45
   1   2  -3  106.43    3.40
  -1  -2   3  104.37    3.15
  -1  -2   3  106.76    3.44
  -1  -2   3  107.21    3.43
   1   2  -3  106.46    3.40
  -1  -2   3  112.61    3.34
   1   2  -3  108.20    3.31
  -1  -2   3  104.05    3.42
   1   2  -3  108.67    3.38
   1   2  -3  106.80    3.40
  -1  -2   3  111.47    3.44
   0  -2   3  103.28    3.24
   0   2  -3  102.21    3.20
   0  -2   3  106.78    3.26
   0   2  -3  103.19    3.12
   0  -2   3   86.24    3.21
   0   2  -3  106.99    3.25
   0  -2   3  104.79    3.26
   0  -2   3  100.53    3.27
   0   2  -3   97.44    3.32
   0   2  -3  100.19    3.26
   0  -2   3  105.47    3.15
   0   2  -3  102.75    3.23
  -1   2  -3   62.93    1.98
  -1   2  -3   65.11    2.20
   1  -2   3   66.34    2.14
  -1   2  -3   67.67    2.25
  -1   2  -3   67.24    2.24
  -1   2  -3   52.44    2.20
   1  -2   3   66.10    2.30
   1  -2   3   55.68    2.30
   1  -2   3   63.87    2.18
   1  -2   3   66.45    2.27
   1  -2   3   65.17    2.21
   2  -2   3   13.50    1.00
  -2   2  -3   12.94    0.87
  -2   2  -3   13.90    0.97
  -2   2  -3   12.87    1.03
  -2   2  -3   12.58    0.85
   2  -2   3   13.76    0.82
   2  -2   3   14.73    1.01
   2  -2   3   13.95    1.01
  -3   2  -3   13.72    0.90
  -3   2  -3   13.54    1.08
  -3   2  -3   14.39    1.15
   3  -2   3   14.05    1.09
  -3   2  -3   13.41    0.94
  -3   2  -3   14.22    1.02
   3  -2   3   14.33    1.12
   3  -2   3   11.92    0.72
   3  -2   3   14.35    0.84
   4  -2   3  909.14   24.02
  -4   2  -3  898.99   24.72
  -4   2  -3  891.91   23.84
   4  -2   3  894.44   23.96
  -4   2  -3  930.12   23.84
  -4   2  -3  897.61   24.36
  -4   2  -3  912.18   24.27
   5  -2   3    0.03    0.52
  -5   2  -3    0.39    0.74
  -5   2  -3    0.08    0.48
  -5   2  -3    0.35    0.60
   5  -2   3    0.90    0.37
   6  -2   3   56.21    2.43
  -6   2  -3   55.96    2.84
  -6   2  -3   52.83    2.43
   6  -2   3   50.66    1.89
  -6   2  -3   54.46    2.20
   7  -2   3  216.59    6.53
  -7   2  -3  232.74    7.93
   7  -2   3  253.35    7.48
  -7   2  -3  230.15    7.11
  -7   2  -3  227.57    6.87
  -8   2  -3  228.86    7.03
   8  -2   3  222.31    6.71
  -8   2  -3  241.61    8.32
  -8   2  -3  245.01    7.37
  -9   2  -3    2.71    0.81
  -9   2  -3    3.66    1.00
  -9   2  -3    2.30    1.43
 -10   2  -3    0.12    1.28
 -10   2  -3   -1.13    0.72
 -10   2  -3    0.69    0.94
 -11   2  -3    1.69    0.95
 -11   2  -3    1.77    1.06
 -11   2  -3   -0.41    1.40
 -12   2  -3    3.60    1.16
  12   1  -3   -0.15    0.78
 -12  -1   3    1.06    1.13
 -11  -1   3   19.61    1.79
  11   1  -3   16.00    1.44
 -11  -1   3   15.42    1.85
 -11  -1   3   14.88    2.52
  10   1  -3   14.96    1.37
 -10  -1   3   17.57    2.40
 -10  -1   3   18.62    1.72
 -10  -1   3   20.39    2.12
  -9  -1   3    7.97    1.46
   9   1  -3    7.77    1.03
  -9  -1   3   11.54    2.01
  -9  -1   3    7.21    1.24
   8   1  -3   -0.59    0.75
  -8  -1   3    3.79    1.49
  -8  -1   3   -1.48    0.88
  -8  -1   3   -2.15    1.11
  -7  -1   3    9.35    1.01
  -7  -1   3   11.87    1.19
  -7  -1   3    9.25    1.53
   7   1  -3   11.14    1.23
   7   1  -3   10.50    0.93
   6   1  -3   24.26    1.45
   6   1  -3   24.03    1.26
  -6  -1   3   25.04    1.55
  -6  -1   3   23.67    1.80
  -6  -1   3   24.68    1.45
  -5  -1   3    2.35    0.56
  -5  -1   3    2.53    0.52
  -5  -1   3    2.56    0.53
  -5  -1   3    2.61    0.61
  -5  -1   3    2.25    0.79
   5   1  -3    2.44    0.46
   5   1  -3    2.67    0.55
   5   1  -3    1.92    0.79
   4   1  -3    0.41    0.54
  -4  -1   3    1.09    0.55
  -4  -1   3    0.77    0.61
  -4  -1   3    1.36    0.52
   4   1  -3    0.97    0.40
  -4  -1   3    0.47    0.47
  -4  -1   3    0.55    0.48
  -4  -1   3    1.14    0.47
   4   1  -3    0.21    0.42
   4   1  -3    0.67    0.40
  -3  -1   3   21.44    1.18
   3   1  -3   23.29    1.20
   3   1  -3   22.13    1.21
  -3  -1   3   21.92    1.21
  -3  -1   3   24.98    1.22
  -3  -1   3   26.19    1.26
  -3  -1   3   21.91    1.18
   3   1  -3   24.63    1.06
   3   1  -3   23.78    1.12
  -3  -1   3   22.26    1.19
  -3  -1   3   23.38    1.21
   3   1  -3   21.69    1.08
  -2  -1   3    6.46    0.49
  -2  -1   3    5.46    0.65
  -2  -1   3    5.48    0.59
  -2  -1   3    6.44    0.69
   2   1  -3    5.82    0.52
   2   1  -3    5.62    0.64
   2   1  -3    5.69    0.58
   2   1  -3    5.83    0.55
  -2  -1   3    6.81    0.69
   2   1  -3    6.56    0.63
   1   1  -3  605.12   17.01
   1   1  -3  609.12   16.17
   1   1  -3  611.48   16.22
   1   1  -3  604.20   16.22
  -1  -1   3  611.10   16.45
  -1  -1   3  599.28   16.54
  -1  -1   3  588.24   16.24
   1   1  -3  627.19   16.42
  -1  -1   3  603.38   16.13
   1   1  -3  592.58   16.34
   1   1  -3  620.72   16.59
   0   1  -3  442.06   11.66
   0   1  -3  428.43   11.58
   0  -1   3  415.37   12.18
   0  -1   3  434.73   11.87
   0   1  -3  425.65   11.71
   0  -1   3  434.98   11.69
   0  -1   3  433.50   11.55
   0  -1   3  414.02   11.68
   0  -1   3  439.85   11.62
   0  -1   3  432.70   11.81
   0   1  -3  416.01   11.76
   0   1  -3  430.38   11.56
   0   1  -3  423.37   12.19
  -1   1  -3 3058.64   80.88
  -1   1  -3 3035.30   79.93
   1  -1   3 2995.55   80.62
   1  -1   3 3157.55   80.03
   1  -1   3 2967.70   83.74
   1  -1   3 3054.65   79.57
   1  -1   3 3137.12   80.47
  -1   1  -3 3105.04   79.44
   2  -1   3   28.50    1.41
  -2   1  -3   26.17    1.42
   2  -1   3   27.38    1.25
   2  -1   3   28.06    1.36
  -2   1  -3   26.87    1.21
  -2   1  -3   29.27    1.34
   3  -1   3  767.85   20.51
  -3   1  -3  776.79   20.29
  -3   1  -3  750.70   20.16
  -3   1  -3  769.02   20.56
   3  -1   3  775.67   20.44
   3  -1   3  753.76   20.31
  -3   1  -3  725.34   20.79
  -3   1  -3  788.17   20.71
   4  -1   3  121.94    4.17
   4  -1   3  114.32    3.60
  -4   1  -3  113.00    3.75
  -4   1  -3  117.68    3.65
   4  -1   3  121.06    3.96
  -4   1  -3  121.74    4.23
  -4   1  -3  113.55    3.49
  -4   1  -3  117.54    3.96
  -5   1  -3   11.44    0.79
  -5   1  -3   12.27    1.35
  -5   1  -3   12.60    0.91
   5  -1   3   11.59    0.97
  -5   1  -3   10.98    1.12
   5  -1   3   11.60    1.27
  -5   1  -3   10.90    1.38
   5  -1   3   12.31    1.30
   6  -1   3   13.83    1.40
  -6   1  -3   16.97    1.54
   6  -1   3   13.84    1.47
  -6   1  -3   14.99    1.65
  -6   1  -3   12.68    1.21
   6  -1   3   11.33    1.03
   7  -1   3    0.53    0.80
  -7   1  -3    1.03    0.99
  -7   1  -3    0.21    0.63
  -7   1  -3   -0.17    0.79
  -8   1  -3   10.64    1.74
  -8   1  -3    9.46    1.15
  -8   1  -3    8.57    1.38
  -9   1  -3   79.12    3.54
  -9   1  -3   77.99    3.21
  -9   1  -3   75.84    4.23
 -10   1  -3    0.19    0.91
 -10   1  -3   -0.14    1.25
 -10   1  -3   -0.22    0.81
 -11   1  -3    3.03    1.66
 -11   1  -3    3.90    1.11
 -12   0   3    9.67    1.52
  12   0  -3    8.80    1.07
 -12   0   3   10.49    1.48
 -12   0   3   11.57    1.46
 -11   0   3   46.04    2.70
  11   0  -3   38.63    1.98
 -11   0   3   40.09    2.34
 -10   0   3   10.67    1.31
 -10   0   3   12.62    1.49
  10   0  -3   11.29    1.16
  -9   0   3   17.27    1.64
  -9   0   3   20.79    2.40
   9   0  -3   16.15    1.31
  -9   0   3   17.32    1.57
   8   0  -3   23.58    1.34
  -8   0   3   28.09    2.43
  -8   0   3   23.54    1.64
  -8   0   3   26.39    1.81
  -7   0   3    5.26    1.24
  -7   0   3    5.71    0.77
  -7   0   3    4.83    0.83
  -6   0   3    7.97    0.83
   6   0  -3    6.58    0.72
  -6   0   3    8.74    1.23
  -6   0   3    6.94    0.75
  -5   0   3  136.43    4.39
  -5   0   3  150.18    4.39
  -5   0   3  141.27    4.36
   5   0  -3  145.83    4.34
   5   0  -3  152.17    4.94
  -5   0   3  137.22    4.36
   4   0  -3  558.92   14.53
  -4   0   3  536.29   14.76
  -4   0   3  513.35   14.26
  -4   0   3  510.91   14.45
  -4   0   3  530.31   14.40
   4   0  -3  521.26   14.77
   4   0  -3  524.97   14.20
  -4   0   3  550.50   14.19
   3   0  -3   13.97    0.98
   3   0  -3   12.94    0.86
   3   0  -3   14.54    0.73
  -3   0   3   13.26    0.93
  -3   0   3   13.63    0.94
  -3   0   3   14.94    0.90
  -3   0   3   14.62    1.01
   3   0  -3   13.98    0.95
  -3   0   3   13.20    0.89
   3   0  -3   13.81    0.80
  -2   0   3 1279.52   34.26
   2   0  -3 1291.46   33.93
   2   0  -3 1270.05   32.97
  -2   0   3 1291.56   34.07
   2   0  -3 1273.59   34.74
  -2   0   3 1268.10   33.41
   2   0  -3 1232.33   33.36
  -2   0   3 1235.85   33.52
   2   0  -3 1250.70   34.27
  -2   0   3 1200.68   33.10
   1   0  -3    9.87    0.82
  -1   0   3   11.67    0.93
   1   0  -3   10.55    0.75
  -1   0   3    9.57    0.64
   1   0  -3    9.16    0.76
   1   0  -3    9.43    0.71
  -1   0   3    9.63    0.83
   1   0  -3   10.43    0.81
   1   0  -3    9.73    0.87
  -1   0   3    7.68    0.76
  -1   0   3    9.95    0.74
  -1   0   3   10.47    0.77
   0   0  -3 1147.96   30.00
   0   0   3 1118.37   30.53
   0   0   3 1148.13   30.39
   0   0   3 1144.69   32.40
   0   0   3 1139.28   31.68
   0   0  -3 1215.86   30.17
   0   0  -3 1156.81   30.52
   0   0  -3 1129.30   30.42
   0   0  -3 1099.19   31.22
   0   0   3 1172.14   29.96
   0   0  -3 1105.55   32.44
   0   0   3 1124.73   30.19
   0   0   3 1172.12   31.24
   1   0   3  385.05   11.25
   1   0   3  382.13   11.28
   1   0   3  389.41   10.90
  -1   0  -3  401.63   10.67
   1   0   3  391.23   10.76
  -1   0  -3  397.64   10.81
   1   0   3  393.92   10.87
  -1   0  -3  394.56   10.81
  -1   0  -3  392.60   11.34
  -1   0  -3  379.95   10.59
   2   0   3  538.24   14.44
  -2   0  -3  519.00   14.37
   2   0   3  537.67   14.94
   2   0   3  521.82   14.44
  -2   0  -3  521.45   14.52
  -2   0  -3  505.12   14.09
   2   0   3  545.08   15.08
   3   0   3  278.29    7.89
  -3   0  -3  269.47    7.66
  -3   0  -3  286.88    8.10
  -3   0  -3  269.64    7.88
   3   0   3  277.21    8.03
  -3   0  -3  274.38    7.89
   3   0   3  270.44    8.29
  -4   0  -3  289.05    8.17
  -4   0  -3  302.57    8.42
  -4   0  -3  290.45    8.46
   4   0   3  292.71    8.63
   4   0   3  289.82    8.86
  -4   0  -3  300.43    8.68
  -5   0  -3    0.82    0.48
   5   0   3    0.87    0.68
   5   0   3   -0.45    0.75
  -5   0  -3    0.14    0.52
  -5   0  -3   -0.23    0.46
  -5   0  -3    0.62    0.70
  -6   0  -3  115.56    4.19
  -6   0  -3  103.68    4.48
  -6   0  -3  113.61    3.50
   6   0   3  108.36    4.03
   6   0   3  107.40    4.06
  -6   0  -3  107.60    3.33
  -6   0  -3  109.84    3.82
  -7   0  -3   73.52    3.77
  -7   0  -3   73.51    3.05
  -7   0  -3   82.49    3.49
   7   0   3   75.36    3.20
  -8   0  -3  106.70    4.11
  -8   0  -3  116.30    4.59
  -8   0  -3  109.15    5.04
  -9   0  -3   20.84    2.48
  -9   0  -3   23.72    2.21
  -9   0  -3   18.94    1.77
 -10   0  -3    2.50    1.71
 -10   0  -3    1.80    0.97
 -11   0  -3   -0.61    0.97
 -12   1   3    3.24    1.18
 -11   1   3   18.65    1.69
 -11   1   3   20.38    1.96
 -10   1   3   64.69    2.73
 -10   1   3   68.35    2.80
  -9   1   3  178.07    5.44
  -9   1   3  172.83    5.43
  -8   1   3  139.09    4.49
  -8   1   3  146.07    4.50
  -7   1   3    0.93    0.58
  -7   1   3    0.61    0.53
  -6   1   3  124.93    3.83
   6  -1  -3  125.47    4.00
  -6   1   3  121.42    3.89
  -5   1   3   56.68    2.28
   5  -1  -3   63.85    2.48
   5  -1  -3   65.58    2.27
  -5   1   3   64.69    2.28
   5  -1  -3   71.19    2.84
  -5   1   3   71.38    2.56
   4  -1  -3   29.58    1.11
  -4   1   3   29.40    1.34
   4  -1  -3   30.97    1.59
  -4   1   3   34.15    1.66
  -4   1   3   27.30    1.43
   4  -1  -3   31.33    1.40
  -4   1   3   26.34    1.28
   4  -1  -3   27.70    1.34
  -4   1   3   30.53    1.25
   4  -1  -3   33.00    1.66
   3  -1  -3   49.12    1.92
  -3   1   3   52.12    2.14
   3  -1  -3   50.05    2.13
  -3   1   3   48.36    1.89
   3  -1  -3   52.14    1.83
   3  -1  -3   48.28    1.71
  -3   1   3   47.46    1.93
   3  -1  -3   53.31    1.75
  -3   1   3   52.57    1.82
  -3   1   3   48.95    1.83
   2  -1  -3 1346.09   36.76
  -2   1   3 1366.15   36.29
   2  -1  -3 1267.56   37.62
   2  -1  -3 1321.54   35.27
   2  -1  -3 1334.21   34.83
  -2   1   3 1286.30   35.47
   2  -1  -3 1363.06   36.36
  -2   1   3 1349.97   35.09
  -2   1   3 1342.67   36.81
  -2   1   3 1357.70   35.95
  -2   1   3 1323.52   35.30
  -1   1   3  753.53   19.86
   1  -1  -3  739.51   19.87
  -1   1   3  759.86   20.13
   1  -1  -3  775.73   20.92
   1  -1  -3  737.15   20.13
  -1   1   3  748.71   21.43
  -1   1   3  748.93   20.33
  -1   1   3  749.90   21.02
   1  -1  -3  776.28   20.30
   1  -1  -3  724.76   21.41
  -1   1   3  744.90   20.85
   0  -1  -3    1.31    0.36
   0   1   3    0.48    0.55
   0  -1  -3   -0.01    0.50
   0   1   3    1.58    0.46
   0  -1  -3    1.52    0.49
   0  -1  -3    1.76    0.48
   0   1   3    1.09    0.38
   0  -1  -3    0.64    0.32
   0  -1  -3    0.48    0.40
   0   1   3    1.27    0.41
   0   1   3    2.50    0.57
   0   1   3    0.74    0.36
   1   1   3  324.56    9.18
   1   1   3  325.21    9.37
  -1  -1  -3  335.59    9.41
  -1  -1  -3  321.80    9.59
   1   1   3  328.76    9.35
   1   1   3  317.96    9.55
  -1  -1  -3  321.98    9.67
  -1  -1  -3  346.66    9.41
  -1  -1  -3  328.24    9.05
   1   1   3  333.66    9.72
  -1  -1  -3  315.93    9.20
  -2  -1  -3   -0.70    0.59
  -2  -1  -3    0.63    0.42
   2   1   3    0.40    0.49
   2   1   3    0.67    0.55
  -2  -1  -3   -0.23    0.29
   2   1   3   -0.30    0.42
   2   1   3    0.89    0.73
  -2  -1  -3    0.22    0.38
  -2  -1  -3    0.55    0.48
  -3  -1  -3  137.56    4.54
  -3  -1  -3  129.23    4.08
   3   1   3  132.95    4.30
   3   1   3  130.20    4.62
   3   1   3  127.81    4.47
  -3  -1  -3  123.64    4.53
  -3  -1  -3  128.91    4.25
  -4  -1  -3   12.04    1.28
  -4  -1  -3   13.72    1.23
  -4  -1  -3   10.89    1.17
   4   1   3   12.68    1.37
  -4  -1  -3   10.17    1.05
   4   1   3   11.76    1.23
  -5  -1  -3   77.99    3.07
  -5  -1  -3   82.43    3.14
  -5  -1  -3   76.94    2.83
   5   1   3   78.13    3.29
  -5  -1  -3   83.55    3.43
   5   1   3   81.13    3.39
   6   1   3    6.63    1.14
  -6  -1  -3    6.69    0.82
  -6  -1  -3    7.32    1.41
  -6  -1  -3    6.68    1.21
  -6  -1  -3    7.92    0.96
  -6  -1  -3    6.77    0.97
   6   1   3    5.89    1.11
  -7  -1  -3  178.29    6.05
  -7  -1  -3  187.78    5.56
  -7  -1  -3  188.60    6.52
  -7  -1  -3  173.55    6.89
  -7  -1  -3  185.38    5.40
  -8  -1  -3   38.23    2.82
  -8  -1  -3   31.11    2.73
  -8  -1  -3   34.95    2.26
  -9  -1  -3    6.35    1.77
  -9  -1  -3    5.53    1.23
 -10  -1  -3    0.03    1.47
 -10  -1  -3    1.12    1.08
 -11  -1  -3   -1.10    1.09
  -9   2   3    1.16    0.74
  -9   2   3    0.01    0.70
  -8   2   3   -0.61    0.65
   8  -2  -3   -1.37    0.78
  -8   2   3   -0.40    0.65
  -7   2   3  130.86    4.25
  -7   2   3  138.71    4.21
   7  -2  -3  144.11    4.65
   6  -2  -3  289.07    8.65
  -6   2   3  299.96    8.13
  -6   2   3  277.26    8.21
   5  -2  -3  402.91   10.74
  -5   2   3  420.65   11.60
  -5   2   3  379.96   11.01
   5  -2  -3  387.65   11.53
   5  -2  -3  381.71   12.24
  -5   2   3  404.34   10.92
  -4   2   3  549.07   15.30
   4  -2  -3  540.66   16.88
  -4   2   3  588.33   16.22
  -4   2   3  543.57   15.60
   4  -2  -3  603.16   15.62
  -4   2   3  557.51   15.44
   4  -2  -3  550.49   16.17
   4  -2  -3  593.55   16.13
   4  -2  -3  575.40   15.24
  -4   2   3  605.19   15.22
  -3   2   3  438.96   12.15
  -3   2   3  437.50   12.37
   3  -2  -3  454.66   12.02
  -3   2   3  439.83   12.61
  -3   2   3  434.17   12.16
   3  -2  -3  445.56   12.86
   3  -2  -3  423.05   13.22
  -3   2   3  458.46   12.87
   3  -2  -3  442.08   12.07
  -3   2   3  464.75   12.00
   2  -2  -3    2.88    0.48
  -2   2   3    3.88    0.74
  -2   2   3    2.21    0.57
  -2   2   3    1.91    0.45
  -2   2   3    2.24    0.62
  -2   2   3    2.42    0.62
  -2   2   3    5.85    0.89
   2  -2  -3    3.09    0.50
  -2   2   3    2.19    0.50
   2  -2  -3    3.33    0.76
   1  -2  -3  524.97   15.34
  -1   2   3  532.67   14.66
  -1   2   3  543.74   14.44
   1  -2  -3  529.58   15.56
   1  -2  -3  542.68   14.47
  -1   2   3  522.63   14.86
  -1   2   3  546.95   14.77
   1  -2  -3  541.04   14.66
  -1   2   3  546.40   15.37
  -1   2   3  532.28   15.59
   0   2   3  314.23    9.32
   0   2   3  325.26    9.37
   0  -2  -3  319.49    9.00
   0  -2  -3  313.65    9.69
   0  -2  -3  335.34    9.41
   0   2   3  311.86    9.13
   0   2   3  319.31    9.00
   0   2   3  321.53    9.61
   0  -2  -3  326.64    9.19
   0   2   3  335.87    9.75
   0  -2  -3  325.41    9.64
  -1  -2  -3  566.66   15.38
  -1  -2  -3  530.31   14.87
   1   2   3  556.35   15.29
   1   2   3  545.21   15.30
  -1  -2  -3  561.90   15.29
   1   2   3  555.09   15.78
  -1  -2  -3  548.69   15.80
  -1  -2  -3  532.09   15.13
   1   2   3  548.87   15.90
  -2  -2  -3  657.16   19.22
   2   2   3  670.33   18.69
   2   2   3  686.56   19.54
  -2  -2  -3  674.48   18.60
  -2  -2  -3  711.95   18.70
   2   2   3  671.04   18.68
   2   2   3  683.71   19.25
  -2  -2  -3  673.37   18.26
  -3  -2  -3   28.23    1.90
  -3  -2  -3   26.62    1.52
  -3  -2  -3   27.68    1.84
   3   2   3   30.40    1.94
   3   2   3   29.20    1.90
   3   2   3   28.32    1.77
  -3  -2  -3   30.09    1.67
   3   2   3   29.71    1.73
  -3  -2  -3   25.52    1.84
   4   2   3  179.49    6.05
   4   2   3  173.65    6.01
  -4  -2  -3  176.83    5.75
  -4  -2  -3  184.67    6.11
  -4  -2  -3  178.48    6.01
  -4  -2  -3  174.02    5.49
  -5  -2  -3   -0.30    0.64
  -5  -2  -3    0.48    0.63
  -5  -2  -3   -0.40    0.79
   5   2   3   -0.84    0.73
   5   2   3   -0.31    0.69
  -5  -2  -3    0.01    0.60
   6   2   3   53.95    2.82
  -6  -2  -3   56.56    3.24
  -6  -2  -3   57.82    2.77
  -6  -2  -3   54.19    2.42
  -6  -2  -3   51.86    2.72
  -7  -2  -3   13.41    1.50
  -7  -2  -3   10.62    1.84
  -7  -2  -3   10.61    1.35
  -7  -2  -3   11.44    1.14
  -8  -2  -3    0.28    0.99
  -8  -2  -3    1.23    1.29
  -9  -2  -3   11.01    2.24
  -9  -2  -3   15.01    1.78
 -10  -2  -3   11.54    1.78
  12  -3  -3    0.84    1.43
  11  -3  -3   -0.29    1.33
  10  -3  -3   21.20    2.41
  -9   3   3   55.03    2.14
   9  -3  -3   47.72    3.27
   9  -3  -3   55.59    2.62
  -8   3   3  212.72    6.64
  -8   3   3  236.55    6.54
   8  -3  -3  221.48    8.12
   8  -3  -3  225.84    7.17
   7  -3  -3   -0.64    0.81
  -7   3   3   -0.43    0.62
  -7   3   3   -0.63    0.55
   7  -3  -3   -0.30    0.95
   6  -3  -3   10.79    1.39
   6  -3  -3   10.58    1.29
  -6   3   3    8.45    0.96
  -6   3   3    9.49    0.87
   5  -3  -3    6.79    1.17
   5  -3  -3    7.46    0.71
   5  -3  -3    6.30    1.18
  -5   3   3    5.20    0.86
  -5   3   3    7.06    0.78
  -5   3   3    6.91    1.29
  -4   3   3  116.95    4.14
  -4   3   3  123.64    3.95
   4  -3  -3  119.90    4.52
  -4   3   3  130.29    3.82
   4  -3  -3  124.65    3.87
   4  -3  -3  122.61    4.62
  -4   3   3  131.66    4.65
  -4   3   3  118.15    3.91
  -4   3   3  123.03    3.90
  -3   3   3  317.29    9.28
  -3   3   3  344.79   10.50
  -3   3   3  326.23    9.69
   3  -3  -3  348.20    9.37
  -3   3   3  341.50    9.52
  -3   3   3  334.57    9.31
  -3   3   3  346.57   10.27
   3  -3  -3  338.43    9.39
   3  -3  -3  338.89   10.37
  -3   3   3  343.90    9.31
  -3   3   3  324.73    9.52
  -3   3   3  335.12    9.84
   3  -3  -3  328.74   10.21
  -2   3   3  201.23    6.44
   2  -3  -3  189.42    5.72
  -2   3   3  200.12    5.74
  -2   3   3  188.25    6.04
   2  -3  -3  193.15    5.80
   2  -3  -3  194.79    6.32
   2  -3  -3  188.00    6.40
  -2   3   3  189.03    5.99
  -2   3   3  198.72    6.47
   1  -3  -3   18.53    1.42
   1  -3  -3   22.64    1.37
  -1   3   3   20.53    1.49
   1  -3  -3   22.75    1.31
  -1   3   3   20.59    1.49
   1  -3  -3   21.91    1.74
  -1   3   3   21.24    1.54
  -1   3   3   23.16    1.41
  -1   3   3   23.08    1.34
  -1   3   3   23.82    1.79
   0   3   3   41.56    2.10
   0  -3  -3   40.83    2.17
   0  -3  -3   36.32    1.97
   0   3   3   36.77    1.96
   0  -3  -3   39.49    1.84
   0  -3  -3   37.28    2.29
   0   3   3   40.28    1.90
   0   3   3   39.69    2.38
   0  -3  -3   41.62    1.91
   0   3   3   40.02    2.16
   1   3   3  142.74    4.90
   1   3   3  141.16    4.86
   1   3   3  140.93    5.20
  -1  -3  -3  135.75    4.69
   1   3   3  140.33    4.99
  -1  -3  -3  142.57    5.22
  -1  -3  -3  154.24    5.10
  -1  -3  -3  139.90    4.60
   2   3   3   89.29    3.72
   2   3   3   89.69    3.58
  -2  -3  -3   88.54    3.31
   2   3   3   97.74    3.87
  -2  -3  -3   90.05    3.80
  -2  -3  -3   94.56    3.81
  -2  -3  -3   87.48    3.41
  -2  -3  -3   95.93    3.82
   2   3   3   90.65    3.55
  -3  -3  -3   78.78    3.14
   3   3   3   80.52    3.40
   3   3   3   84.60    3.61
   3   3   3   76.92    3.59
  -3  -3  -3   84.27    3.64
  -3  -3  -3   82.95    3.60
  -3  -3  -3   77.06    3.24
   3   3   3   84.37    3.46
  -4  -3  -3   -0.75    0.62
  -4  -3  -3   -1.21    0.56
   4   3   3    0.05    0.86
  -4  -3  -3   -0.40    0.65
   4   3   3   -1.92    0.82
  -4  -3  -3    0.10    0.87
  -4  -3  -3   -1.88    0.76
  -5  -3  -3  128.07    5.11
  -5  -3  -3  119.31    4.54
  -5  -3  -3  118.46    4.74
  -5  -3  -3  129.57    4.83
   5   3   3  117.56    4.87
   5   3   3  111.21    4.64
  -5  -3  -3  115.33    4.24
  -6  -3  -3    0.27    0.74
  -6  -3  -3   -0.56    0.70
  -7  -3  -3    1.89    1.42
  -7  -3  -3    2.91    1.09
  -7  -3  -3    2.05    0.99
  -8  -3  -3   23.07    1.82
  -8  -3  -3   24.09    2.67
  -8  -3  -3   20.73    2.22
  -9  -3  -3    3.86    1.77
  -9  -3  -3    1.64    1.28
 -10  -3  -3   -0.68    1.29
  12  -4  -3    0.69    1.49
  11  -4  -3    1.21    1.48
  10  -4  -3   11.69    1.97
  -9   4   3   83.77    3.23
  -9   4   3   94.45    3.16
   9  -4  -3   88.20    4.49
   9  -4  -3   89.66    3.79
   8  -4  -3   23.89    2.31
  -8   4   3   23.92    1.57
  -8   4   3   21.66    1.66
   8  -4  -3   26.08    2.08
   7  -4  -3    0.28    1.04
  -7   4   3    0.38    0.64
   7  -4  -3    1.16    1.02
  -7   4   3    0.39    0.75
   6  -4  -3   18.78    1.84
   6  -4  -3   19.76    1.24
  -6   4   3   18.44    1.50
   6  -4  -3   18.59    1.81
  -6   4   3   18.29    1.34
   5  -4  -3   20.85    1.83
  -5   4   3   18.84    1.38
  -5   4   3   18.69    1.58
  -5   4   3   16.14    1.25
  -5   4   3   20.57    1.20
   5  -4  -3   18.28    1.28
   5  -4  -3   19.00    1.82
   4  -4  -3   75.55    3.37
  -4   4   3   70.88    2.91
   4  -4  -3   74.42    3.49
  -4   4   3   75.42    2.85
  -4   4   3   79.72    2.92
  -4   4   3   77.48    2.75
   4  -4  -3   79.38    2.84
  -4   4   3   77.03    3.15
   3  -4  -3  109.37    4.46
  -3   4   3  107.41    3.97
  -3   4   3  115.34    3.92
   3  -4  -3  118.53    3.81
  -3   4   3  110.54    4.13
   3  -4  -3  112.55    4.30
   3  -4  -3  117.54    3.80
  -3   4   3  114.14    3.51
  -2   4   3   28.33    1.97
   2  -4  -3   28.80    1.63
  -2   4   3   26.66    1.84
  -2   4   3   29.09    1.87
   2  -4  -3   25.92    1.83
   2  -4  -3   30.70    1.67
   2  -4  -3   29.64    2.18
  -2   4   3   28.12    1.64
   1  -4  -3   88.81    3.60
  -1   4   3   88.48    3.24
   1  -4  -3   83.04    3.22
  -1   4   3   86.84    3.57
  -1   4   3   96.86    3.42
   1  -4  -3   87.06    3.88
  -1   4   3   85.96    3.60
  -1   4   3   87.49    3.55
   1  -4  -3   91.22    3.24
   0   4   3  982.69   27.47
   0   4   3 1058.92   27.31
   0  -4  -3  994.91   28.35
   0  -4  -3  988.88   26.81
   0   4   3  995.72   28.83
   0  -4  -3  978.85   28.85
   0   4   3 1006.93   27.31
   0  -4  -3 1024.92   27.28
  -1  -4  -3   27.70    1.74
  -1  -4  -3   29.57    1.89
  -1  -4  -3   29.16    2.25
  -1  -4  -3   28.79    2.24
   1   4   3   27.55    1.98
   1   4   3   31.45    2.21
  -2  -4  -3   37.01    2.04
  -2  -4  -3   32.57    2.45
   2   4   3   37.45    2.44
  -2  -4  -3   39.64    2.59
   2   4   3   36.63    2.31
  -2  -4  -3   37.59    2.16
  -3  -4  -3   28.73    2.34
  -3  -4  -3   29.22    2.04
  -3  -4  -3   29.66    1.89
  -3  -4  -3   33.92    2.50
  -3  -4  -3   29.56    2.49
   3   4   3   29.05    2.14
   3   4   3   33.05    2.36
  -4  -4  -3  161.68    5.68
   4   4   3  157.66    5.99
  -4  -4  -3  160.24    5.43
  -4  -4  -3  150.36    5.91
  -5  -4  -3   -0.48    0.99
  -5  -4  -3    0.29    0.78
  -5  -4  -3   -0.31    0.76
  -6  -4  -3    1.55    1.06
  -6  -4  -3    1.39    1.00
  -6  -4  -3    2.91    1.33
  -7  -4  -3   25.81    2.42
  -7  -4  -3   25.61    2.10
  -8  -4  -3    9.79    1.80
  -8  -4  -3   12.78    2.41
  -8  -4  -3    8.19    1.48
  -9  -4  -3   -1.03    0.90
  -9  -4  -3   -1.55    1.29
  12  -5  -3    9.20    2.10
  11  -5  -3    0.16    1.40
 -10   5   3    0.37    0.90
 -10   5   3    1.93    0.83
  10  -5  -3    2.59    1.45
  -9   5   3    8.44    1.22
   9  -5  -3   10.68    1.90
  -9   5   3   10.36    1.16
   9  -5  -3   11.59    1.71
  -8   5   3   53.44    2.38
   8  -5  -3   55.24    3.27
  -8   5   3   46.84    2.51
   8  -5  -3   52.36    3.10
  -7   5   3   14.71    1.67
   7  -5  -3   15.83    1.95
  -7   5   3   16.54    1.53
   7  -5  -3   19.58    2.09
   6  -5  -3   80.33    3.89
  -6   5   3   81.00    3.41
   6  -5  -3   81.63    3.86
  -6   5   3   82.48    3.19
   6  -5  -3   85.01    3.08
  -5   5   3    3.47    0.88
  -5   5   3    2.40    0.78
  -5   5   3    2.59    0.68
  -5   5   3    3.36    0.98
   5  -5  -3    3.37    0.74
   5  -5  -3    2.82    1.08
   5  -5  -3    2.70    1.21
  -5   5   3    3.79    0.73
   4  -5  -3   63.27    3.31
  -4   5   3   57.69    2.90
  -4   5   3   60.74    2.79
   4  -5  -3   60.47    3.06
  -4   5   3   63.33    2.53
   4  -5  -3   64.37    2.63
  -4   5   3   58.92    2.68
  -3   5   3    5.01    0.73
   3  -5  -3    4.10    1.16
   3  -5  -3    5.12    1.33
   3  -5  -3    5.20    0.82
  -3   5   3    5.09    1.10
   3  -5  -3    5.03    0.82
  -3   5   3    3.58    0.75
  -3   5   3    5.21    1.07
  -3   5   3    6.34    1.01
  -2   5   3   91.74    3.34
   2  -5  -3   83.48    4.03
  -2   5   3   85.36    3.65
   2  -5  -3   88.45    3.77
  -2   5   3   86.75    3.67
   2  -5  -3   88.15    3.35
  -2   5   3   88.29    3.48
   2  -5  -3   86.39    3.36
   1  -5  -3    5.02    0.96
  -1   5   3    4.23    1.20
   1  -5  -3    3.58    1.33
   1  -5  -3    3.42    0.86
  -1   5   3    3.11    1.09
   1  -5  -3    4.70    1.17
  -1   5   3    3.14    0.97
   0  -5  -3  134.22    5.53
   0  -5  -3  138.93    4.84
   0   5   3  138.88    5.25
   0   5   3  146.72    5.28
   0  -5  -3  142.74    4.95
  -1  -5  -3  100.23    3.91
   1   5   3   97.70    4.13
   1   5   3   93.25    4.19
  -1  -5  -3   97.33    3.80
  -1  -5  -3   97.17    4.45
   2   5   3   35.52    2.64
  -2  -5  -3   38.28    2.22
  -2  -5  -3   38.23    2.34
  -2  -5  -3   38.08    2.77
   2   5   3   38.49    2.53
  -3  -5  -3  202.57    6.70
  -3  -5  -3  200.13    7.46
   3   5   3  203.93    7.30
  -3  -5  -3  205.62    6.96
  -4  -5  -3   76.06    3.98
  -4  -5  -3   78.25    3.64
   4   5   3   77.53    3.98
  -4  -5  -3   69.91    3.36
  -5  -5  -3    0.91    1.02
  -5  -5  -3   -0.56    1.32
  -5  -5  -3   -0.46    0.95
  -6  -5  -3    2.62    1.41
  -6  -5  -3    1.72    1.19
  -6  -5  -3   -0.32    1.08
  -7  -5  -3   -2.63    1.10
  -7  -5  -3   -1.99    1.07
  -8  -5  -3    3.92    1.46
  -8  -5  -3    2.80    1.57
  12  -6  -3    1.07    1.71
 -11   6   3    1.65    0.93
 -11   6   3    0.51    1.01
  11  -6  -3    1.34    1.59
  10  -6  -3    6.43    1.61
 -10   6   3    3.33    1.15
  10  -6  -3    4.00    1.72
 -10   6   3    4.68    1.06
   9  -6  -3   13.25    1.95
  -9   6   3   11.20    1.40
   9  -6  -3   11.55    1.99
  -9   6   3   11.70    1.26
  -8   6   3   27.40    2.13
   8  -6  -3   34.96    2.69
  -8   6   3   33.57    2.03
   8  -6  -3   29.37    2.72
   7  -6  -3    7.09    1.54
  -7   6   3    7.08    1.16
   7  -6  -3    2.55    1.52
  -7   6   3    5.64    1.25
  -6   6   3    1.61    0.77
  -6   6   3    1.45    0.71
   6  -6  -3    2.84    1.27
   6  -6  -3    2.12    1.38
  -6   6   3    0.84    1.05
  -6   6   3    1.72    0.95
  -5   6   3   17.64    1.82
   5  -6  -3   16.15    1.85
  -5   6   3   15.68    1.39
  -5   6   3   17.30    1.47
   5  -6  -3   19.74    1.55
   5  -6  -3   17.95    2.12
  -5   6   3   17.39    1.67
  -5   6   3   19.79    1.71
   4  -6  -3    2.98    0.85
  -4   6   3    3.66    1.07
   4  -6  -3    4.57    1.49
   4  -6  -3    3.13    1.24
  -4   6   3    3.06    0.86
  -4   6   3    4.54    1.19
  -4   6   3    3.11    1.01
  -3   6   3  184.59    6.47
  -3   6   3  181.92    6.34
   3  -6  -3  183.83    7.06
  -3   6   3  188.57    5.77
   3  -6  -3  192.95    6.09
   3  -6  -3  187.05    6.07
   3  -6  -3  184.86    6.76
  -3   6   3  186.98    5.99
  -2   6   3  118.08    4.29
   2  -6  -3  110.93    5.13
  -2   6   3  114.17    4.67
  -2   6   3  121.86    4.51
   2  -6  -3  111.95    4.80
  -2   6   3  113.30    4.08
   2  -6  -3  118.38    4.32
  -2   6   3  117.38    4.67
   2  -6  -3  117.76    4.32
  -1   6   3   11.39    1.53
   1  -6  -3    6.94    1.11
   1  -6  -3    9.50    1.54
   1  -6  -3   10.03    1.22
  -1   6   3    9.56    1.53
  -1   6   3    7.03    1.23
   1  -6  -3    9.38    1.80
   0   6   3    1.01    1.03
   0  -6  -3    3.08    1.47
   0  -6  -3    2.07    0.84
   0  -6  -3    3.82    0.96
   0   6   3    1.68    1.11
  -1  -6  -3    2.71    0.97
   1   6   3    0.80    1.19
  -1  -6  -3    1.61    0.92
  -1  -6  -3    1.64    1.48
   1   6   3    2.16    1.14
  -2  -6  -3    3.97    1.14
   2   6   3    2.67    1.34
  -2  -6  -3    3.22    1.05
  -2  -6  -3    2.98    1.60
  -3  -6  -3   22.17    2.59
  -3  -6  -3   23.27    2.17
   3   6   3   22.49    2.52
  -3  -6  -3   23.05    2.04
   4   6   3   -0.95    1.25
  -4  -6  -3    0.19    1.00
  -4  -6  -3   -1.36    1.37
  -4  -6  -3   -1.22    0.86
  -5  -6  -3   34.75    2.97
  -5  -6  -3   33.16    2.78
  -5  -6  -3   30.69    2.53
  -6  -6  -3   14.79    1.94
  -6  -6  -3   12.40    1.96
  -7  -6  -3    4.23    1.57
  -7  -6  -3    4.26    1.58
  -8  -6  -3    3.19    1.63
 -12   7   3    0.57    1.10
 -12   7   3    1.27    1.06
  11  -7  -3    1.28    1.46
 -11   7   3    0.76    1.05
 -11   7   3    0.38    1.13
  10  -7  -3   12.69    2.13
 -10   7   3    8.88    1.49
 -10   7   3   10.30    1.40
  10  -7  -3   12.42    2.09
  -9   7   3    0.30    0.93
   9  -7  -3   -1.92    1.32
  -9   7   3    0.45    1.12
   9  -7  -3   -0.02    1.39
   8  -7  -3   -0.84    1.19
   8  -7  -3   -2.04    1.33
  -8   7   3   -0.06    0.98
  -8   7   3   -0.51    1.07
  -7   7   3   21.54    2.19
  -7   7   3   25.14    2.08
   7  -7  -3   21.46    2.34
   7  -7  -3   23.46    2.59
  -6   7   3    4.96    0.92
  -6   7   3    2.34    0.93
  -6   7   3    4.12    1.15
  -6   7   3    3.51    0.87
  -6   7   3    4.23    1.33
   6  -7  -3    3.18    1.38
   6  -7  -3    4.60    1.68
   5  -7  -3    6.45    1.60
   5  -7  -3    3.48    1.71
  -5   7   3    5.18    1.23
  -5   7   3    7.06    1.10
  -5   7   3    7.52    1.32
  -5   7   3    5.80    1.40
  -4   7   3    5.38    1.30
  -4   7   3    7.35    0.82
   4  -7  -3    4.23    1.70
  -4   7   3    5.62    1.43
   4  -7  -3    6.69    1.13
   4  -7  -3    8.38    1.59
   3  -7  -3    1.71    0.87
  -3   7   3    0.04    1.09
  -3   7   3    0.49    1.17
   3  -7  -3    0.29    1.39
   3  -7  -3    1.13    1.31
  -3   7   3    1.02    0.76
  -2   7   3    3.27    1.33
   2  -7  -3    5.70    1.15
  -2   7   3    5.70    1.05
   2  -7  -3    5.49    1.74
  -2   7   3    5.12    1.46
   2  -7  -3    5.15    1.53
  -1   7   3   17.09    1.79
   1  -7  -3   18.32    2.44
  -1   7   3   17.56    2.03
   1  -7  -3   21.05    1.89
  -1   7   3   22.22    2.29
   0   7   3   66.66    3.81
   0  -7  -3   64.48    4.09
   0   7   3   64.73    3.65
   0  -7  -3   70.39    3.33
  -1  -7  -3   18.25    2.58
   1   7   3   13.55    2.11
  -1  -7  -3   17.10    1.80
  -2  -7  -3    3.18    1.17
  -2  -7  -3    5.13    1.81
   2   7   3    2.82    1.56
  -3  -7  -3    3.67    1.31
  -3  -7  -3    1.51    1.82
   3   7   3    2.68    1.60
  -3  -7  -3    3.69    1.23
  -4  -7  -3   13.40    1.95
  -4  -7  -3   17.86    2.59
  -5  -7  -3    9.20    1.78
  -5  -7  -3    8.73    2.25
  -6  -7  -3    0.53    1.49
  -7  -7  -3    7.93    1.94
 -11   8   3   -1.45    1.20
  10  -8  -3    0.59    1.37
 -10   8   3   -0.35    1.16
  10  -8  -3   -0.58    1.51
   9  -8  -3    0.84    1.45
   9  -8  -3    0.47    1.62
  -9   8   3   -0.72    1.24
   8  -8  -3   22.80    2.81
  -8   8   3   28.37    2.58
   8  -8  -3   30.06    2.75
  -7   8   3    2.42    1.43
  -7   8   3    1.00    0.80
   7  -8  -3    1.78    1.42
   7  -8  -3    1.24    1.64
  -7   8   3    2.13    0.86
   6  -8  -3   18.26    2.23
  -6   8   3   17.83    1.86
   6  -8  -3   21.30    2.62
  -6   8   3   20.73    1.59
  -6   8   3   19.89    2.29
  -5   8   3    4.78    1.55
   5  -8  -3    4.89    1.59
   5  -8  -3    3.52    1.84
  -5   8   3    2.77    1.30
   4  -8  -3   -1.76    1.48
  -4   8   3    0.68    1.31
  -4   8   3    1.10    1.26
   4  -8  -3    2.86    1.53
  -4   8   3    0.98    0.66
   3  -8  -3    0.55    1.47
   3  -8  -3   -0.49    0.76
  -3   8   3    0.26    1.24
  -3   8   3    0.33    0.77
   3  -8  -3   -0.11    1.34
  -3   8   3   -0.80    1.15
  -2   8   3    1.05    1.31
   2  -8  -3    1.69    1.63
  -2   8   3    0.47    0.86
  -2   8   3    0.34    1.33
   2  -8  -3    0.29    1.43
   2  -8  -3    0.03    0.91
   1  -8  -3    0.72    1.65
  -1   8   3    1.31    1.48
  -1   8   3   -1.53    1.21
   1  -8  -3    0.24    0.95
   0  -8  -3   17.37    2.63
   0   8   3   16.01    2.29
   0  -8  -3   15.92    1.81
   1   8   3    7.77    1.98
  -1  -8  -3    9.28    2.25
  -1  -8  -3    6.19    1.49
  -2  -8  -3    3.37    1.32
  -2  -8  -3    4.12    2.06
   2   8   3    1.56    1.60
   3   8   3   57.89    4.17
  -3  -8  -3   52.39    3.36
  -3  -8  -3   49.28    4.11
  -4  -8  -3    1.54    2.06
  -4  -8  -3   -2.27    1.22
  -5  -8  -3    0.12    1.59
 -11   9   3   -1.49    1.30
 -10   9   3   -0.07    1.41
  10  -9  -3    1.19    1.69
  -9   9   3    1.49    1.51
   9  -9  -3    2.78    1.89
   9  -9  -3    5.26    1.73
  -8   9   3   -0.47    1.50
   8  -9  -3   -0.63    1.68
   8  -9  -3    0.19    1.52
  -7   9   3   24.37    1.90
   7  -9  -3   24.96    3.00
   7  -9  -3   21.30    2.54
  -7   9   3   20.59    2.41
  -6   9   3    1.20    1.06
  -6   9   3    0.44    1.14
   6  -9  -3    3.39    1.63
   6  -9  -3    2.32    1.83
  -6   9   3    2.99    1.64
   5  -9  -3    6.69    2.04
  -5   9   3    3.82    1.51
  -5   9   3    5.33    1.78
   5  -9  -3    4.59    1.76
  -4   9   3   -0.64    0.72
   4  -9  -3    0.34    1.69
  -4   9   3   -2.47    1.33
   4  -9  -3   -0.27    1.47
  -4   9   3   -3.07    1.16
   3  -9  -3    5.52    1.96
  -3   9   3    4.81    1.12
   3  -9  -3    4.77    2.08
  -3   9   3    2.54    1.61
  -3   9   3    4.39    1.75
   2  -9  -3   12.37    2.57
  -2   9   3   14.55    2.17
   2  -9  -3   13.17    1.71
  -2   9   3   10.68    1.96
   1  -9  -3    7.75    2.27
   1  -9  -3    9.83    1.64
  -1   9   3   10.95    2.07
   0   9   3   -0.24    1.55
   0  -9  -3   -0.22    1.04
   0  -9  -3   -1.10    1.67
   1   9   3    3.14    1.82
  -1  -9  -3    5.36    2.19
  -1  -9  -3    2.55    1.34
   2   9   3   -1.56    1.65
  -2  -9  -3   -1.51    1.21
  -2  -9  -3   -0.78    1.95
  -3  -9  -3    2.34    1.51
  -3  -9  -3    3.03    2.40
  -4  -9  -3   -1.31    1.60
 -10  10   3    0.39    1.56
  -9  10   3   -1.23    1.50
   9 -10  -3   -1.00    1.71
   8 -10  -3    5.39    1.94
   8 -10  -3    2.48    2.07
  -8  10   3    3.85    1.81
   7 -10  -3    5.43    2.24
  -7  10   3    2.88    1.83
   7 -10  -3    6.40    2.00
  -7  10   3    3.93    1.29
   6 -10  -3    0.57    1.70
   6 -10  -3    3.21    2.03
  -6  10   3   -0.63    1.60
  -6  10   3   -1.50    1.27
  -5  10   3    0.41    1.46
   5 -10  -3   -0.64    1.61
  -5  10   3   -3.22    1.39
   5 -10  -3   -0.69    1.77
  -4  10   3    3.66    1.82
   4 -10  -3    5.17    2.14
   4 -10  -3    2.16    1.91
  -4  10   3    2.33    1.68
  -3  10   3   -0.27    1.55
   3 -10  -3    0.65    2.03
   2 -10  -3    0.25    1.98
  -2  10   3   -2.46    1.53
   1 -10  -3    1.48    1.26
   1 -10  -3    1.25    2.17
  -1  10   3    1.11    1.75
   0  10   3    2.16    1.94
   0 -10  -3    2.88    2.27
   0 -10  -3    4.12    1.57
  -1 -10  -3    7.95    2.64
   1  10   3    8.37    2.35
  -1 -10  -3    7.20    1.94
   2  10   3   -0.18    1.96
  -2 -10  -3   -0.52    2.22
  -2 -10  -3    0.07    1.46
  -8  11   3   -0.78    1.01
  -8  11   3   -1.42    1.80
  -7  11   3   -0.69    1.32
  -7  11   3   -0.55    1.85
  -6  11   3    0.80    1.90
  -6  11   3   -0.22    1.48
  -5  11   3   -1.93    1.68
  -5  11   3   -0.30    1.58
  -4  11   3    3.43    1.94
  -3  11   3   -1.82    1.69
  -2  11   3   -1.08    1.79
  -1  11   3   -1.55    1.79
   0 -11  -3   -2.50    1.27
   0  11   3   -2.21    1.95
   0  13  -4   -0.46    1.85
  -1  13  -4    4.93    2.17
  -2  13  -4    1.27    1.79
  -3  13  -4    0.97    1.86
  -4  13  -4    4.94    2.06
  -5  13  -4    0.79    1.68
  -5  13  -4    1.95    1.81
  -6  13  -4    2.22    1.88
  -6  13  -4    0.53    1.51
  -2 -12   4   -1.38    1.51
   2  12  -4    1.71    1.93
  -2 -12   4    3.62    2.55
  -1 -12   4   -2.42    1.45
   1  12  -4   -0.58    1.77
  -1 -12   4   -3.45    1.96
   0  12  -4   -2.99    1.58
   0 -12   4   -1.63    2.11
   0 -12   4   -2.11    1.43
  -1  12  -4    0.37    1.63
   1 -12   4   -2.33    2.04
  -2  12  -4    1.71    1.79
   2 -12   4    0.84    2.38
  -3  12  -4   -0.01    1.66
   3 -12   4   -1.93    2.21
  -4  12  -4    2.04    1.64
  -4  12  -4   -0.39    1.60
   4 -12   4    2.65    2.40
  -5  12  -4   -1.15    1.40
  -5  12  -4   -0.30    1.38
   5 -12   4   -1.46    1.96
   6 -12   4   -2.69    1.84
  -6  12  -4    0.33    1.54
  -6  12  -4   -1.22    1.22
  -7  12  -4    0.04    1.14
  -7  12  -4   -3.20    1.42
  -8  12  -4    1.64    1.70
  -4 -11   4   -0.80    1.62
  -3 -11   4   -2.50    1.33
  -3 -11   4    1.15    2.18
  -2 -11   4   -1.68    1.50
  -2 -11   4   -1.72    1.88
   2  11  -4    1.38    1.66
  -1 -11   4   25.65    3.28
  -1 -11   4   24.38    2.74
   1  11  -4   24.58    2.80
   0  11  -4   -0.83    1.51
   0 -11   4   -2.56    1.26
   0 -11   4   -1.87    1.98
   1 -11   4   -1.76    1.96
  -1  11  -4   -2.05    1.38
   1 -11   4   -1.71    1.27
  -2  11  -4   -1.94    1.37
  -2  11  -4   -0.08    1.37
   2 -11   4   -2.51    1.89
  -3  11  -4   -0.15    0.84
  -3  11  -4   -1.27    1.37
  -3  11  -4    0.05    1.50
   3 -11   4    0.11    1.94
  -4  11  -4    4.62    1.64
  -4  11  -4    3.34    1.63
   4 -11   4    5.59    2.20
   5 -11   4   -3.12    1.65
  -5  11  -4   -0.22    1.21
  -5  11  -4    0.14    1.34
  -6  11  -4   14.20    1.66
  -6  11  -4   14.31    1.72
  -6  11  -4   12.50    2.11
   6 -11   4   14.20    2.72
   7 -11   4   -0.12    2.04
  -7  11  -4    3.03    1.57
  -7  11  -4    2.45    1.06
   8 -11   4   -0.33    2.09
  -8  11  -4    1.43    1.50
   8 -11   4    1.57    1.14
   9 -11   4    0.05    2.01
  -9  11  -4    1.61    1.51
   9 -11   4    0.69    1.09
  -6 -10   4    1.91    1.70
  -5 -10   4   -1.82    1.39
  -4 -10   4    9.86    2.03
   3  10  -4   -0.77    1.45
  -3 -10   4   -0.44    1.42
  -3 -10   4   -2.13    1.77
   2  10  -4    4.74    1.72
  -2 -10   4    1.03    1.83
  -2 -10   4    4.23    1.56
  -1 -10   4    1.39    1.88
   1  10  -4    2.05    1.51
  -1 -10   4    0.39    1.30
   0 -10   4    2.60    1.95
   0 -10   4    0.04    1.25
   0  10  -4    3.93    1.61
  -1  10  -4    5.23    1.75
   1 -10   4    5.44    2.13
  -1  10  -4    6.22    1.72
   1 -10   4    7.26    1.61
   2 -10   4    5.50    1.50
  -2  10  -4    6.15    1.56
  -2  10  -4    3.71    1.09
  -2  10  -4    5.69    1.65
  -3  10  -4    0.88    1.31
  -3  10  -4    0.67    1.23
  -3  10  -4    0.29    0.80
  -4  10  -4   -1.75    1.25
  -4  10  -4   -1.10    1.22
  -5  10  -4    2.87    1.26
  -5  10  -4    2.68    1.41
   5 -10   4    3.88    1.20
  -5  10  -4    1.25    1.33
   6 -10   4   18.00    1.87
  -6  10  -4   19.91    2.23
  -6  10  -4   23.68    1.87
  -6  10  -4   21.94    1.89
   7 -10   4    0.64    0.93
  -7  10  -4    1.08    1.36
  -7  10  -4    0.56    0.80
   8 -10   4   -0.19    1.46
   8 -10   4    3.05    1.11
  -8  10  -4    1.17    1.47
  -9  10  -4    3.55    1.46
   9 -10   4    3.31    1.11
  10 -10   4    2.32    1.06
  10 -10   4    0.57    2.02
 -10  10  -4    2.71    1.41
  -7  -9   4   13.88    2.20
  -7  -9   4    7.77    2.26
  -6  -9   4   -1.11    1.35
  -6  -9   4   -1.32    1.27
  -5  -9   4   -1.57    1.35
  -4  -9   4   10.11    1.88
  -4  -9   4    9.84    2.21
   3   9  -4    3.81    1.54
  -3  -9   4    4.48    1.82
  -3  -9   4    4.02    1.51
   2   9  -4   16.55    2.13
  -2  -9   4   14.50    2.01
  -2  -9   4   17.94    2.42
   1   9  -4    8.31    1.73
  -1  -9   4    9.08    1.63
  -1  -9   4    9.32    2.01
   0  -9   4    1.34    1.15
   0   9  -4   -3.05    1.35
   0   9  -4   -1.68    1.03
   0   9  -4   -3.27    1.32
  -1   9  -4   -1.72    1.04
  -1   9  -4   -2.06    1.06
   1  -9   4   -2.08    0.92
  -1   9  -4   -0.48    0.82
  -2   9  -4   -0.12    1.00
   2  -9   4   -1.72    0.92
  -2   9  -4   -0.80    1.03
  -2   9  -4   -1.23    0.67
  -3   9  -4    4.03    1.33
  -3   9  -4    0.81    1.15
   3  -9   4    0.64    1.13
   3  -9   4    2.86    1.02
  -3   9  -4    1.47    0.80
   4  -9   4    1.60    1.00
  -4   9  -4    0.64    1.13
  -4   9  -4    1.02    1.07
  -5   9  -4   12.18    1.73
  -5   9  -4   11.94    1.46
   5  -9   4   10.90    1.35
  -5   9  -4   12.46    1.55
  -6   9  -4   11.29    1.71
  -6   9  -4   14.19    1.30
   6  -9   4    8.57    1.23
  -6   9  -4   10.89    1.28
  -7   9  -4    7.50    1.49
   7  -9   4    6.31    1.13
   7  -9   4    5.13    1.53
   8  -9   4    1.59    0.89
   8  -9   4    1.82    1.37
  -8   9  -4    0.70    1.20
   9  -9   4    1.23    0.89
  -9   9  -4    0.47    1.14
 -10   9  -4   -0.53    1.08
  10  -9   4    0.39    0.85
  11  -9   4    1.48    0.91
 -11   9  -4    0.32    1.16
  -8  -8   4   10.46    2.47
  -8  -8   4   12.66    2.06
  -8  -8   4   15.29    2.36
  -7  -8   4   -0.37    1.35
  -7  -8   4    0.53    1.28
  -7  -8   4   -2.33    1.25
  -6  -8   4    0.93    1.39
  -6  -8   4   -1.06    1.31
  -6  -8   4   -2.42    1.11
  -5  -8   4   -0.90    1.08
  -5  -8   4   -2.73    1.14
  -5  -8   4   -0.57    1.41
  -4  -8   4    0.66    1.26
  -4  -8   4    0.07    1.00
   4   8  -4   -0.89    1.13
  -4  -8   4   -3.91    1.29
  -3  -8   4    3.09    1.53
  -3  -8   4    3.70    1.31
   3   8  -4    2.85    1.31
  -3  -8   4    1.77    1.08
   2   8  -4   22.96    1.93
  -2  -8   4   23.31    2.20
   2   8  -4   22.67    2.32
  -2  -8   4   22.08    2.20
  -1  -8   4   33.32    2.60
  -1  -8   4   37.86    2.52
   1   8  -4   33.15    2.24
   1   8  -4   31.07    2.62
   1   8  -4   31.67    2.79
   0   8  -4   19.35    2.01
   0   8  -4   19.86    1.70
   0  -8   4   20.17    1.94
   0  -8   4   18.57    2.00
   0   8  -4   15.42    1.85
  -1   8  -4   21.71    2.19
   1  -8   4   22.43    1.75
   1  -8   4   19.50    2.07
  -1   8  -4   21.96    1.72
  -1   8  -4   23.59    2.21
   1  -8   4   20.09    1.89
   1  -8   4   19.09    1.98
   1  -8   4   19.74    1.83
   2  -8   4    0.66    0.83
  -2   8  -4    1.83    0.80
  -2   8  -4    3.62    1.15
   2  -8   4    1.90    0.92
   2  -8   4    1.16    0.98
  -2   8  -4    0.51    1.08
   3  -8   4   68.67    3.24
   3  -8   4   68.36    3.00
  -3   8  -4   60.26    3.14
  -3   8  -4   69.69    3.28
  -3   8  -4   72.57    3.45
   3  -8   4   63.50    3.00
  -4   8  -4   56.30    3.11
   4  -8   4   55.66    2.77
  -4   8  -4   61.15    3.20
  -4   8  -4   57.22    2.93
  -4   8  -4   61.15    3.05
   4  -8   4   56.52    2.72
  -4   8  -4   60.00    2.73
   4  -8   4   58.64    2.95
  -5   8  -4   16.92    1.52
  -5   8  -4   19.79    1.73
   5  -8   4   16.33    1.59
  -5   8  -4   20.17    2.07
  -5   8  -4   20.02    2.05
  -5   8  -4   21.35    1.79
   5  -8   4   19.70    1.62
   6  -8   4   12.16    1.39
   6  -8   4   13.63    1.65
   6  -8   4   14.10    1.44
  -6   8  -4   15.01    1.63
  -6   8  -4   13.64    1.31
  -6   8  -4   13.13    1.23
  -6   8  -4   16.29    1.88
   7  -8   4    3.35    0.88
   7  -8   4    2.74    1.25
  -7   8  -4    3.36    1.23
  -7   8  -4    3.68    1.13
   7  -8   4    2.48    0.86
  -8   8  -4   55.12    2.88
   8  -8   4   50.98    2.48
   8  -8   4   56.54    2.96
  -8   8  -4   62.87    3.13
  -9   8  -4    2.46    1.09
  -9   8  -4    2.08    1.14
   9  -8   4    2.20    0.82
  10  -8   4    0.14    0.75
 -10   8  -4    0.95    1.04
 -10   8  -4   -2.09    0.96
 -11   8  -4    2.47    1.17
  11  -8   4   -0.13    0.72
 -11   8  -4    0.54    1.07
  -9  -7   4    0.64    1.34
  -9  -7   4   -2.57    1.70
  -9  -7   4    2.08    1.54
  -8  -7   4    4.65    1.84
  -8  -7   4    3.50    1.51
  -8  -7   4    7.56    1.78
  -7  -7   4    1.21    1.37
  -7  -7   4   -0.17    1.27
  -7  -7   4    1.97    1.60
  -6  -7   4    3.11    1.37
  -6  -7   4    4.33    1.53
  -6  -7   4    2.97    1.38
  -5  -7   4    6.13    1.48
  -5  -7   4    6.37    1.69
  -5  -7   4    3.65    1.33
  -5  -7   4    5.40    1.45
   4   7  -4   33.20    2.82
   4   7  -4   34.86    2.44
  -4  -7   4   36.65    2.64
  -4  -7   4   31.47    2.74
  -4  -7   4   32.21    2.60
   3   7  -4   -1.31    0.72
  -3  -7   4   -1.58    0.97
   3   7  -4   -0.47    1.02
  -3  -7   4   -0.96    0.85
   2   7  -4   13.10    1.63
  -2  -7   4   12.64    1.74
  -2  -7   4   16.77    1.81
   2   7  -4   14.94    1.83
   2   7  -4   16.75    1.94
   1   7  -4   -1.85    0.72
   1   7  -4   -1.04    0.81
   1   7  -4   -0.13    0.25
  -1  -7   4   -1.10    0.75
  -1  -7   4    0.55    0.87
   0  -7   4  150.52    5.47
   0  -7   4  159.35    5.23
   0  -7   4  155.15    5.29
   0   7  -4  151.39    5.25
   0  -7   4  154.10    5.42
   0   7  -4  151.98    5.53
   0  -7   4  146.72    5.37
   0   7  -4  149.60    5.54
  -1   7  -4   75.95    3.40
   1  -7   4   69.76    3.28
   1  -7   4   77.46    3.09
  -1   7  -4   73.30    2.99
   1  -7   4   66.95    3.03
   1  -7   4   73.20    3.25
  -1   7  -4   73.13    3.36
  -1   7  -4   73.72    3.34
   1  -7   4   72.59    3.25
  -2   7  -4  182.85    5.73
  -2   7  -4  147.89    5.89
   2  -7   4  187.18    6.07
   2  -7   4  181.99    6.03
  -2   7  -4  177.85    6.16
  -2   7  -4  178.25    6.00
  -2   7  -4  194.19    5.98
   2  -7   4  178.66    5.94
   2  -7   4  188.25    5.83
   3  -7   4   80.07    3.34
  -3   7  -4   87.84    3.52
  -3   7  -4   84.04    3.62
  -3   7  -4   86.84    3.64
  -3   7  -4   85.49    3.68
   3  -7   4   86.40    3.33
   3  -7   4   88.85    3.60
   4  -7   4    5.03    0.96
  -4   7  -4    4.23    1.01
   4  -7   4    4.85    1.05
   4  -7   4    4.30    0.90
  -4   7  -4    5.52    1.13
  -4   7  -4    3.34    0.88
  -4   7  -4    5.50    1.10
   4  -7   4    6.00    0.98
  -4   7  -4    5.19    1.13
  -4   7  -4    6.25    1.22
   5  -7   4    0.36    0.65
  -5   7  -4   -0.03    0.68
  -5   7  -4   -0.44    0.58
  -5   7  -4   -0.41    0.93
   5  -7   4   -1.54    0.89
   5  -7   4   -0.25    0.65
  -5   7  -4    0.36    0.86
  -5   7  -4   -0.13    0.71
  -5   7  -4   -0.42    0.78
  -6   7  -4    6.93    0.77
  -6   7  -4    7.56    0.79
   6  -7   4    6.31    1.24
  -6   7  -4    8.17    1.22
  -6   7  -4    6.94    1.24
   6  -7   4    6.45    0.98
   6  -7   4    6.33    0.92
   7  -7   4    1.68    0.72
  -7   7  -4    1.11    0.92
   7  -7   4    1.21    0.99
   7  -7   4    0.32    0.70
  -7   7  -4    1.28    0.97
   8  -7   4   15.48    1.64
  -8   7  -4   15.46    1.71
   8  -7   4   14.45    1.33
  -8   7  -4   20.70    1.86
  -9   7  -4    3.84    1.13
   9  -7   4    4.69    0.86
  -9   7  -4    6.40    1.22
 -10   7  -4    6.22    1.19
  10  -7   4    4.45    0.81
 -10   7  -4    4.90    1.15
 -11   7  -4    4.28    1.12
  11  -7   4    1.52    0.75
 -11   7  -4    2.77    1.13
  -9  -6   4   -0.68    1.19
  -9  -6   4   -1.41    1.07
  -9  -6   4   -0.53    1.55
  -8  -6   4    5.07    1.80
  -8  -6   4    4.39    1.53
  -8  -6   4    4.75    1.44
  -7  -6   4   24.03    2.18
  -7  -6   4   22.70    2.37
  -7  -6   4   22.44    2.38
   6   6  -4    0.68    0.92
  -6  -6   4    2.82    1.15
  -6  -6   4    1.16    1.09
  -6  -6   4    2.35    1.07
   5   6  -4   43.35    2.82
  -5  -6   4   44.11    2.66
   5   6  -4   46.80    2.59
  -5  -6   4   45.00    2.67
  -5  -6   4   49.36    2.85
  -5  -6   4   45.82    2.73
   4   6  -4   -1.34    0.82
  -4  -6   4   -1.94    0.82
   4   6  -4   -1.69    0.66
  -4  -6   4   -1.26    0.80
  -3  -6   4  140.72    5.45
   3   6  -4  135.76    5.22
  -3  -6   4  134.66    5.15
   3   6  -4  129.70    4.93
  -3  -6   4  135.48    5.03
   3   6  -4  134.17    4.92
  -2  -6   4   85.21    3.59
  -2  -6   4   82.82    3.81
   2   6  -4   83.10    3.63
   2   6  -4   83.45    3.40
  -2  -6   4   82.34    3.52
   2   6  -4   90.40    3.55
  -1  -6   4    3.79    0.96
  -1  -6   4    2.83    0.91
   1   6  -4    4.09    0.85
   1   6  -4    4.61    1.11
   1   6  -4    4.33    1.03
  -1  -6   4    1.99    0.76
   0  -6   4   73.96    3.09
   0  -6   4   79.19    3.28
   0  -6   4   79.68    3.35
   0   6  -4   81.42    3.37
   0   6  -4   76.00    3.32
   0  -6   4   84.80    3.14
   0  -6   4   76.80    3.28
   0   6  -4   77.77    3.35
   0   6  -4   75.40    3.09
  -1   6  -4    0.62    0.76
  -1   6  -4    0.51    0.59
  -1   6  -4    2.63    0.86
   1  -6   4    0.96    0.64
   1  -6   4    0.52    0.76
  -1   6  -4    1.45    0.79
   1  -6   4    0.46    0.61
  -1   6  -4   -0.11    0.89
  -1   6  -4    0.42    0.75
   1  -6   4    0.95    0.77
  -2   6  -4   25.31    1.91
   2  -6   4   26.42    1.84
  -2   6  -4   31.15    1.83
   2  -6   4   27.07    1.73
   2  -6   4   26.64    1.67
  -2   6  -4   26.84    1.91
  -2   6  -4   28.96    2.02
  -2   6  -4   27.78    1.54
   2  -6   4   22.36    1.87
  -3   6  -4   10.78    1.23
   3  -6   4   11.41    1.06
  -3   6  -4   10.66    1.31
   3  -6   4   12.11    1.36
  -3   6  -4   11.72    1.39
  -3   6  -4   11.12    1.25
   3  -6   4   11.18    1.16
  -3   6  -4   10.97    1.18
   3  -6   4   12.58    1.15
   4  -6   4   -0.25    0.63
  -4   6  -4    1.24    0.84
  -4   6  -4    1.18    0.75
   4  -6   4    0.34    0.68
   4  -6   4    0.05    0.75
  -4   6  -4    0.27    0.79
  -4   6  -4    1.08    0.77
  -4   6  -4    1.46    0.84
  -4   6  -4   -0.01    0.67
   4  -6   4    0.57    0.88
   4  -6   4   -0.28    0.62
   5  -6   4    6.72    0.85
   5  -6   4    6.78    0.90
  -5   6  -4    8.78    1.13
  -5   6  -4    9.07    0.98
  -5   6  -4    7.16    0.85
  -5   6  -4    6.90    1.12
   5  -6   4    6.60    1.09
  -5   6  -4    9.22    1.19
   5  -6   4    8.83    1.06
  -5   6  -4    9.85    1.22
  -6   6  -4   29.95    2.04
   6  -6   4   26.59    1.55
   6  -6   4   30.41    1.66
  -6   6  -4   31.44    2.14
   6  -6   4   30.85    1.83
  -6   6  -4   28.85    1.91
   7  -6   4   47.10    2.31
  -7   6  -4   47.09    2.36
   7  -6   4   44.05    1.99
  -7   6  -4   48.22    2.59
  -8   6  -4   39.98    2.21
  -8   6  -4   42.60    2.39
   8  -6   4   36.67    1.86
   8  -6   4   40.89    2.22
   9  -6   4   -0.55    0.53
  -9   6  -4   -0.80    0.81
  -9   6  -4   -0.60    0.81
 -10   6  -4   -0.46    0.89
  10  -6   4    0.06    0.61
 -10   6  -4   -0.64    0.86
 -11   6  -4    5.51    1.16
 -11   6  -4    6.43    1.22
  11  -6   4    3.38    0.82
 -12   6  -4    2.22    1.10
  12  -6   4    0.30    0.76
 -12   6  -4    0.88    1.12
 -10  -5   4   -0.10    1.73
 -10  -5   4    5.01    1.56
  -9  -5   4   29.39    2.59
  -9  -5   4   26.07    2.74
  -9  -5   4   26.69    1.95
  -8  -5   4   14.48    2.11
  -8  -5   4   15.12    1.66
  -8  -5   4   12.94    1.79
  -7  -5   4    0.62    1.16
   7   5  -4   -1.25    0.71
  -7  -5   4    0.20    0.97
   7   5  -4   -0.15    0.87
  -7  -5   4   -0.27    0.87
   6   5  -4   61.99    2.92
  -6  -5   4   61.13    3.00
   6   5  -4   64.80    3.02
  -6  -5   4   64.74    3.23
  -6  -5   4   68.29    2.75
  -6  -5   4   60.05    3.21
  -5  -5   4   -0.21    1.09
  -5  -5   4    1.44    1.03
  -5  -5   4   -1.04    0.93
   5   5  -4    0.44    0.99
   5   5  -4   -1.32    0.76
  -5  -5   4   -1.02    0.91
   5   5  -4    0.58    0.75
  -4  -5   4   42.60    2.50
   4   5  -4   37.22    2.63
   4   5  -4   38.89    2.37
   4   5  -4   41.75    2.28
  -4  -5   4   39.20    2.86
   4   5  -4   46.96    2.29
  -4  -5   4   44.02    2.32
  -4  -5   4   40.75    2.57
   3   5  -4    3.50    0.77
   3   5  -4    2.48    0.81
   3   5  -4    3.14    0.95
  -3  -5   4    2.85    0.98
  -3  -5   4    3.25    0.94
  -3  -5   4    3.30    0.92
  -3  -5   4    2.18    1.00
   3   5  -4    3.31    0.86
  -2  -5   4   96.80    3.68
   2   5  -4   93.94    3.63
   2   5  -4   96.99    3.45
  -2  -5   4   93.67    3.81
  -2  -5   4   92.60    3.67
   2   5  -4   96.00    3.57
   2   5  -4   94.68    3.74
  -1  -5   4   11.19    1.27
  -1  -5   4   10.89    1.06
  -1  -5   4   10.04    1.03
  -1  -5   4   10.30    1.19
   1   5  -4   10.80    1.17
   1   5  -4    9.45    1.18
  -1  -5   4   11.31    1.17
   1   5  -4    9.11    1.07
  -1  -5   4    9.33    1.14
   1   5  -4   10.02    1.10
   0  -5   4  122.95    4.27
   0   5  -4  113.17    4.21
   0   5  -4  120.33    4.11
   0  -5   4  125.34    4.10
   0   5  -4  120.81    4.26
   0  -5   4  117.60    4.11
   0   5  -4  116.63    4.23
   0  -5   4  131.49    4.38
  -1   5  -4  220.87    6.79
   1  -5   4  222.72    6.90
   1  -5   4  229.57    6.98
  -1   5  -4  220.93    6.93
  -1   5  -4  225.32    6.90
  -1   5  -4  231.63    6.84
  -1   5  -4  229.60    7.11
   1  -5   4  225.15    6.71
   1  -5   4  220.35    6.87
  -1   5  -4  226.99    6.97
  -2   5  -4   19.08    1.47
  -2   5  -4   15.25    1.24
  -2   5  -4   18.75    1.42
   2  -5   4   18.07    1.00
   2  -5   4   18.73    1.27
   2  -5   4   19.17    1.48
  -2   5  -4   13.49    1.27
   2  -5   4   18.10    1.45
   2  -5   4   17.65    1.23
  -2   5  -4   18.55    1.45
  -2   5  -4   15.19    1.37
  -3   5  -4    4.67    0.78
  -3   5  -4    5.36    0.88
   3  -5   4    4.78    0.73
  -3   5  -4    4.44    0.74
   3  -5   4    5.59    0.82
  -3   5  -4    3.09    0.70
  -3   5  -4    5.47    0.88
   3  -5   4    3.44    0.64
   3  -5   4    5.09    0.76
  -3   5  -4    1.30    0.90
  -3   5  -4    2.96    0.77
  -4   5  -4   52.77    2.22
  -4   5  -4   50.62    2.38
   4  -5   4   53.91    2.22
   4  -5   4   52.30    2.19
   4  -5   4   54.43    2.23
   4  -5   4   52.40    2.40
   4  -5   4   54.67    2.37
  -4   5  -4   53.29    2.55
  -4   5  -4   58.96    2.37
  -4   5  -4   54.93    2.23
  -5   5  -4   92.21    3.53
  -5   5  -4   87.54    2.91
   5  -5   4   89.38    3.20
   5  -5   4   90.97    3.37
   5  -5   4   91.48    3.53
  -5   5  -4   89.18    2.92
  -5   5  -4   90.13    3.39
   5  -5   4   89.63    3.08
   6  -5   4   65.51    2.67
   6  -5   4   58.96    2.51
  -6   5  -4   64.70    2.82
   6  -5   4   60.25    2.31
  -6   5  -4   61.12    2.64
  -7   5  -4   45.40    2.24
   7  -5   4   42.12    1.87
   7  -5   4   46.82    2.20
  -7   5  -4   49.38    2.49
  -8   5  -4   95.66    3.62
   8  -5   4   89.65    3.20
   8  -5   4  100.36    3.80
  -8   5  -4  106.27    3.92
  -9   5  -4    4.61    1.04
  -9   5  -4    4.67    1.00
   9  -5   4    3.85    0.71
 -10   5  -4    1.04    0.91
  10  -5   4   -0.41    0.58
 -10   5  -4    0.77    0.91
 -11   5  -4    2.86    1.05
  11  -5   4    3.44    0.88
 -11   5  -4    4.61    1.17
 -12   5  -4   20.14    1.81
 -12   5  -4   18.31    1.98
  12  -5   4   15.09    1.55
 -11  -4   4    2.02    1.40
 -10  -4   4   12.48    1.85
 -10  -4   4    9.41    2.21
  -9  -4   4    0.37    1.49
  -9  -4   4    3.30    1.30
   9   4  -4    2.51    1.03
  -8  -4   4   -2.73    0.92
  -8  -4   4    2.93    1.33
   8   4  -4    0.74    0.87
  -8  -4   4   -1.61    0.83
   7   4  -4   22.76    1.72
  -7  -4   4   21.27    2.04
  -7  -4   4   20.90    1.74
  -7  -4   4   23.08    1.92
   7   4  -4   27.51    1.90
  -6  -4   4   22.67    2.24
  -6  -4   4   23.13    1.97
   6   4  -4   23.42    1.80
  -6  -4   4   22.17    2.14
  -6  -4   4   24.85    2.02
  -6  -4   4   21.91    1.82
   6   4  -4   22.10    1.76
   5   4  -4  243.68    7.57
  -5  -4   4  241.56    7.75
  -5  -4   4  238.36    7.73
   5   4  -4  237.59    7.67
   5   4  -4  245.37    7.45
  -5  -4   4  252.89    7.84
  -5  -4   4  252.20    7.93
  -5  -4   4  241.55    7.56
  -4  -4   4  249.77    7.67
  -4  -4   4  212.30    7.43
   4   4  -4  245.34    7.39
  -4  -4   4  239.30    7.52
   4   4  -4  244.08    7.33
   4   4  -4  244.90    7.25
  -4  -4   4  242.79    7.40
  -4  -4   4  238.02    7.37
   4   4  -4  242.04    7.46
  -3  -4   4   53.08    2.48
   3   4  -4   53.07    2.31
   3   4  -4   55.36    2.42
   3   4  -4   48.57    2.45
   3   4  -4   53.26    2.26
  -3  -4   4   49.61    2.41
  -3  -4   4   55.04    2.22
  -3  -4   4   53.94    2.64
  -2  -4   4    1.59    0.64
  -2  -4   4    1.06    0.47
   2   4  -4    1.64    0.58
   2   4  -4    1.09    0.59
  -2  -4   4   -0.50    0.58
   2   4  -4    2.37    0.55
  -2  -4   4    2.02    0.64
  -2  -4   4    1.47    0.69
   2   4  -4    2.15    0.56
  -2  -4   4    0.74    0.64
  -2  -4   4    0.66    0.67
  -1  -4   4  463.57   12.87
   1   4  -4  456.38   13.01
  -1  -4   4  451.12   12.97
   1   4  -4  450.41   12.94
   1   4  -4  445.68   12.81
  -1  -4   4  454.83   13.01
  -1  -4   4  468.46   13.04
  -1  -4   4  483.93   12.76
   0   4  -4   18.67    1.46
   0  -4   4   19.60    1.42
   0   4  -4   17.63    1.44
   0  -4   4   20.60    1.32
   0   4  -4   16.41    1.18
   0   4  -4   21.24    1.46
   0  -4   4   19.39    1.27
   0   4  -4   21.39    1.51
   0   4  -4   21.14    1.25
   0  -4   4   20.59    1.49
  -1   4  -4  719.49   19.77
  -1   4  -4  740.69   20.11
   1  -4   4  737.48   20.09
   1  -4   4  766.71   19.81
  -1   4  -4  705.72   20.04
  -1   4  -4  758.58   19.79
  -1   4  -4  742.97   20.11
   1  -4   4  721.92   20.21
  -1   4  -4  743.14   20.96
   1  -4   4  729.19   19.85
  -1   4  -4  716.07   20.16
  -2   4  -4   72.88    2.92
  -2   4  -4   73.10    2.75
  -2   4  -4   73.45    2.58
   2  -4   4   73.53    2.65
   2  -4   4   72.10    2.85
   2  -4   4   76.88    2.75
  -2   4  -4   73.79    2.85
  -2   4  -4   86.34    3.02
  -2   4  -4   73.43    2.76
   2  -4   4   70.76    2.46
   2  -4   4   73.89    2.84
   3  -4   4    6.76    0.74
  -3   4  -4    8.28    0.93
  -3   4  -4    8.22    0.97
   3  -4   4    7.27    0.90
   3  -4   4    8.46    0.93
   3  -4   4    8.62    0.91
  -3   4  -4    7.45    0.82
  -3   4  -4    7.42    0.84
  -3   4  -4    7.69    0.83
  -3   4  -4    8.33    0.92
   4  -4   4   90.42    3.29
  -4   4  -4   89.23    3.38
   4  -4   4   88.34    2.95
  -4   4  -4   86.30    2.94
  -4   4  -4   90.34    2.99
   4  -4   4   89.61    3.25
   4  -4   4   92.01    3.36
  -4   4  -4   86.32    3.22
   4  -4   4   85.01    2.94
   5  -4   4   -0.35    0.62
  -5   4  -4   -1.19    0.67
  -5   4  -4   -1.36    0.54
  -5   4  -4   -0.68    0.41
  -5   4  -4   -1.08    0.43
   5  -4   4    0.01    0.50
   5  -4   4   -0.88    0.68
   5  -4   4   -0.79    0.44
  -5   4  -4    0.27    0.67
   5  -4   4   -1.24    0.67
  -6   4  -4   14.09    1.34
   6  -4   4   11.13    1.21
  -6   4  -4   14.94    1.57
  -6   4  -4   11.95    1.28
   6  -4   4   13.15    1.39
   6  -4   4   10.53    0.99
   6  -4   4   11.57    1.09
   7  -4   4   38.18    1.97
   7  -4   4   36.61    1.69
  -7   4  -4   40.64    2.59
  -7   4  -4   39.23    1.99
  -7   4  -4   39.51    2.26
  -8   4  -4   22.23    2.22
  -8   4  -4   16.28    1.81
  -8   4  -4   16.08    1.56
   8  -4   4   16.18    1.59
   8  -4   4   14.04    1.20
   9  -4   4   20.75    1.39
  -9   4  -4   24.52    2.41
  -9   4  -4   23.93    1.70
  -9   4  -4   25.50    1.98
 -10   4  -4    6.06    1.10
 -10   4  -4    3.44    1.58
 -10   4  -4    3.24    1.14
  10  -4   4    5.66    0.92
 -11   4  -4   18.18    1.94
  11  -4   4   17.01    1.52
 -11   4  -4   18.64    1.73
 -12   4  -4   -1.62    1.05
 -12   4  -4   -0.48    1.01
 -11  -3   4   -0.02    1.27
 -11  -3   4   -1.38    1.71
  11   3  -4    0.14    0.93
 -10  -3   4    0.16    1.13
  10   3  -4    1.26    0.96
 -10  -3   4    0.98    1.45
  -9  -3   4   25.85    2.12
  -9  -3   4   22.46    2.43
   9   3  -4   25.24    1.92
   8   3  -4   51.98    2.58
  -8  -3   4   57.40    2.94
  -8  -3   4   58.45    3.26
  -8  -3   4   53.31    3.26
  -7  -3   4   -1.57    0.81
  -7  -3   4    0.23    0.99
   7   3  -4   -1.53    0.72
  -7  -3   4   -3.01    0.99
   6   3  -4   -1.33    0.53
  -6  -3   4   -2.37    0.80
  -6  -3   4   -1.36    0.72
  -6  -3   4   -1.70    0.82
   6   3  -4   -0.16    0.63
   6   3  -4   -1.51    0.68
  -6  -3   4   -0.08    0.88
  -5  -3   4   -0.10    0.72
  -5  -3   4    0.50    0.66
  -5  -3   4    0.16    0.68
   5   3  -4    0.12    0.53
   5   3  -4   -0.14    0.53
   5   3  -4    0.37    0.65
  -5  -3   4    0.33    0.70
  -5  -3   4    0.98    0.78
   4   3  -4   49.29    2.15
   4   3  -4   51.84    2.22
  -4  -3   4   51.47    2.37
   4   3  -4   55.00    2.43
  -4  -3   4   52.99    2.52
   4   3  -4   49.98    2.17
  -4  -3   4   51.02    2.34
  -4  -3   4   53.56    2.33
   3   3  -4    0.34    0.45
   3   3  -4    1.00    0.47
   3   3  -4    0.59    0.41
  -3  -3   4    0.19    0.55
   3   3  -4    1.02    0.47
  -3  -3   4    0.27    0.41
  -3  -3   4    0.29    0.48
  -3  -3   4    1.37    0.58
  -3  -3   4   -0.15    0.59
  -3  -3   4    1.33    0.58
   2   3  -4 1407.83   37.04
  -2  -3   4 1405.10   36.70
   2   3  -4 1426.24   36.72
  -2  -3   4 1406.09   36.63
  -2  -3   4 1389.91   37.13
   2   3  -4 1413.83   37.52
   2   3  -4 1406.13   36.63
  -2  -3   4 1366.64   37.07
  -2  -3   4 1273.90   37.03
  -2  -3   4 1394.05   37.44
  -1  -3   4  303.85    8.98
  -1  -3   4  312.78    8.93
   1   3  -4  312.54    8.95
  -1  -3   4  318.25    8.96
   1   3  -4  308.08    8.86
  -1  -3   4  313.16    8.78
   1   3  -4  311.65    8.95
  -1  -3   4  313.77    8.90
   1   3  -4  300.65    8.92
  -1  -3   4  307.67    8.96
   0   3  -4    1.24    0.55
   0  -3   4    0.58    0.53
   0   3  -4    0.32    0.56
   0   3  -4    0.39    0.48
   0   3  -4    1.57    0.46
   0  -3   4    1.43    0.56
   0   3  -4    1.05    0.55
   0   3  -4    0.11    0.49
   0  -3   4    0.94    0.47
   0   3  -4    0.05    0.29
   0  -3   4    1.08    0.49
   0  -3   4    1.63    0.61
   1  -3   4   73.80    2.55
   1  -3   4   71.11    2.57
  -1   3  -4   74.38    2.67
   1  -3   4   69.70    2.67
  -1   3  -4   70.11    2.58
   1  -3   4   71.47    2.73
  -1   3  -4   71.04    2.65
  -2   3  -4 1102.29   29.48
  -2   3  -4 1110.60   31.92
  -2   3  -4 1113.26   30.02
  -2   3  -4 1130.99   31.09
   2  -3   4 1134.68   29.64
   2  -3   4 1095.02   31.07
   2  -3   4 1105.58   29.59
   2  -3   4 1139.37   30.32
   2  -3   4 1132.20   29.98
  -2   3  -4 1106.80   29.94
  -2   3  -4 1133.72   29.97
   3  -3   4  230.59    7.19
   3  -3   4  241.90    6.96
  -3   3  -4  237.08    6.76
  -3   3  -4  225.49    6.88
   3  -3   4  232.03    6.70
  -3   3  -4  234.37    6.71
  -3   3  -4  236.64    7.06
  -3   3  -4  234.42    6.90
  -4   3  -4    2.15    0.51
  -4   3  -4    2.21    0.65
   4  -3   4    1.75    0.52
  -4   3  -4    2.16    0.73
   4  -3   4    1.10    0.65
   4  -3   4    2.10    0.69
  -4   3  -4    2.16    0.57
  -4   3  -4    2.02    0.69
  -5   3  -4   95.56    2.94
   5  -3   4   95.51    3.42
  -5   3  -4   96.00    3.69
   5  -3   4   89.22    3.43
  -5   3  -4   92.61    2.86
   5  -3   4   90.17    3.03
  -5   3  -4   93.04    3.30
   5  -3   4   90.14    3.07
  -5   3  -4   93.60    3.51
   6  -3   4  105.50    3.76
  -6   3  -4  112.34    3.82
  -6   3  -4  116.66    4.10
   6  -3   4  115.25    4.07
  -6   3  -4  113.32    4.44
   6  -3   4  112.07    3.99
   6  -3   4  110.11    3.58
  -7   3  -4    5.82    1.35
  -7   3  -4    5.40    0.93
   7  -3   4    4.79    0.72
   7  -3   4    4.20    0.89
  -7   3  -4    4.54    1.06
  -8   3  -4   21.39    1.65
   8  -3   4   19.68    1.70
   8  -3   4   19.95    1.42
  -8   3  -4   22.75    2.33
  -8   3  -4   22.81    1.94
  -9   3  -4   -0.54    1.08
  -9   3  -4    0.09    0.77
  -9   3  -4    0.30    0.87
   9  -3   4    0.29    0.67
 -10   3  -4   10.49    1.44
 -10   3  -4    7.55    1.88
 -10   3  -4    9.19    1.25
 -11   3  -4    3.94    1.09
 -11   3  -4    2.77    1.14
 -11   3  -4    1.57    1.61
 -12   3  -4    6.99    1.33
 -12  -2   4    3.34    1.51
 -12  -2   4    3.07    1.43
 -11  -2   4    9.41    1.57
 -11  -2   4    9.77    2.31
  11   2  -4    8.08    1.27
 -10  -2   4   34.80    2.99
 -10  -2   4   34.40    2.35
  10   2  -4   30.78    2.00
  -9  -2   4  145.61    5.30
  -9  -2   4  128.91    5.73
   9   2  -4  132.99    4.63
  -9  -2   4  131.78    4.99
   8   2  -4   29.86    1.86
  -8  -2   4   30.24    2.19
  -8  -2   4   28.23    2.39
  -8  -2   4   32.69    2.54
  -7  -2   4   29.90    2.01
  -7  -2   4   30.11    1.67
   7   2  -4   28.24    1.66
  -7  -2   4   31.13    2.27
  -7  -2   4   31.77    2.14
  -7  -2   4   30.89    1.57
   7   2  -4   31.15    1.72
  -6  -2   4    8.37    1.13
  -6  -2   4    9.27    0.99
  -6  -2   4   10.38    1.32
   6   2  -4    9.64    1.05
   6   2  -4    9.14    0.98
  -6  -2   4    8.96    1.05
  -6  -2   4    8.41    0.94
   6   2  -4    9.87    1.00
   5   2  -4   38.55    1.73
  -5  -2   4   37.99    1.98
   5   2  -4   36.72    1.94
  -5  -2   4   34.80    1.85
  -5  -2   4   36.94    2.04
  -5  -2   4   37.10    1.97
   5   2  -4   37.14    1.74
  -5  -2   4   36.97    2.05
  -5  -2   4   39.21    1.68
   4   2  -4   66.02    2.58
  -4  -2   4   67.14    2.65
  -4  -2   4   63.38    2.56
   4   2  -4   66.41    2.40
  -4  -2   4   66.06    2.59
  -4  -2   4   61.92    2.50
   4   2  -4   66.14    2.42
  -4  -2   4   58.96    2.61
  -4  -2   4   67.89    2.63
  -4  -2   4   64.88    2.55
   3   2  -4  601.36   16.37
  -3  -2   4  603.21   16.45
   3   2  -4  602.35   16.47
   3   2  -4  615.65   16.37
  -3  -2   4  608.16   16.60
  -3  -2   4  590.80   16.61
   3   2  -4  628.55   16.69
  -3  -2   4  588.55   16.49
   3   2  -4  596.06   16.44
  -2  -2   4   26.99    1.56
   2   2  -4   26.00    1.31
   2   2  -4   22.93    1.36
   2   2  -4   25.89    1.13
  -2  -2   4   25.45    1.23
  -2  -2   4   24.73    1.52
   2   2  -4   28.74    1.38
   2   2  -4   23.59    1.40
  -2  -2   4   24.39    1.49
  -1  -2   4 1099.36   27.90
   1   2  -4 1018.06   27.73
  -1  -2   4 1100.84   27.80
  -1  -2   4 1044.74   28.21
  -1  -2   4 1045.94   27.89
  -1  -2   4 1049.98   28.45
   1   2  -4 1019.04   28.08
  -1  -2   4 1035.29   28.11
   1   2  -4 1035.38   28.46
   1   2  -4 1044.49   28.13
   0  -2   4 2740.73   72.87
   0   2  -4 2794.89   72.15
   0   2  -4 2824.80   72.83
   0   2  -4 2749.35   71.80
   0  -2   4 2793.82   72.21
   0  -2   4 2722.05   71.67
   0  -2   4 2763.47   73.85
   0   2  -4 2815.59   71.80
   0   2  -4 2707.02   72.76
   0  -2   4 2760.15   71.94
   0   2  -4 2697.26   75.60
   0  -2   4 2807.46   72.73
   1  -2   4  239.27    6.78
   1  -2   4  231.83    6.60
   1  -2   4  224.69    6.78
  -1   2  -4  229.36    6.44
  -1   2  -4  231.14    6.70
  -1   2  -4  226.71    6.59
  -1   2  -4  231.93    6.70
   1  -2   4  218.37    6.96
   2  -2   4  194.22    6.29
  -2   2  -4  209.27    6.22
   2  -2   4  209.82    6.15
   2  -2   4  200.94    5.90
  -2   2  -4  206.89    5.95
  -2   2  -4  198.92    5.89
   2  -2   4  200.16    6.11
  -2   2  -4  199.34    6.03
   3  -2   4   14.65    1.32
   3  -2   4   15.60    1.24
  -3   2  -4   16.01    1.43
  -3   2  -4   15.58    1.19
   3  -2   4   16.44    1.18
  -3   2  -4   16.87    1.13
  -3   2  -4   18.80    1.25
  -3   2  -4   14.79    1.23
   3  -2   4   18.30    1.37
   4  -2   4   21.19    1.49
  -4   2  -4   22.27    1.53
  -4   2  -4   22.12    1.39
  -4   2  -4   21.96    1.19
  -4   2  -4   22.14    1.29
  -4   2  -4   23.81    1.62
   4  -2   4   22.63    1.29
  -5   2  -4   80.87    2.68
   5  -2   4   83.65    3.18
  -5   2  -4   75.95    2.54
  -5   2  -4   78.85    3.34
   5  -2   4   77.00    2.77
  -5   2  -4   79.35    3.20
  -5   2  -4   80.28    2.98
  -6   2  -4    6.09    0.90
   6  -2   4    6.28    0.79
   6  -2   4    9.82    1.32
   6  -2   4    7.70    1.08
  -6   2  -4    7.97    1.29
  -6   2  -4    6.94    1.10
  -7   2  -4   21.72    1.91
   7  -2   4   22.43    2.00
  -7   2  -4   20.82    1.55
  -7   2  -4   20.56    2.00
   7  -2   4   20.71    1.41
  -8   2  -4   56.02    2.92
  -8   2  -4   47.68    3.18
  -8   2  -4   52.29    2.54
  -9   2  -4    4.48    1.15
  -9   2  -4    3.94    1.50
  -9   2  -4    3.05    0.98
 -10   2  -4    3.34    1.14
 -10   2  -4    2.00    0.94
 -10   2  -4    0.86    1.41
 -11   2  -4    0.62    0.95
 -11   2  -4   -1.22    1.33
 -12  -1   4    2.53    1.38
  12   1  -4    2.12    0.90
 -11  -1   4    1.64    1.27
 -11  -1   4    2.51    1.28
 -11  -1   4    1.11    1.13
  11   1  -4    1.81    0.84
  10   1  -4   11.79    1.31
 -10  -1   4    9.73    1.47
 -10  -1   4   11.82    1.61
 -10  -1   4    9.71    1.41
  -9  -1   4   13.42    1.51
  -9  -1   4   14.99    1.72
   9   1  -4   14.60    1.33
  -9  -1   4   15.26    1.61
  -9  -1   4   16.48    2.18
   8   1  -4   37.06    1.86
  -8  -1   4   38.97    2.73
  -8  -1   4   37.04    2.21
  -8  -1   4   34.41    2.15
  -8  -1   4   38.33    2.34
  -7  -1   4    1.03    1.05
  -7  -1   4    0.70    0.76
  -7  -1   4   -1.44    0.77
   7   1  -4    1.08    0.53
   7   1  -4    0.77    0.56
  -7  -1   4    0.78    0.72
   6   1  -4  206.28    5.93
  -6  -1   4  207.35    5.77
  -6  -1   4  190.52    5.74
  -6  -1   4  193.39    6.59
  -6  -1   4  191.43    6.19
   6   1  -4  198.29    5.90
  -6  -1   4  206.68    6.20
   6   1  -4  203.16    6.10
  -6  -1   4  197.60    6.19
  -5  -1   4  137.83    4.39
   5   1  -4  139.35    4.31
  -5  -1   4  141.47    4.32
  -5  -1   4  140.55    4.52
  -5  -1   4  130.24    4.30
   5   1  -4  141.47    4.77
   5   1  -4  139.65    4.45
   5   1  -4  143.08    4.29
  -5  -1   4  135.84    4.51
   4   1  -4 2002.54   51.86
   4   1  -4 1953.81   51.51
  -4  -1   4 2044.86   51.54
  -4  -1   4 1944.38   52.35
   4   1  -4 1980.31   52.51
  -4  -1   4 1958.40   53.31
  -4  -1   4 1989.75   52.25
   4   1  -4 2020.25   52.92
  -4  -1   4 1887.37   51.63
   3   1  -4  395.74   10.97
  -3  -1   4  375.59   10.91
  -3  -1   4  394.26   11.29
  -3  -1   4  381.61   11.04
  -3  -1   4  390.55   10.98
   3   1  -4  401.77   10.89
   3   1  -4  389.34   10.83
  -3  -1   4  400.05   10.83
   3   1  -4  391.50   10.84
   3   1  -4  403.20   11.01
   2   1  -4  409.22   11.26
  -2  -1   4  423.00   11.09
   2   1  -4  400.86   11.02
  -2  -1   4  382.64   11.23
   2   1  -4  390.97   11.58
  -2  -1   4  405.27   11.55
   2   1  -4  392.78   11.03
  -2  -1   4  391.69   11.17
   2   1  -4  397.80   11.12
  -2  -1   4  404.66   11.17
   2   1  -4  400.55   11.06
   1   1  -4 1380.49   36.15
  -1  -1   4 1357.61   35.11
  -1  -1   4 1375.95   36.53
  -1  -1   4 1333.23   35.58
   1   1  -4 1323.16   35.58
  -1  -1   4 1294.81   35.29
   1   1  -4 1321.64   35.12
   1   1  -4 1344.33   37.02
  -1  -1   4 1306.99   35.71
  -1  -1   4 1350.74   36.08
   1   1  -4 1318.96   35.31
   1   1  -4 1365.24   35.67
   0  -1   4 1157.71   30.92
   0   1  -4 1174.51   31.17
   0  -1   4 1152.08   32.41
   0  -1   4 1182.39   31.13
   0  -1   4 1178.07   32.02
   0  -1   4 1160.12   31.29
   0   1  -4 1188.79   30.85
   0   1  -4 1151.92   32.41
   0  -1   4 1154.60   31.59
   0   1  -4 1140.83   30.86
   0  -1   4 1204.85   30.74
   0   1  -4 1177.97   30.75
   0   1  -4 1168.25   31.26
  -1   1  -4    0.13    0.42
   1  -1   4    0.45    0.43
   1  -1   4    0.68    0.62
  -1   1  -4    0.00    0.39
   1  -1   4   -0.13    0.47
  -1   1  -4   -0.35    0.43
  -1   1  -4   -0.14    0.38
   1  -1   4   -0.66    0.46
   1  -1   4   -0.23    0.46
  -2   1  -4   -0.70    0.38
   2  -1   4   -0.49    0.55
   2  -1   4   -0.25    0.50
   2  -1   4    1.01    0.67
   2  -1   4   -0.50    0.51
  -2   1  -4   -0.81    0.44
   2  -1   4   -0.24    0.44
  -2   1  -4   -0.37    0.47
  -2   1  -4   -1.32    0.46
   3  -1   4  117.55    3.89
   3  -1   4  121.79    4.09
  -3   1  -4  118.87    3.89
  -3   1  -4  104.35    3.80
  -3   1  -4  120.63    4.08
  -3   1  -4  117.59    3.69
   3  -1   4  118.34    3.79
   3  -1   4  124.11    4.33
   4  -1   4  538.27   15.08
  -4   1  -4  513.86   14.01
  -4   1  -4  510.88   14.39
  -4   1  -4  534.50   14.67
   4  -1   4  502.39   14.20
  -4   1  -4  498.07   14.75
   4  -1   4  531.04   14.51
  -4   1  -4  525.72   14.20
  -5   1  -4   50.81    2.62
  -5   1  -4   51.53    1.94
  -5   1  -4   47.26    2.20
  -5   1  -4   51.43    2.50
   5  -1   4   50.48    2.62
   5  -1   4   47.77    2.45
  -5   1  -4   50.79    2.08
  -6   1  -4   -0.63    0.51
   6  -1   4    0.38    0.69
   6  -1   4   -0.40    0.76
  -6   1  -4    0.21    0.49
  -6   1  -4    0.43    0.78
  -6   1  -4    0.71    0.88
  -6   1  -4   -0.17    0.41
  -7   1  -4    0.97    1.08
  -7   1  -4    0.62    0.77
   7  -1   4    3.09    1.05
  -7   1  -4    1.62    0.99
  -8   1  -4    4.99    1.33
  -8   1  -4    4.81    1.07
  -8   1  -4    6.77    1.59
  -9   1  -4    6.49    1.78
  -9   1  -4    7.15    1.37
  -9   1  -4    6.39    1.15
 -10   1  -4   -0.41    0.87
 -10   1  -4   -0.95    1.24
 -11   1  -4    1.43    1.12
 -12   0   4   -0.06    1.14
  12   0  -4   -0.41    0.74
 -12   0   4   -0.46    1.19
 -11   0   4    2.77    1.22
  11   0  -4    1.92    0.79
 -11   0   4    1.14    1.12
 -10   0   4    3.04    1.12
 -10   0   4    2.22    1.10
  10   0  -4    2.45    0.84
  -9   0   4   -1.64    0.76
  -9   0   4   -0.07    0.85
   9   0  -4   -0.04    0.62
  -8   0   4   15.70    1.49
  -8   0   4   20.36    1.64
   8   0  -4   15.93    1.19
  -7   0   4   10.24    1.07
  -7   0   4    9.93    1.06
   7   0  -4    8.75    0.84
   6   0  -4   13.01    0.89
  -6   0   4   10.77    1.21
   6   0  -4   13.10    1.23
  -6   0   4   11.73    1.21
  -6   0   4   12.07    1.31
  -5   0   4  203.49    6.36
  -5   0   4  214.40    6.45
  -5   0   4  195.15    6.04
   5   0  -4  221.58    6.13
   5   0  -4  213.52    6.21
  -5   0   4  208.91    6.28
   5   0  -4  215.85    6.70
  -5   0   4  216.26    6.04
  -4   0   4  101.61    3.49
   4   0  -4   97.76    3.41
  -4   0   4   92.63    3.46
  -4   0   4   94.09    3.54
  -4   0   4   97.28    3.36
   4   0  -4  103.61    3.27
   4   0  -4  108.69    3.68
  -4   0   4  116.48    3.70
   3   0  -4  859.26   22.97
  -3   0   4  832.01   22.92
  -3   0   4  875.13   23.35
  -3   0   4  855.11   23.22
   3   0  -4  873.01   23.33
  -3   0   4  862.27   23.07
   3   0  -4  857.80   23.98
   3   0  -4  875.28   22.79
   3   0  -4  840.20   23.71
  -3   0   4  849.90   23.74
  -2   0   4   17.02    1.14
   2   0  -4   15.47    1.27
  -2   0   4   15.38    0.90
  -2   0   4   15.18    1.31
  -2   0   4   16.28    1.20
   2   0  -4   17.92    1.04
   2   0  -4   16.40    1.09
   2   0  -4   16.17    1.19
  -2   0   4   13.58    0.98
   2   0  -4   15.27    1.04
  -2   0   4   14.51    1.22
   1   0  -4  262.45    7.92
  -1   0   4  261.79    7.40
   1   0  -4  259.09    7.85
   1   0  -4  257.36    7.86
   1   0  -4  255.60    7.46
  -1   0   4  260.82    7.51
  -1   0   4  261.24    7.52
  -1   0   4  261.80    7.65
  -1   0   4  252.47    7.80
  -1   0   4  273.69    7.99
   1   0  -4  262.10    7.61
  -1   0   4  252.24    7.64
   1   0  -4  260.24    7.39
   0   0   4  467.76   12.20
   0   0  -4  427.69   12.81
   0   0  -4  450.99   12.33
   0   0   4  445.36   12.51
   0   0  -4  435.67   12.84
   0   0   4  432.90   12.84
   0   0  -4  458.59   12.38
   0   0  -4  433.01   12.44
   0   0   4  431.02   12.38
   0   0   4  443.15   12.31
   0   0   4  460.37   12.91
   0   0  -4  442.63   12.14
   1   0   4   10.46    1.21
   1   0   4   11.59    0.76
  -1   0  -4   11.06    0.77
   1   0   4   13.02    1.12
  -1   0  -4   12.86    1.20
   1   0   4   11.88    1.23
  -1   0  -4   10.30    0.94
  -1   0  -4   10.18    0.97
  -1   0  -4   14.00    1.22
  -2   0  -4   16.66    1.26
   2   0   4   14.85    0.85
  -2   0  -4   15.76    1.11
   2   0   4   14.93    1.43
   2   0   4   14.03    1.25
   2   0   4   14.39    1.20
  -2   0  -4   17.24    1.07
  -3   0  -4    2.31    0.51
   3   0   4    2.64    0.61
   3   0   4    3.83    0.95
   3   0   4    2.66    0.69
  -3   0  -4    2.52    0.59
   3   0   4    2.92    0.56
  -3   0  -4    2.73    0.71
  -4   0  -4  304.20    8.86
   4   0   4  325.82    9.47
  -4   0  -4  314.98    9.47
   4   0   4  323.28    9.76
  -4   0  -4  310.76    9.20
  -4   0  -4  318.00    9.17
   5   0   4   32.81    2.10
   5   0   4   29.07    2.08
  -5   0  -4   29.52    1.73
  -5   0  -4   30.00    1.53
  -5   0  -4   30.51    1.81
  -5   0  -4   29.76    2.07
  -6   0  -4    0.06    0.88
  -6   0  -4    0.27    0.61
  -6   0  -4    0.16    0.98
  -6   0  -4    0.92    0.70
  -6   0  -4   -0.10    0.57
   6   0   4    2.11    0.99
  -7   0  -4   22.64    1.33
  -7   0  -4   25.89    2.33
  -7   0  -4   22.56    1.86
  -7   0  -4   28.50    2.35
  -8   0  -4   27.55    2.43
  -8   0  -4   23.98    2.49
  -8   0  -4   22.99    1.93
  -9   0  -4    1.99    1.36
  -9   0  -4   -0.81    0.80
 -10   0  -4    4.16    1.27
 -10   0  -4    2.08    1.62
 -11   0  -4    3.17    1.33
 -12   1   4   -1.24    0.94
  12  -1  -4    0.52    0.71
 -12   1   4    1.78    1.18
 -11   1   4    2.72    1.09
 -11   1   4    3.58    1.16
  11  -1  -4    3.09    0.84
 -10   1   4   63.85    2.87
 -10   1   4   67.73    2.94
  -9   1   4   55.83    2.50
  -9   1   4   54.14    2.51
  -8   1   4    6.41    0.97
  -8   1   4    5.23    0.94
  -7   1   4   19.28    1.49
   7  -1  -4   21.28    1.40
  -7   1   4   21.68    1.49
  -6   1   4  171.26    5.57
   6  -1  -4  185.67    5.21
  -6   1   4  194.10    5.82
   6  -1  -4  179.36    5.40
   6  -1  -4  170.09    5.66
  -6   1   4  176.22    5.47
   5  -1  -4   55.82    2.53
   5  -1  -4   50.66    2.11
  -5   1   4   55.34    1.97
  -5   1   4   47.74    2.26
  -5   1   4   52.11    2.18
   5  -1  -4   52.89    2.41
  -5   1   4   56.45    2.52
   5  -1  -4   57.32    1.94
  -5   1   4   47.32    1.98
   4  -1  -4  210.35    6.58
  -4   1   4  209.64    6.17
  -4   1   4  222.55    6.07
   4  -1  -4  213.46    6.10
   4  -1  -4  207.64    6.09
  -4   1   4  190.37    6.09
   4  -1  -4  210.37    6.44
  -4   1   4  198.57    6.32
  -4   1   4  212.07    6.60
  -3   1   4   35.16    1.92
  -3   1   4   37.15    1.34
  -3   1   4   35.12    1.72
   3  -1  -4   37.86    1.72
   3  -1  -4   40.31    2.05
   3  -1  -4   35.45    1.59
  -3   1   4   33.58    1.86
   3  -1  -4   36.33    1.89
  -3   1   4   42.47    2.12
   3  -1  -4   38.82    2.01
   2  -1  -4  521.79   15.40
  -2   1   4  533.77   14.83
   2  -1  -4  547.47   14.59
  -2   1   4  551.06   14.58
  -2   1   4  551.19   15.48
  -2   1   4  553.61   14.87
   2  -1  -4  540.30   14.73
  -2   1   4  531.70   14.97
   2  -1  -4  524.90   15.77
  -2   1   4  534.05   15.38
  -1   1   4  854.80   23.23
  -1   1   4  848.53   22.04
   1  -1  -4  834.62   22.05
  -1   1   4  856.56   22.37
   1  -1  -4  802.97   22.31
  -1   1   4  846.46   23.72
  -1   1   4  816.48   22.56
   1  -1  -4  796.82   23.12
  -1   1   4  804.12   23.28
   1  -1  -4  814.12   23.66
  -1   1   4  842.70   22.38
   0  -1  -4 1035.04   28.19
   0   1   4 1089.52   28.61
   0   1   4 1060.86   28.84
   0  -1  -4 1089.71   29.63
   0  -1  -4 1038.72   28.62
   0   1   4 1085.34   30.26
   0   1   4 1088.30   28.63
   0  -1  -4 1014.11   30.20
   0  -1  -4 1099.59   28.85
   0   1   4 1088.66   29.62
  -1  -1  -4  506.32   14.11
  -1  -1  -4  499.59   14.52
  -1  -1  -4  527.26   14.05
  -1  -1  -4  494.38   13.88
   1   1   4  506.90   14.06
  -1  -1  -4  485.91   14.43
  -1  -1  -4  478.36   13.61
   1   1   4  515.41   14.60
   1   1   4  493.80   14.40
   1   1   4  493.78   14.06
  -2  -1  -4   23.31    1.45
   2   1   4   24.84    1.57
   2   1   4   23.68    1.86
   2   1   4   20.60    1.24
   2   1   4   24.01    1.67
  -2  -1  -4   19.58    1.72
  -2  -1  -4   25.38    1.70
  -2  -1  -4   23.54    1.36
   3   1   4    3.13    0.70
  -3  -1  -4    2.75    0.61
  -3  -1  -4    2.33    0.63
  -3  -1  -4    2.77    0.79
   3   1   4    1.75    0.77
  -3  -1  -4    4.15    0.83
   3   1   4    2.59    0.92
   3   1   4    1.98    0.67
   4   1   4  156.75    5.44
  -4  -1  -4  125.24    4.90
  -4  -1  -4  149.64    4.98
   4   1   4  153.48    5.31
  -4  -1  -4  154.00    5.31
   4   1   4  150.24    4.98
  -4  -1  -4  147.18    4.72
   5   1   4   15.11    1.71
  -5  -1  -4   14.76    1.45
   5   1   4   16.80    1.69
  -5  -1  -4   15.52    1.60
  -5  -1  -4   15.04    1.32
  -5  -1  -4   14.96    1.53
  -6  -1  -4   -2.39    0.84
  -6  -1  -4   -0.96    0.71
   6   1   4   -1.64    0.81
  -6  -1  -4   -0.90    0.64
  -6  -1  -4   -1.87    0.59
  -7  -1  -4   65.76    3.47
  -7  -1  -4   62.06    2.67
  -7  -1  -4   57.94    2.44
  -7  -1  -4   61.78    3.01
  -7  -1  -4   59.31    3.55
  -8  -1  -4   -0.50    1.14
  -8  -1  -4    0.15    0.96
  -9  -1  -4   -0.60    1.02
  -9  -1  -4   -1.54    1.31
 -10  -1  -4   32.83    2.63
  12  -2  -4    0.68    1.50
 -11   2   4    7.65    1.18
 -11   2   4    7.93    1.18
 -10   2   4    7.50    1.16
 -10   2   4    7.63    1.15
  -9   2   4    2.19    0.89
  -9   2   4    1.63    0.85
  -8   2   4   18.42    1.50
  -8   2   4   18.92    1.46
   8  -2  -4   13.69    1.52
   7  -2  -4   30.01    1.95
  -7   2   4   29.60    1.68
  -7   2   4   28.26    1.76
  -6   2   4   13.84    1.52
   6  -2  -4   11.28    1.51
   6  -2  -4    9.69    0.87
   6  -2  -4   11.52    1.35
   6  -2  -4   10.78    0.96
  -6   2   4   10.50    1.05
  -6   2   4    8.30    1.13
  -5   2   4   42.32    1.95
  -5   2   4   40.28    2.12
  -5   2   4   44.85    1.74
   5  -2  -4   39.53    2.45
  -5   2   4   48.22    2.50
   5  -2  -4   43.01    1.87
   5  -2  -4   42.56    2.36
  -5   2   4   40.50    1.79
   5  -2  -4   42.57    1.73
  -4   2   4    0.01    0.49
  -4   2   4   -0.74    0.58
   4  -2  -4    0.30    0.40
  -4   2   4    0.57    0.54
   4  -2  -4   -0.78    0.66
   4  -2  -4   -1.43    0.80
  -4   2   4   -1.19    0.80
  -4   2   4    0.16    0.56
  -3   2   4  111.92    3.65
   3  -2  -4  102.78    4.08
  -3   2   4  108.45    3.28
  -3   2   4  107.62    4.15
  -3   2   4  106.24    3.82
   3  -2  -4  107.95    3.50
  -3   2   4  109.53    3.73
  -3   2   4  107.41    3.75
   3  -2  -4  110.13    4.09
   3  -2  -4  110.64    3.58
  -2   2   4  186.51    6.08
  -2   2   4  184.23    6.04
   2  -2  -4  189.43    6.42
  -2   2   4  190.27    6.02
   2  -2  -4  197.07    5.80
   2  -2  -4  196.23    5.76
  -2   2   4  196.56    5.76
  -2   2   4  196.61    6.38
   2  -2  -4  185.27    6.23
  -2   2   4  202.06    6.49
   1  -2  -4    0.84    0.78
   1  -2  -4    1.24    0.47
  -1   2   4    0.66    0.51
  -1   2   4    1.09    0.51
  -1   2   4    1.30    0.63
   1  -2  -4    2.03    0.52
  -1   2   4    2.14    0.86
   1  -2  -4    1.20    0.60
  -1   2   4    2.26    0.72
  -1   2   4    1.02    0.59
   0  -2  -4    9.46    1.23
   0   2   4    8.66    0.90
   0   2   4   10.30    1.07
   0  -2  -4    9.25    1.00
   0   2   4   10.58    1.11
   0  -2  -4    9.93    0.97
   0  -2  -4    9.22    1.03
   0  -2  -4    9.30    0.97
   0   2   4    8.08    1.15
   0   2   4    9.55    0.93
  -1  -2  -4  340.99    9.97
   1   2   4  360.04   10.87
  -1  -2  -4  366.26   10.50
   1   2   4  351.82   10.54
   1   2   4  343.49   10.36
  -1  -2  -4  340.00   10.77
   1   2   4  354.23   10.45
  -1  -2  -4  365.14   10.51
  -1  -2  -4  355.37   10.22
  -2  -2  -4  170.80    5.39
  -2  -2  -4  174.37    5.58
   2   2   4  163.03    5.98
   2   2   4  171.77    5.86
  -2  -2  -4  188.51    5.95
  -2  -2  -4  158.03    5.93
   2   2   4  171.66    5.58
  -2  -2  -4  182.18    5.89
   2   2   4  169.18    5.67
  -3  -2  -4  400.23   11.29
   3   2   4  384.32   11.36
   3   2   4  369.10   11.26
  -3  -2  -4  368.78   11.50
  -3  -2  -4  386.99   11.06
  -3  -2  -4  376.68   10.75
   3   2   4  362.96   11.52
   3   2   4  368.80   11.06
  -4  -2  -4  162.51    5.74
  -4  -2  -4  169.93    5.55
   4   2   4  181.98    5.92
  -4  -2  -4  174.25    6.17
  -4  -2  -4  174.47    6.14
   4   2   4  172.88    6.17
   5   2   4   67.33    3.45
  -5  -2  -4   66.76    3.49
  -5  -2  -4   65.96    2.82
  -5  -2  -4   66.58    3.10
  -5  -2  -4   73.07    3.29
  -6  -2  -4   -0.12    0.75
  -6  -2  -4   -0.20    0.75
  -7  -2  -4   -0.16    0.87
  -7  -2  -4    1.61    1.09
  -7  -2  -4    0.33    1.26
  -8  -2  -4    3.94    1.69
  -8  -2  -4    4.31    1.28
  -8  -2  -4    3.05    0.96
  -9  -2  -4    5.96    1.57
  -9  -2  -4    7.42    2.05
 -10  -2  -4   -1.37    1.23
  12  -3  -4    1.24    1.62
  11  -3  -4   12.67    2.17
  10  -3  -4   16.29    2.27
 -10   3   4   18.87    1.58
 -10   3   4   19.85    1.58
   9  -3  -4    0.92    1.03
   9  -3  -4   -0.13    1.21
  -9   3   4    0.95    0.81
  -9   3   4    0.70    0.81
  -8   3   4    0.96    0.84
   8  -3  -4    0.20    1.13
   8  -3  -4   -0.89    1.05
  -8   3   4    1.02    0.76
   7  -3  -4    6.31    0.65
  -7   3   4    4.74    1.00
  -7   3   4    6.18    0.94
   7  -3  -4    5.27    1.34
   7  -3  -4    5.40    1.26
   6  -3  -4   88.82    2.94
  -6   3   4   83.80    3.36
   6  -3  -4   84.34    3.92
   6  -3  -4   82.55    3.02
  -6   3   4   85.30    3.13
  -6   3   4   92.95    3.79
   6  -3  -4   85.22    3.67
  -5   3   4   45.93    1.86
  -5   3   4   41.84    2.02
  -5   3   4   45.24    2.65
  -5   3   4   39.74    2.26
  -5   3   4   39.92    1.91
   5  -3  -4   43.14    1.94
   5  -3  -4   39.11    2.40
   5  -3  -4   39.40    2.52
   4  -3  -4   98.62    4.12
  -4   3   4  107.94    3.44
  -4   3   4  104.25    3.59
   4  -3  -4  102.87    3.48
  -4   3   4   96.08    3.59
  -4   3   4  103.54    4.30
   4  -3  -4   96.00    4.06
  -4   3   4   99.65    3.53
  -4   3   4   98.19    3.78
  -3   3   4   53.57    2.70
   3  -3  -4   49.05    2.10
   3  -3  -4   44.98    2.37
   3  -3  -4   49.95    2.05
  -3   3   4   48.52    1.80
  -3   3   4   45.26    2.26
  -3   3   4   43.73    2.73
  -3   3   4   48.11    2.39
  -3   3   4   49.23    2.24
  -3   3   4   49.89    2.21
   3  -3  -4   48.07    2.68
  -2   3   4  196.45    6.54
   2  -3  -4  189.34    5.85
   2  -3  -4  190.41    6.63
  -2   3   4  196.29    6.29
  -2   3   4  196.58    6.21
   2  -3  -4  188.92    6.39
   2  -3  -4  191.73    5.91
  -2   3   4  193.75    5.86
  -1   3   4   28.25    1.70
  -1   3   4   32.42    1.71
   1  -3  -4   32.15    1.73
   1  -3  -4   27.73    1.74
   1  -3  -4   28.19    2.10
  -1   3   4   32.30    1.96
  -1   3   4   27.37    1.87
   1  -3  -4   31.59    1.65
  -1   3   4   30.46    1.84
   0  -3  -4   21.70    1.46
   0  -3  -4   20.40    1.47
   0  -3  -4   21.46    1.57
   0   3   4   21.86    1.76
   0   3   4   21.03    1.52
   0   3   4   22.01    1.70
   0  -3  -4   17.77    1.94
   0   3   4   21.65    1.59
  -1  -3  -4  132.20    4.86
  -1  -3  -4  128.01    4.41
  -1  -3  -4  127.61    5.07
   1   3   4  129.29    4.75
   1   3   4  135.48    4.65
  -1  -3  -4  133.62    4.58
   1   3   4  131.39    4.89
   2   3   4    0.33    0.85
  -2  -3  -4    0.78    0.64
   2   3   4   -0.08    0.70
  -2  -3  -4   -0.55    0.73
  -2  -3  -4   -0.59    0.52
   2   3   4   -0.15    0.67
  -2  -3  -4   -0.72    0.67
  -2  -3  -4   -0.72    0.85
  -3  -3  -4   61.16    3.27
   3   3   4   61.12    3.22
   3   3   4   59.13    2.93
  -3  -3  -4   65.41    3.23
  -3  -3  -4   61.95    2.93
  -3  -3  -4   59.24    3.16
  -3  -3  -4   60.00    2.72
  -4  -3  -4   55.72    2.68
   4   3   4   55.50    3.17
  -4  -3  -4   56.34    3.20
  -4  -3  -4   60.63    2.95
  -5  -3  -4   -0.95    0.77
  -5  -3  -4   -0.44    1.00
  -5  -3  -4   -0.51    0.76
  -6  -3  -4   67.32    3.35
  -6  -3  -4   62.94    2.98
  -7  -3  -4   58.63    3.32
  -7  -3  -4   55.64    2.81
  -8  -3  -4   72.15    3.21
  -8  -3  -4   63.39    4.28
  -8  -3  -4   76.95    3.90
  -9  -3  -4   -0.97    0.86
  -9  -3  -4   -0.54    1.21
  12  -4  -4    0.29    1.61
  11  -4  -4   -1.41    1.32
 -11   4   4    0.25    0.87
 -11   4   4    0.85    0.92
 -10   4   4   12.16    1.34
 -10   4   4   14.32    1.51
  10  -4  -4   13.99    2.16
   9  -4  -4    6.70    1.52
  -9   4   4    5.75    1.17
   9  -4  -4    7.89    1.74
  -9   4   4    5.47    1.03
  -8   4   4    8.16    1.28
   8  -4  -4    8.96    1.74
  -8   4   4   10.99    1.21
   8  -4  -4   11.83    1.66
   7  -4  -4   98.61    4.61
  -7   4   4  101.78    3.96
  -7   4   4  111.45    3.78
   7  -4  -4  100.49    4.36
  -6   4   4   14.10    1.45
  -6   4   4   13.15    1.37
   6  -4  -4   14.91    1.73
   6  -4  -4   13.09    1.71
   6  -4  -4   11.30    1.20
  -6   4   4   13.08    1.05
  -5   4   4   48.95    2.01
   5  -4  -4   47.98    2.80
  -5   4   4   54.03    2.38
  -5   4   4   51.62    2.11
  -5   4   4   47.16    2.24
  -5   4   4   47.07    2.53
   5  -4  -4   46.97    2.82
   5  -4  -4   49.46    2.19
  -4   4   4   32.30    2.26
  -4   4   4   34.92    2.01
  -4   4   4   32.11    2.00
  -4   4   4   32.11    2.07
   4  -4  -4   37.44    2.35
   4  -4  -4   34.14    2.47
   4  -4  -4   34.54    1.91
  -4   4   4   35.67    1.96
   3  -4  -4   21.43    1.46
   3  -4  -4   21.14    1.99
   3  -4  -4   18.48    1.73
   3  -4  -4   22.15    1.50
  -3   4   4   22.22    1.54
  -3   4   4   23.74    1.85
  -3   4   4   21.08    1.72
  -3   4   4   19.94    1.42
  -2   4   4    2.20    0.71
  -2   4   4    3.34    0.93
   2  -4  -4    3.36    0.72
  -2   4   4    3.48    0.94
   2  -4  -4    2.05    0.95
   2  -4  -4    4.36    0.75
  -2   4   4    2.94    0.73
   2  -4  -4    1.57    1.10
  -1   4   4  433.05   12.84
  -1   4   4  452.89   12.59
   1  -4  -4  424.38   12.48
  -1   4   4  440.99   12.80
   1  -4  -4  438.56   12.33
   1  -4  -4  424.54   13.25
   1  -4  -4  432.04   13.43
   0  -4  -4   51.82    2.53
   0  -4  -4   52.47    2.67
   0   4   4   54.84    2.80
   0  -4  -4   48.71    3.04
   0  -4  -4   56.09    2.50
   0   4   4   57.02    2.94
   1   4   4  242.46    7.87
   1   4   4  233.62    7.94
  -1  -4  -4  247.04    8.36
  -1  -4  -4  242.90    7.47
  -1  -4  -4  239.97    7.63
  -2  -4  -4   57.47    2.76
   2   4   4   53.13    3.14
  -2  -4  -4   59.35    3.30
  -2  -4  -4   58.16    3.30
   2   4   4   58.64    3.05
  -2  -4  -4   59.25    2.87
   3   4   4   71.32    3.68
  -3  -4  -4   70.52    3.28
  -3  -4  -4   67.81    3.11
  -3  -4  -4   65.16    3.62
   4   4   4   12.19    1.79
  -4  -4  -4   13.58    1.91
  -4  -4  -4   15.73    1.79
  -4  -4  -4   13.55    1.49
  -5  -4  -4   -0.15    1.18
  -5  -4  -4   -1.66    0.91
  -5  -4  -4   -1.56    0.88
  -6  -4  -4    6.18    1.29
  -6  -4  -4    8.02    1.44
  -7  -4  -4   34.29    2.53
  -7  -4  -4   40.90    3.01
  -8  -4  -4    0.91    1.36
  -8  -4  -4    2.26    1.78
  -8  -4  -4    1.83    1.26
  -9  -4  -4   12.61    2.20
  -9  -4  -4   17.56    1.79
 -11   5   4    6.39    1.26
 -11   5   4    7.66    1.25
  11  -5  -4    9.90    2.09
 -10   5   4    0.97    0.91
  10  -5  -4    1.79    1.44
 -10   5   4    1.02    1.03
  -9   5   4   -0.35    0.92
   9  -5  -4    0.78    1.23
   9  -5  -4   -0.88    1.18
  -9   5   4    1.34    0.90
   8  -5  -4    4.09    1.46
   8  -5  -4    3.04    1.46
  -8   5   4    3.94    1.17
  -8   5   4    4.14    1.04
  -7   5   4   12.10    1.33
   7  -5  -4   10.64    1.79
   7  -5  -4   11.19    1.78
  -7   5   4    9.51    1.45
  -6   5   4    9.20    1.21
   6  -5  -4    9.09    1.70
   6  -5  -4   10.26    1.63
  -6   5   4    9.53    1.04
  -6   5   4   10.02    1.43
  -6   5   4    9.21    0.97
   5  -5  -4    1.57    0.66
  -5   5   4    2.77    0.77
  -5   5   4    1.09    0.75
   5  -5  -4    0.35    1.11
  -5   5   4    2.98    1.07
  -5   5   4    1.97    0.88
   5  -5  -4    1.13    1.07
  -5   5   4    1.17    0.82
  -4   5   4  114.92    4.32
  -4   5   4  114.21    3.99
   4  -5  -4  110.66    4.67
  -4   5   4  106.19    4.39
   4  -5  -4  118.20    4.10
  -4   5   4  115.43    4.22
  -4   5   4  121.73    4.27
  -4   5   4  114.21    3.42
   4  -5  -4  109.26    4.86
   3  -5  -4   30.09    2.22
  -3   5   4   31.63    1.88
  -3   5   4   27.69    1.58
  -3   5   4   29.65    2.20
   3  -5  -4   28.93    2.49
  -3   5   4   34.49    2.21
   3  -5  -4   35.41    1.98
   3  -5  -4   30.29    1.88
  -3   5   4   23.62    1.73
  -2   5   4   16.26    1.68
  -2   5   4   17.31    1.89
  -2   5   4   17.08    1.90
   2  -5  -4   17.33    1.82
  -2   5   4   15.34    1.57
   2  -5  -4   17.92    1.53
   2  -5  -4   17.47    2.12
   2  -5  -4   17.53    1.55
   1  -5  -4   90.71    3.55
  -1   5   4   92.38    3.71
  -1   5   4   86.73    3.83
   1  -5  -4   87.27    3.57
   1  -5  -4   87.67    4.26
  -1   5   4   81.32    3.84
   1  -5  -4   85.12    3.82
   0  -5  -4   -1.11    0.72
   0   5   4   -2.55    0.93
   0  -5  -4   -1.20    0.67
   0   5   4   -2.15    0.88
   0  -5  -4   -0.10    1.13
  -1  -5  -4   15.04    1.57
  -1  -5  -4   13.80    1.50
  -1  -5  -4   15.73    2.03
   1   5   4   10.92    1.65
   1   5   4   13.64    1.86
  -2  -5  -4   23.11    1.99
   2   5   4   23.19    2.39
  -2  -5  -4   21.52    2.49
  -2  -5  -4   20.09    1.89
  -3  -5  -4   14.52    1.61
  -3  -5  -4   14.96    1.68
   3   5   4   11.77    1.83
  -3  -5  -4   14.25    2.05
  -4  -5  -4    2.37    1.22
   4   5   4    3.91    1.65
  -4  -5  -4    2.58    1.19
  -4  -5  -4    4.99    1.61
  -5  -5  -4   27.24    2.44
  -5  -5  -4   28.45    2.81
  -5  -5  -4   29.02    2.32
  -6  -5  -4   12.40    1.75
  -6  -5  -4   14.66    2.00
  -7  -5  -4   -0.11    1.14
  -7  -5  -4   -0.03    1.21
  -8  -5  -4    8.91    2.10
  -8  -5  -4   10.42    1.86
 -12   6   4   -1.45    0.95
 -12   6   4   -0.96    1.04
 -11   6   4    6.59    1.26
  11  -6  -4    6.03    1.97
 -11   6   4    6.21    1.37
  10  -6  -4    1.60    1.57
 -10   6   4    2.92    1.19
 -10   6   4    3.25    1.10
   9  -6  -4    6.51    1.78
  -9   6   4    9.26    1.31
  -9   6   4    7.32    1.39
   9  -6  -4    8.01    1.86
   8  -6  -4    9.72    1.80
  -8   6   4    8.56    1.46
  -8   6   4    9.99    1.36
   8  -6  -4    9.07    1.90
   7  -6  -4    1.34    1.36
  -7   6   4    0.13    0.97
  -7   6   4    2.07    1.24
   7  -6  -4    1.96    1.28
  -6   6   4    4.17    1.14
  -6   6   4    4.22    1.03
   6  -6  -4    5.76    1.49
   6  -6  -4    6.76    1.70
  -6   6   4    4.17    0.94
  -6   6   4    4.64    1.39
   5  -6  -4    2.92    1.23
   5  -6  -4    3.98    1.56
  -5   6   4    3.69    1.28
  -5   6   4    4.16    0.99
  -5   6   4    1.88    0.99
  -5   6   4    4.60    0.94
  -5   6   4    3.51    1.04
  -4   6   4    9.42    1.58
   4  -6  -4    9.78    1.83
  -4   6   4   10.84    1.39
   4  -6  -4   10.57    1.64
  -4   6   4    8.42    0.84
  -4   6   4    8.83    1.40
   4  -6  -4   10.94    1.22
  -4   6   4    8.19    0.87
  -3   6   4   56.42    3.13
  -3   6   4   52.45    3.02
   3  -6  -4   57.92    2.74
   3  -6  -4   52.49    3.09
  -3   6   4   49.57    2.30
   3  -6  -4   48.54    3.35
   2  -6  -4    5.61    1.42
   2  -6  -4    2.86    1.56
  -2   6   4    3.79    1.33
  -2   6   4    5.08    1.32
   2  -6  -4    2.59    0.96
   1  -6  -4    5.87    1.51
  -1   6   4    5.25    1.47
   1  -6  -4    4.89    1.11
   1  -6  -4    6.11    1.77
  -1   6   4    5.09    1.42
   1  -6  -4    5.16    1.13
   0  -6  -4   -0.65    0.82
   0  -6  -4   -0.48    0.80
   0   6   4    0.46    1.13
   0  -6  -4    0.84    1.42
   0   6   4   -1.10    1.16
   1   6   4   28.33    2.68
  -1  -6  -4   30.06    2.29
  -1  -6  -4   28.68    2.23
  -1  -6  -4   26.84    2.87
   2   6   4    3.66    1.45
  -2  -6  -4    3.43    1.11
  -2  -6  -4    4.46    1.74
  -2  -6  -4    3.26    1.13
  -3  -6  -4   17.69    2.04
  -3  -6  -4   20.41    2.23
  -3  -6  -4   19.85    2.55
   3   6   4   17.61    2.26
  -4  -6  -4    1.29    1.61
  -4  -6  -4    0.75    1.02
  -4  -6  -4    0.74    1.09
  -5  -6  -4    4.25    1.60
  -5  -6  -4    6.70    1.63
  -5  -6  -4    7.28    2.05
  -6  -6  -4   25.59    2.65
  -6  -6  -4   23.26    2.35
  -7  -6  -4   17.88    2.25
  -7  -6  -4   13.98    2.36
 -12   7   4    0.48    1.27
 -11   7   4    0.90    1.11
 -11   7   4   -0.16    1.23
  10  -7  -4   -1.13    1.48
  10  -7  -4    0.08    1.47
 -10   7   4   -0.32    1.15
  -9   7   4    3.12    1.36
   9  -7  -4    2.43    1.67
   9  -7  -4    2.98    1.60
  -8   7   4   12.35    1.83
   8  -7  -4    9.73    2.09
   8  -7  -4   13.45    2.03
  -7   7   4    3.53    0.88
   7  -7  -4    1.96    1.56
   7  -7  -4    1.11    1.28
  -7   7   4    2.32    0.85
  -7   7   4    2.20    1.38
  -6   7   4    2.13    1.30
  -6   7   4    2.26    1.07
   6  -7  -4    1.96    1.33
  -6   7   4    3.43    0.93
   6  -7  -4    0.91    1.47
   5  -7  -4    1.52    1.53
   5  -7  -4    2.86    1.37
  -5   7   4    4.11    1.43
  -5   7   4    2.41    1.12
  -5   7   4    2.09    1.09
  -4   7   4    2.33    1.29
  -4   7   4    3.22    1.38
   4  -7  -4    5.12    1.44
  -4   7   4    1.62    0.68
   4  -7  -4    2.24    1.66
   3  -7  -4    0.05    1.39
  -3   7   4    3.37    0.91
  -3   7   4    2.69    1.34
   3  -7  -4    1.91    0.98
  -3   7   4    3.52    1.41
   3  -7  -4    3.84    1.47
  -2   7   4    5.16    1.59
  -2   7   4    0.51    1.41
  -2   7   4    6.32    1.10
   2  -7  -4    3.34    1.12
   2  -7  -4    6.41    1.64
   2  -7  -4    5.40    1.81
   1  -7  -4    7.68    2.03
  -1   7   4    3.99    1.67
  -1   7   4    5.42    1.57
   1  -7  -4    6.68    1.35
   0   7   4   14.91    2.24
   0  -7  -4   18.12    1.92
   0  -7  -4   16.79    2.53
  -1  -7  -4    0.67    1.73
   1   7   4    1.42    1.50
  -1  -7  -4    0.41    1.04
   2   7   4    9.02    2.04
  -2  -7  -4   10.14    2.32
  -2  -7  -4    9.67    1.64
  -3  -7  -4   24.06    3.00
   3   7   4   25.77    2.88
  -3  -7  -4   21.89    2.28
  -4  -7  -4   79.61    4.85
  -4  -7  -4   78.95    4.12
  -5  -7  -4   15.70    2.09
  -6  -7  -4    5.87    1.86
 -11   8   4   -0.14    1.28
  10  -8  -4    3.36    1.92
 -10   8   4    3.39    1.46
  10  -8  -4    4.90    1.81
   9  -8  -4    3.61    1.71
  -9   8   4    4.57    1.61
   9  -8  -4    4.75    1.89
   8  -8  -4    5.95    1.73
  -8   8   4    3.28    1.53
   8  -8  -4    3.89    1.88
  -7   8   4   -0.08    1.33
   7  -8  -4    0.86    1.67
   7  -8  -4    0.07    1.30
  -7   8   4   -0.57    0.92
   6  -8  -4    1.07    1.41
   6  -8  -4    3.23    1.80
  -6   8   4    1.21    1.44
  -6   8   4    2.87    1.04
  -6   8   4    0.05    1.10
   5  -8  -4   41.00    3.44
  -5   8   4   39.68    3.15
  -5   8   4   38.65    2.80
   5  -8  -4   40.78    3.05
   4  -8  -4   13.48    2.11
  -4   8   4   14.52    2.19
   4  -8  -4   12.60    2.38
  -4   8   4   10.16    1.20
  -4   8   4    9.60    1.80
   3  -8  -4    2.86    1.59
  -3   8   4    1.21    1.51
   3  -8  -4    0.57    1.61
  -3   8   4   -0.64    1.35
  -3   8   4    0.68    0.90
   2  -8  -4    0.80    1.00
   2  -8  -4   -1.68    1.52
  -2   8   4    0.43    0.95
  -2   8   4   -2.15    1.23
  -2   8   4    0.23    1.40
   2  -8  -4    1.49    1.72
   1  -8  -4    1.25    1.75
   1  -8  -4    0.06    0.94
  -1   8   4   -1.53    1.37
   0   8   4   -0.57    1.40
   0  -8  -4    1.25    1.20
   0  -8  -4    1.85    1.94
  -1  -8  -4   20.17    2.24
  -1  -8  -4   18.50    2.92
   1   8   4   20.61    2.70
   2   8   4   10.19    2.28
  -2  -8  -4    6.30    1.66
  -2  -8  -4    7.23    2.39
  -3  -8  -4    0.23    1.35
  -3  -8  -4   -0.28    1.88
  -4  -8  -4   14.20    2.11
  -4  -8  -4    9.31    2.47
  -5  -8  -4   30.20    3.08
 -10   9   4    1.19    1.56
  10  -9  -4    1.22    1.87
  -9   9   4    0.84    1.48
   9  -9  -4    3.36    1.86
  -8   9   4    1.65    1.64
   8  -9  -4    0.15    1.68
   8  -9  -4    1.47    1.52
  -7   9   4    0.07    1.11
  -7   9   4   -2.28    1.45
   7  -9  -4    1.71    1.81
   7  -9  -4    1.10    1.39
   6  -9  -4    6.67    2.19
  -6   9   4    4.01    1.47
  -6   9   4    5.62    1.88
   6  -9  -4    7.27    1.94
  -6   9   4    5.47    1.37
   5  -9  -4   -0.17    1.53
  -5   9   4   -2.19    1.42
  -5   9   4   -1.27    1.39
   5  -9  -4    0.24    1.69
  -4   9   4   -2.39    1.39
  -4   9   4   -2.09    1.39
   4  -9  -4    0.93    1.87
   4  -9  -4    0.37    1.68
  -3   9   4   16.91    1.76
   3  -9  -4   18.39    2.91
  -3   9   4   20.36    2.50
  -3   9   4   16.65    2.41
   3  -9  -4   17.37    2.61
   2  -9  -4    7.17    2.40
  -2   9   4    5.82    1.92
   1  -9  -4   -0.55    1.01
   1  -9  -4    0.32    1.95
  -1   9   4    0.41    1.60
   0  -9  -4    2.17    1.41
   0  -9  -4    2.43    2.18
   0   9   4    1.45    1.86
  -1  -9  -4    0.41    2.11
   1   9   4    0.38    1.78
  -1  -9  -4    1.24    1.45
  -2  -9  -4    8.93    2.70
   2   9   4    6.64    2.29
  -2  -9  -4   12.63    2.01
  -3  -9  -4    5.31    2.51
  -3  -9  -4    3.31    1.67
  -9  10   4    2.95    1.86
  -8  10   4    5.11    1.14
   8 -10  -4    4.53    2.20
  -8  10   4    4.08    1.92
  -7  10   4    2.59    1.94
  -7  10   4    3.50    1.39
   7 -10  -4    2.01    2.02
  -6  10   4    0.07    1.53
   6 -10  -4    2.39    2.06
   6 -10  -4    2.64    1.83
  -6  10   4   -1.77    1.66
  -6  10   4   -0.19    1.25
   5 -10  -4   -1.05    1.69
   5 -10  -4   -0.15    1.76
  -5  10   4   -0.34    1.64
  -5  10   4   -2.57    1.49
   4 -10  -4    0.49    1.92
   4 -10  -4   -1.89    1.81
  -4  10   4    0.97    1.80
  -4  10   4   -0.99    1.57
  -3  10   4    0.84    1.74
   3 -10  -4    0.44    2.13
  -2  10   4    0.89    1.85
   2 -10  -4    6.41    2.65
   1 -10  -4   -0.72    2.13
  -1  10   4   -3.00    1.60
   0 -10  -4    1.36    1.48
   0 -10  -4    2.89    2.45
   0  10   4   -3.26    1.75
  -1 -10  -4    1.83    2.51
  -1 -10  -4    0.03    1.50
   1  10   4   -2.48    1.92
  -7  11   4   -0.09    1.44
  -7  11   4   -2.09    1.80
  -6  11   4    1.67    1.69
  -6  11   4   -0.85    1.85
  -5  11   4    1.04    1.86
  -4  11   4   -1.45    1.76
  -3  11   4   -1.22    1.93
  -2  11   4   -1.32    1.95
  -1  11   4    5.25    2.48
   0  13  -5    2.38    2.13
  -1  13  -5   -0.81    1.77
  -2  13  -5    0.22    1.79
  -3  13  -5   -1.27    1.72
  -4  13  -5   -0.68    1.73
  -5  13  -5    2.00    1.71
  -5  13  -5   -1.79    1.55
  -6  13  -5    0.76    1.44
  -6  13  -5    0.48    1.71
  -2 -12   5   -1.15    1.50
   2  12  -5   -1.60    1.74
  -2 -12   5   -1.45    2.33
   1  12  -5   -0.75    1.64
  -1 -12   5   -2.20    2.09
  -1 -12   5   -0.43    1.54
   0 -12   5    2.09    2.43
   0 -12   5    1.60    1.62
   0  12  -5    1.26    1.85
  -1  12  -5    1.84    1.69
   1 -12   5   -0.22    2.11
   2 -12   5   -0.89    2.18
  -2  12  -5    0.63    1.64
   3 -12   5    2.57    2.40
  -3  12  -5   -0.32    1.60
  -4  12  -5   -1.13    1.41
   4 -12   5   -2.21    2.17
  -4  12  -5    0.01    1.41
  -5  12  -5    0.05    1.39
  -5  12  -5   -0.81    1.40
  -6  12  -5    0.50    1.32
  -6  12  -5    0.16    1.47
  -7  12  -5    2.83    1.26
  -7  12  -5    2.34    1.69
  -8  12  -5    9.91    2.22
  -4 -11   5   -3.36    1.43
  -3 -11   5   -1.74    2.06
  -3 -11   5    2.68    1.78
  -2 -11   5   12.47    2.24
   2  11  -5   11.77    2.36
  -2 -11   5   10.05    2.62
   1  11  -5   -0.40    1.62
  -1 -11   5    0.04    1.47
  -1 -11   5   -0.57    1.98
   0 -11   5   -1.24    1.41
   0  11  -5   -0.62    1.51
   0 -11   5    2.04    2.17
  -1  11  -5   -0.55    1.44
   1 -11   5   -0.35    1.40
  -2  11  -5    1.07    1.58
  -3  11  -5   -1.44    1.39
  -3  11  -5    1.36    1.43
  -3  11  -5   -0.65    0.81
  -4  11  -5    3.87    1.53
  -4  11  -5    2.00    1.44
  -5  11  -5    0.13    1.26
  -5  11  -5   -1.22    1.18
  -6  11  -5   -1.09    1.32
  -6  11  -5   -0.02    1.14
  -6  11  -5   -0.50    1.12
  -7  11  -5    9.74    1.32
  -7  11  -5    9.40    1.84
  -8  11  -5   12.20    2.07
  -9  11  -5    0.41    1.53
   9 -11   5   -0.94    1.10
  -6 -10   5    7.71    2.11
  -5 -10   5    1.42    1.50
  -4 -10   5    1.90    1.65
  -3 -10   5    1.47    2.06
  -3 -10   5    6.01    1.83
   3  10  -5    1.97    1.65
  -2 -10   5    5.05    2.10
  -2 -10   5    5.02    1.64
   2  10  -5    3.76    1.68
  -1 -10   5    7.59    1.74
   1  10  -5    9.39    1.90
   0 -10   5   -1.03    1.19
   0  10  -5    0.45    1.35
  -1  10  -5   33.29    2.84
  -1  10  -5   34.60    2.97
   1 -10   5   33.70    2.74
  -2  10  -5    7.28    1.60
  -2  10  -5    8.44    1.77
  -2  10  -5    8.11    1.30
   2 -10   5    8.45    1.65
  -3  10  -5   -2.21    1.09
  -3  10  -5   -1.22    1.08
  -4  10  -5   21.08    2.23
  -4  10  -5   21.72    2.48
  -5  10  -5   -1.12    1.16
  -5  10  -5   -1.20    1.20
  -5  10  -5    1.05    1.14
  -6  10  -5   -1.02    0.95
   6 -10   5    0.43    1.05
  -6  10  -5   -1.62    1.00
  -6  10  -5   -0.44    1.19
  -7  10  -5   -2.11    1.14
   7 -10   5   -1.15    0.96
  -7  10  -5    0.69    0.85
  -8  10  -5    1.29    1.33
   8 -10   5    1.02    1.04
   9 -10   5   11.34    1.48
  -9  10  -5   11.49    1.87
  10 -10   5   -0.94    0.94
 -10  10  -5   -0.58    1.28
  -7  -9   5   -2.43    1.41
  -6  -9   5   -0.67    1.32
  -5  -9   5    2.25    1.56
  -5  -9   5    2.37    1.60
  -4  -9   5    5.15    2.04
  -4  -9   5    5.68    1.68
  -3  -9   5   -2.24    1.13
   3   9  -5   -0.80    1.18
  -3  -9   5   -1.07    1.53
  -2  -9   5   47.05    3.17
   2   9  -5   46.93    3.39
   1   9  -5   25.42    2.58
  -1  -9   5   26.15    2.46
   0   9  -5   -3.78    1.26
   0   9  -5   -1.30    0.93
   0  -9   5   -0.23    1.09
   0   9  -5   -3.49    1.06
  -1   9  -5    0.43    1.22
  -1   9  -5   -0.36    1.12
  -1   9  -5   -0.09    0.84
   1  -9   5    1.69    1.21
   2  -9   5   41.29    2.74
  -2   9  -5   37.18    2.22
  -2   9  -5   43.29    2.84
  -2   9  -5   39.04    2.74
  -3   9  -5   18.85    2.14
   3  -9   5   18.95    1.98
  -3   9  -5   14.95    1.75
   4  -9   5    1.87    1.06
  -4   9  -5    3.47    1.33
  -4   9  -5    3.63    1.27
  -4   9  -5   -0.84    1.28
   5  -9   5    3.00    1.09
  -5   9  -5    3.53    1.37
  -5   9  -5    3.02    1.13
  -5   9  -5    2.92    1.20
  -6   9  -5   13.32    1.51
   6  -9   5   13.80    1.51
  -6   9  -5   14.40    1.79
  -7   9  -5   30.77    1.54
  -7   9  -5   29.91    2.37
   7  -9   5   26.94    2.10
   8  -9   5   10.71    1.39
  -8   9  -5   11.13    1.70
   9  -9   5    0.73    0.87
  -9   9  -5    1.45    1.22
 -10   9  -5    5.94    1.51
  10  -9   5    4.87    1.10
  -8  -8   5   15.30    2.43
  -8  -8   5   14.37    2.17
  -7  -8   5   -1.80    1.27
  -7  -8   5   -3.27    1.15
  -7  -8   5   -0.85    1.17
  -6  -8   5    4.42    1.67
  -6  -8   5    3.20    1.62
  -6  -8   5    1.98    1.47
  -5  -8   5   -0.50    1.33
  -5  -8   5    2.00    1.31
  -5  -8   5    2.11    1.32
  -5  -8   5    0.69    1.59
  -4  -8   5   14.81    1.93
   4   8  -5   13.58    1.97
  -4  -8   5   13.96    1.84
  -4  -8   5   15.01    2.19
  -3  -8   5   29.88    2.57
  -3  -8   5   28.93    2.50
   3   8  -5   26.07    2.56
   2   8  -5   38.65    2.93
  -2  -8   5   34.50    2.59
  -2  -8   5   37.67    2.66
   1   8  -5   93.15    4.39
  -1  -8   5   93.77    4.32
   1   8  -5   90.81    3.91
   1   8  -5   91.87    4.14
  -1  -8   5   91.99    4.20
  -1  -8   5   96.85    4.31
   0   8  -5   26.24    2.28
   0  -8   5   24.49    2.26
   0  -8   5   26.81    2.20
   0  -8   5   25.58    1.93
   0   8  -5   25.36    1.92
   0   8  -5   24.88    2.33
   0  -8   5   23.92    2.20
  -1   8  -5   23.82    1.79
   1  -8   5   25.80    1.88
   1  -8   5   24.55    2.13
  -1   8  -5   26.50    2.23
  -1   8  -5   26.41    2.20
   2  -8   5    1.28    0.86
  -2   8  -5    1.14    0.74
   2  -8   5   -0.16    0.80
  -2   8  -5    0.28    1.05
   2  -8   5   -0.79    0.87
  -2   8  -5   -0.15    0.95
   3  -8   5    1.22    1.01
   3  -8   5    1.41    0.90
  -3   8  -5    1.44    1.08
  -3   8  -5   -0.90    0.92
   3  -8   5    0.06    0.81
  -4   8  -5   20.21    1.97
   4  -8   5   18.77    1.94
   4  -8   5   17.96    1.62
  -4   8  -5   17.79    1.99
   4  -8   5   16.77    1.63
  -4   8  -5   18.11    1.86
  -5   8  -5    1.11    1.04
  -5   8  -5    2.34    1.00
  -5   8  -5    0.30    0.92
  -5   8  -5   -0.05    1.04
   5  -8   5    1.22    0.90
   5  -8   5    1.71    0.89
  -6   8  -5    1.25    1.12
   6  -8   5    1.04    0.84
  -6   8  -5   -0.19    0.69
  -6   8  -5    0.04    0.95
   6  -8   5   -0.01    0.82
  -6   8  -5    0.63    0.79
   7  -8   5   17.61    1.59
  -7   8  -5   15.78    1.79
   7  -8   5   18.48    1.71
  -7   8  -5   17.15    1.94
   7  -8   5   14.86    1.80
  -8   8  -5    6.46    1.39
   8  -8   5    5.09    1.02
   9  -8   5    0.37    0.84
  -9   8  -5    2.36    1.19
 -10   8  -5   -0.40    1.04
  10  -8   5   -0.07    0.79
  11  -8   5    0.58    0.84
 -11   8  -5   -0.43    1.12
  -9  -7   5    4.02    1.98
  -9  -7   5    4.89    1.83
  -9  -7   5    4.53    1.60
  -8  -7   5   -2.02    1.26
  -8  -7   5   -2.16    1.20
  -8  -7   5   -3.49    1.14
  -7  -7   5   42.50    3.25
  -7  -7   5   38.54    2.89
  -7  -7   5   36.28    2.94
  -6  -7   5   94.32    4.35
  -6  -7   5   93.50    4.54
  -6  -7   5   91.04    4.29
  -5  -7   5   56.01    3.05
  -5  -7   5   57.35    3.30
  -5  -7   5   52.10    3.15
  -5  -7   5   59.33    3.40
  -4  -7   5  238.03    8.20
   4   7  -5  245.21    8.03
  -4  -7   5  232.00    7.98
   4   7  -5  239.77    8.20
  -4  -7   5  230.06    7.65
   3   7  -5   -1.13    0.91
  -3  -7   5    0.56    0.93
  -3  -7   5   -0.28    0.90
   3   7  -5   -0.77    0.69
   2   7  -5    0.08    0.92
  -2  -7   5    2.37    1.10
  -2  -7   5    1.42    1.14
   2   7  -5    0.51    1.14
  -2  -7   5    1.22    1.10
   2   7  -5    2.60    1.08
  -1  -7   5   55.01    2.96
  -1  -7   5   51.49    2.89
   1   7  -5   55.50    2.92
  -1  -7   5   52.21    2.88
   1   7  -5   51.13    2.92
   0   7  -5    3.73    1.03
   0  -7   5    1.72    0.84
   0   7  -5    1.48    0.98
   0  -7   5    3.09    0.91
   0  -7   5    3.02    1.02
   0  -7   5    3.88    1.08
  -1   7  -5   48.05    2.60
   1  -7   5   44.58    2.61
  -1   7  -5   46.46    2.29
   1  -7   5   46.66    2.37
   1  -7   5   46.91    2.39
  -1   7  -5   44.33    2.62
  -1   7  -5   43.54    2.59
   1  -7   5   43.08    2.55
  -2   7  -5   16.74    1.78
   2  -7   5   11.81    1.28
  -2   7  -5   11.05    1.21
  -2   7  -5   12.05    1.40
  -2   7  -5   14.18    1.61
  -2   7  -5   10.75    1.44
   2  -7   5   16.62    1.46
  -2   7  -5   13.86    1.54
   2  -7   5   11.04    1.46
   2  -7   5   12.91    1.46
  -3   7  -5   27.63    2.14
  -3   7  -5   25.39    1.95
   3  -7   5   26.23    2.05
  -3   7  -5   28.64    2.12
  -3   7  -5   31.74    2.01
   3  -7   5   26.12    1.80
  -3   7  -5   30.62    2.22
  -3   7  -5   27.12    2.10
   3  -7   5   25.50    1.81
   3  -7   5   28.78    1.55
   4  -7   5   43.21    2.22
  -4   7  -5   48.21    2.33
  -4   7  -5   45.92    2.49
  -4   7  -5   43.07    2.43
   4  -7   5   43.35    2.45
  -4   7  -5   45.29    2.36
  -4   7  -5   44.48    2.60
   4  -7   5   44.98    2.18
  -4   7  -5   43.07    2.54
   4  -7   5   43.40    2.30
   5  -7   5    3.06    0.82
  -5   7  -5    3.88    1.09
   5  -7   5    3.62    0.92
  -5   7  -5    3.59    1.09
  -5   7  -5    3.65    0.88
  -5   7  -5    2.48    0.81
  -5   7  -5    4.32    1.11
   6  -7   5   21.44    1.76
  -6   7  -5   23.11    1.96
   6  -7   5   26.14    1.76
   6  -7   5   20.99    1.61
  -6   7  -5   24.15    1.41
  -6   7  -5   25.98    2.12
  -6   7  -5   25.73    1.46
  -7   7  -5    2.65    1.16
  -7   7  -5    4.92    1.18
   7  -7   5    3.58    1.09
  -7   7  -5    3.26    1.28
   7  -7   5    2.73    0.87
   7  -7   5    2.21    0.84
   8  -7   5   -0.65    0.75
   8  -7   5   -0.92    0.71
  -8   7  -5   -0.15    1.02
  -8   7  -5    2.24    1.13
  -8   7  -5    0.46    1.08
  -9   7  -5    5.69    1.31
   9  -7   5    6.22    0.98
  -9   7  -5    8.07    1.41
  -9   7  -5    5.73    1.40
  10  -7   5    1.80    0.81
 -10   7  -5   -0.47    1.04
 -10   7  -5    0.30    1.05
 -10   7  -5   -0.43    0.99
 -11   7  -5   -0.05    1.16
  11  -7   5    0.58    0.84
  -9  -6   5   -0.67    1.50
  -9  -6   5   -0.43    1.14
  -9  -6   5    0.78    1.40
  -8  -6   5   27.42    2.46
  -8  -6   5   24.81    2.61
  -8  -6   5   29.14    2.74
  -7  -6   5   22.60    2.29
  -7  -6   5   23.92    2.25
  -7  -6   5   23.19    2.41
   6   6  -5    5.23    1.14
  -6  -6   5    4.10    1.35
  -6  -6   5    4.91    1.25
  -6  -6   5    6.04    1.37
   5   6  -5    8.08    1.31
  -5  -6   5    8.15    1.46
   5   6  -5    8.62    1.23
   5   6  -5    7.77    1.48
  -5  -6   5    5.27    1.32
  -5  -6   5    9.03    1.53
  -4  -6   5   36.03    2.42
   4   6  -5   34.54    2.20
   4   6  -5   35.56    2.18
  -4  -6   5   33.79    2.45
   4   6  -5   32.61    2.53
  -4  -6   5   32.89    2.11
   3   6  -5  120.89    4.41
  -3  -6   5  120.52    4.23
  -3  -6   5  128.71    5.10
   3   6  -5  123.08    4.60
   3   6  -5  116.97    4.79
  -3  -6   5  114.86    4.67
  -3  -6   5  119.91    4.79
   3   6  -5  121.87    4.66
  -2  -6   5    1.44    0.98
   2   6  -5    3.76    0.88
   2   6  -5    1.55    0.92
   2   6  -5    2.24    0.88
  -2  -6   5    1.94    0.91
  -2  -6   5    1.48    1.03
  -2  -6   5    0.93    0.89
  -1  -6   5   18.96    1.46
  -1  -6   5   19.29    1.55
  -1  -6   5   18.59    1.71
   1   6  -5   17.37    1.73
  -1  -6   5   17.98    1.76
   1   6  -5   20.27    1.74
   0  -6   5   27.72    1.96
   0  -6   5   24.25    1.65
   0   6  -5   26.37    2.03
   0   6  -5   25.47    1.67
   0  -6   5   25.51    1.74
   0  -6   5   25.41    1.93
   0   6  -5   27.82    1.97
   1  -6   5  119.03    4.30
  -1   6  -5  118.60    4.40
   1  -6   5  118.98    4.44
  -1   6  -5  127.57    4.50
  -1   6  -5  120.53    4.45
   1  -6   5  118.71    4.21
  -1   6  -5  128.79    4.46
  -1   6  -5  115.54    4.39
   1  -6   5  117.53    4.40
  -1   6  -5  118.42    4.20
   2  -6   5    9.71    1.09
  -2   6  -5   10.64    1.19
  -2   6  -5   10.28    1.24
   2  -6   5    9.03    1.22
  -2   6  -5   10.61    1.12
  -2   6  -5   11.62    1.32
  -2   6  -5    9.11    1.21
   2  -6   5    9.28    1.11
   2  -6   5   11.82    0.84
   2  -6   5    9.13    1.22
   3  -6   5   -0.06    0.51
   3  -6   5   -0.84    0.57
  -3   6  -5    0.36    0.61
  -3   6  -5   -0.68    0.69
  -3   6  -5   -0.80    0.68
  -3   6  -5   -1.24    0.68
   3  -6   5   -1.25    0.61
  -3   6  -5   -1.22    0.71
   3  -6   5   -1.17    0.57
  -3   6  -5    0.18    0.43
  -4   6  -5   20.41    1.60
  -4   6  -5   21.95    1.76
   4  -6   5   23.28    1.58
   4  -6   5   21.24    1.60
   4  -6   5   24.75    1.79
  -4   6  -5   22.06    1.64
   4  -6   5   21.96    1.55
  -4   6  -5   21.74    1.85
  -4   6  -5   24.95    1.61
  -4   6  -5   20.85    2.00
  -4   6  -5   22.29    1.88
  -5   6  -5   63.89    2.50
   5  -6   5   61.83    2.58
  -5   6  -5   62.27    2.51
  -5   6  -5   59.06    2.85
   5  -6   5   66.17    2.92
  -5   6  -5   64.70    3.03
   5  -6   5   61.30    2.69
  -6   6  -5    5.20    1.15
   6  -6   5    6.19    0.92
   6  -6   5    7.87    1.04
  -6   6  -5    7.03    1.28
   6  -6   5    6.57    1.00
  -6   6  -5    5.84    0.73
  -6   6  -5    5.94    0.74
  -7   6  -5    4.11    1.19
  -7   6  -5    2.17    0.93
   7  -6   5    1.62    0.73
   7  -6   5    5.26    0.94
   8  -6   5    5.58    0.92
  -8   6  -5    6.67    1.26
  -8   6  -5    9.22    1.37
  -9   6  -5   -0.23    0.97
   9  -6   5    0.91    0.69
  -9   6  -5   -1.40    0.90
 -10   6  -5    0.92    1.15
 -10   6  -5    2.35    1.12
  10  -6   5    1.54    0.80
  11  -6   5   11.52    1.29
 -11   6  -5   11.51    1.66
 -11   6  -5   14.60    1.66
 -10  -5   5    1.29    1.66
 -10  -5   5   -0.19    1.30
  -9  -5   5   71.68    3.16
  -9  -5   5   70.57    3.95
  -9  -5   5   67.74    4.10
  -8  -5   5   24.27    2.46
  -8  -5   5   25.01    2.38
  -8  -5   5   22.93    2.07
   8   5  -5   20.66    1.96
  -7  -5   5    1.01    1.04
   7   5  -5    0.05    0.81
   7   5  -5    1.19    0.91
  -7  -5   5    1.00    1.07
  -7  -5   5    2.05    1.26
   6   5  -5   13.61    1.56
  -6  -5   5   12.43    1.61
  -6  -5   5   14.82    1.62
  -6  -5   5   12.24    1.67
   6   5  -5   12.24    1.38
  -5  -5   5   16.48    1.77
  -5  -5   5   15.72    1.69
   5   5  -5   15.45    1.61
  -5  -5   5   16.19    1.63
   5   5  -5   17.36    1.64
   5   5  -5   15.80    1.67
   4   5  -5   25.60    1.79
  -4  -5   5   19.67    1.94
  -4  -5   5   21.71    2.04
  -4  -5   5   22.30    2.29
   4   5  -5   22.58    1.90
  -4  -5   5   23.15    1.69
   4   5  -5   23.68    1.78
   4   5  -5   21.99    2.07
   3   5  -5  174.47    5.87
  -3  -5   5  185.38    6.24
  -3  -5   5  179.71    6.01
   3   5  -5  181.25    5.78
   3   5  -5  170.56    5.97
   3   5  -5  177.73    5.89
  -3  -5   5  175.94    6.05
  -3  -5   5  175.52    5.53
  -3  -5   5  182.45    6.20
  -3  -5   5  179.73    6.08
   2   5  -5  202.31    6.39
  -2  -5   5  196.99    6.47
  -2  -5   5  197.86    6.54
   2   5  -5  199.57    6.42
   2   5  -5  166.15    6.07
  -2  -5   5  198.19    5.86
  -2  -5   5  204.31    6.61
  -2  -5   5  207.90    6.31
  -2  -5   5  222.87    6.76
   2   5  -5  195.86    6.44
  -1  -5   5   23.53    1.49
   1   5  -5   22.32    1.74
   1   5  -5   22.71    1.52
  -1  -5   5   25.45    1.66
  -1  -5   5   24.26    1.78
   1   5  -5   22.42    1.50
   1   5  -5   22.69    1.67
  -1  -5   5   25.40    1.77
   0  -5   5 1185.93   30.88
   0   5  -5 1174.03   31.29
   0   5  -5 1177.20   31.30
   0  -5   5 1163.79   31.34
   0  -5   5 1115.45   31.53
   0   5  -5 1123.88   31.50
   0  -5   5 1157.37   30.94
   0   5  -5 1137.13   30.83
  -1   5  -5  103.69    3.68
  -1   5  -5   97.50    3.55
   1  -5   5   95.65    3.78
   1  -5   5   99.87    3.79
   1  -5   5  102.49    3.62
  -1   5  -5  100.25    3.75
  -1   5  -5  104.36    3.89
  -1   5  -5   97.06    3.69
  -1   5  -5   98.08    3.76
   1  -5   5   98.37    3.64
  -2   5  -5    8.34    0.86
  -2   5  -5    5.86    1.00
   2  -5   5    8.09    1.08
   2  -5   5    7.45    0.71
   2  -5   5    6.67    1.03
   2  -5   5    5.58    0.91
  -2   5  -5    6.48    0.99
  -2   5  -5    9.01    1.13
  -2   5  -5    7.14    1.02
   2  -5   5    7.02    0.91
   3  -5   5    0.37    0.58
   3  -5   5   -0.05    0.50
  -3   5  -5    0.14    0.68
  -3   5  -5    0.38    0.64
   3  -5   5   -0.10    0.65
   3  -5   5   -0.16    0.57
  -3   5  -5    0.02    0.68
  -3   5  -5    1.07    0.53
  -3   5  -5   -0.05    0.32
  -3   5  -5    0.01    0.74
   4  -5   5  205.66    6.35
  -4   5  -5  200.21    6.14
   4  -5   5  203.85    6.46
  -4   5  -5  202.13    6.15
  -4   5  -5  207.92    6.29
  -4   5  -5  211.14    6.64
   4  -5   5  208.98    6.32
   4  -5   5  190.93    6.14
  -4   5  -5  200.39    6.46
   5  -5   5    2.88    0.87
  -5   5  -5    2.32    0.67
   5  -5   5    2.07    0.70
  -5   5  -5    2.03    0.85
  -5   5  -5    2.82    0.72
   5  -5   5    2.96    0.69
  -5   5  -5    3.25    1.00
   6  -5   5    7.27    1.19
  -6   5  -5    6.35    0.66
  -6   5  -5    6.60    1.20
   6  -5   5    7.95    0.85
   6  -5   5    5.47    0.86
  -6   5  -5    7.07    1.09
   7  -5   5    1.01    0.65
  -7   5  -5   -0.77    0.87
  -7   5  -5   -0.40    0.74
   7  -5   5    0.95    0.62
   8  -5   5    0.02    0.61
  -8   5  -5   -0.16    0.91
  -8   5  -5    0.08    0.85
  -9   5  -5    0.19    1.00
  -9   5  -5   -0.56    0.94
   9  -5   5    0.97    0.71
 -10   5  -5   20.74    2.12
 -10   5  -5   21.01    1.87
  10  -5   5   19.78    1.65
 -11   5  -5   -0.32    1.10
 -11   5  -5    0.11    1.09
  11  -5   5   -0.80    0.87
 -11  -4   5    2.64    1.73
 -11  -4   5    5.28    1.69
 -11  -4   5    0.07    1.88
 -10  -4   5    6.39    1.95
 -10  -4   5    8.19    1.76
  10   4  -5    5.00    1.28
  -9  -4   5    4.86    1.44
   9   4  -5    5.69    1.22
  -9  -4   5    4.03    1.63
  -8  -4   5   32.63    2.62
  -8  -4   5   34.17    2.13
  -8  -4   5   36.33    2.60
   8   4  -5   36.04    2.31
  -7  -4   5    4.20    1.37
  -7  -4   5    7.45    1.30
   7   4  -5    6.41    1.01
  -7  -4   5    3.55    1.03
   7   4  -5    4.11    1.02
  -6  -4   5  182.42    6.07
   6   4  -5  166.01    5.66
  -6  -4   5  169.39    5.79
  -6  -4   5  166.59    6.02
  -6  -4   5  173.29    6.19
   6   4  -5  172.33    5.79
  -6  -4   5  166.18    6.00
   5   4  -5   85.05    3.46
  -5  -4   5   87.16    3.61
  -5  -4   5   96.59    3.83
   5   4  -5   92.64    3.58
  -5  -4   5   93.45    3.86
  -5  -4   5   85.12    3.68
  -5  -4   5   92.40    3.94
   5   4  -5   92.38    3.83
   4   4  -5   71.73    2.87
  -4  -4   5   67.37    2.77
  -4  -4   5   69.99    3.13
   4   4  -5   70.64    3.10
  -4  -4   5   73.57    3.23
   4   4  -5   68.04    2.82
  -4  -4   5   63.02    3.09
  -4  -4   5   67.83    3.09
   4   4  -5   65.13    2.83
  -4  -4   5   65.09    2.97
  -3  -4   5  203.32    6.58
  -3  -4   5  200.99    6.15
   3   4  -5  205.17    6.36
   3   4  -5  208.65    6.51
  -3  -4   5  208.05    6.71
  -3  -4   5  207.68    6.67
  -3  -4   5  212.33    6.68
   3   4  -5  210.97    6.51
   3   4  -5  200.10    6.53
  -2  -4   5  329.03    9.50
  -2  -4   5  312.19    8.88
  -2  -4   5  304.07    9.41
  -2  -4   5  336.61    9.64
   2   4  -5  319.13    9.42
  -2  -4   5  313.08    9.50
  -2  -4   5  320.03    9.34
   2   4  -5  306.65    9.35
   2   4  -5  326.76    9.25
   2   4  -5  324.38    9.43
  -1  -4   5   -0.79    0.53
  -1  -4   5   -0.41    0.65
   1   4  -5   -0.32    0.57
  -1  -4   5   -0.51    0.57
   1   4  -5    0.00    0.63
  -1  -4   5   -0.92    0.65
   1   4  -5    0.20    0.52
   1   4  -5   -0.23    0.43
  -1  -4   5   -0.16    0.64
   0   4  -5    3.66    0.83
   0  -4   5    3.16    0.83
   0   4  -5    3.29    0.71
   0   4  -5    5.84    0.91
   0  -4   5    3.40    0.71
   0   4  -5    3.22    0.83
   0   4  -5    3.72    0.87
   0  -4   5    2.80    0.71
   0  -4   5    4.36    0.87
   0   4  -5    4.10    0.64
   1  -4   5    6.23    0.98
   1  -4   5    5.75    0.96
   1  -4   5    5.49    0.80
  -1   4  -5    5.15    0.90
   1  -4   5    4.85    0.83
  -1   4  -5    6.64    0.93
  -1   4  -5    5.00    0.90
  -1   4  -5    7.50    0.99
  -2   4  -5    9.54    1.04
   2  -4   5    8.41    0.99
  -2   4  -5    8.19    1.07
  -2   4  -5    8.91    0.75
   2  -4   5    9.23    1.07
   2  -4   5    8.75    0.91
   2  -4   5    8.35    1.03
  -2   4  -5    8.25    0.97
  -2   4  -5    7.80    0.96
   3  -4   5  703.22   19.54
  -3   4  -5  725.23   20.53
  -3   4  -5  711.14   19.87
   3  -4   5  717.53   19.86
   3  -4   5  737.80   19.78
  -3   4  -5  738.27   19.53
   3  -4   5  711.55   20.02
  -3   4  -5  745.63   20.06
   4  -4   5  129.66    4.23
  -4   4  -5  129.85    4.41
  -4   4  -5  125.83    4.41
   4  -4   5  134.14    4.57
  -4   4  -5  131.91    4.63
   4  -4   5  132.16    4.65
  -4   4  -5  133.61    4.27
  -4   4  -5  126.58    4.17
  -5   4  -5   25.02    1.37
  -5   4  -5   25.07    1.49
  -5   4  -5   23.84    1.73
  -5   4  -5   24.78    1.70
   5  -4   5   25.27    1.81
   5  -4   5   23.18    1.47
  -5   4  -5   25.53    1.91
   5  -4   5   25.60    1.91
   6  -4   5    0.87    0.61
  -6   4  -5    0.55    0.71
   6  -4   5   -0.71    0.67
  -6   4  -5   -1.09    0.80
  -6   4  -5   -0.12    0.44
  -6   4  -5    0.02    0.88
  -7   4  -5   67.54    3.19
  -7   4  -5   64.98    3.46
  -7   4  -5   66.53    2.87
   7  -4   5   66.22    2.49
   7  -4   5   63.19    2.62
  -8   4  -5   -1.29    1.08
  -8   4  -5    1.62    0.92
  -8   4  -5    2.22    1.11
   8  -4   5    1.74    0.77
  -9   4  -5    1.90    1.05
  -9   4  -5    2.99    1.17
   9  -4   5    2.58    0.89
  -9   4  -5    2.34    1.40
  10  -4   5    5.67    1.11
 -10   4  -5    5.20    1.23
 -10   4  -5    7.75    1.49
 -10   4  -5    3.69    1.68
 -11   4  -5    0.84    1.45
 -11   4  -5   -0.74    0.98
 -11  -3   5    8.98    1.92
 -11  -3   5    8.82    2.29
  11   3  -5    7.48    1.35
 -11  -3   5    8.41    1.81
 -10  -3   5    6.89    1.62
  10   3  -5    5.51    1.18
 -10  -3   5    4.04    1.84
 -10  -3   5    5.74    1.51
  -9  -3   5   -0.67    1.06
  -9  -3   5    0.55    1.24
  -9  -3   5   -1.53    1.20
   9   3  -5    0.15    0.80
  -8  -3   5    0.80    0.83
  -8  -3   5    0.27    1.13
  -8  -3   5   -0.63    0.78
   8   3  -5    0.96    0.80
  -8  -3   5    1.34    1.28
  -8  -3   5   -0.06    1.04
   7   3  -5   17.73    1.53
  -7  -3   5   21.34    2.10
  -7  -3   5   17.13    1.88
  -7  -3   5   18.74    1.85
  -7  -3   5   20.49    1.99
   7   3  -5   19.67    1.57
  -7  -3   5   20.57    1.90
  -7  -3   5   18.51    1.65
  -6  -3   5    0.61    1.01
  -6  -3   5    0.58    0.94
  -6  -3   5    2.63    0.72
  -6  -3   5   -0.03    0.86
   6   3  -5   -0.12    0.64
   6   3  -5    0.46    0.66
   6   3  -5    0.77    0.80
  -6  -3   5    1.15    0.94
  -6  -3   5    0.99    0.88
  -6  -3   5    0.26    0.89
  -5  -3   5  208.41    6.79
  -5  -3   5  221.68    6.71
  -5  -3   5  223.96    7.01
   5   3  -5  213.77    6.59
   5   3  -5  205.39    6.74
  -5  -3   5  224.17    6.99
  -5  -3   5  217.75    6.81
   5   3  -5  210.07    6.67
  -5  -3   5  213.38    6.92
  -5  -3   5  211.64    6.72
   4   3  -5   56.41    2.59
  -4  -3   5   54.04    2.35
  -4  -3   5   54.17    2.68
   4   3  -5   54.95    2.39
  -4  -3   5   53.77    2.60
  -4  -3   5   56.83    2.63
   4   3  -5   54.68    2.38
   4   3  -5   58.01    2.40
  -3  -3   5   96.62    3.69
  -3  -3   5  101.88    3.35
   3   3  -5   95.71    3.53
   3   3  -5  102.11    3.50
   3   3  -5  101.44    3.52
  -3  -3   5  100.23    3.70
  -3  -3   5   97.20    3.26
   3   3  -5   99.43    3.64
  -3  -3   5  101.93    3.72
  -2  -3   5  686.31   19.09
   2   3  -5  690.90   18.78
  -2  -3   5  717.82   19.13
  -2  -3   5  687.25   18.95
   2   3  -5  672.69   18.77
  -2  -3   5  671.23   19.11
   2   3  -5  687.33   19.18
  -2  -3   5  718.71   18.90
   2   3  -5  698.84   19.01
  -1  -3   5   21.88    1.33
  -1  -3   5   21.60    1.56
  -1  -3   5   23.17    1.60
  -1  -3   5   22.16    1.58
  -1  -3   5   19.85    1.37
   1   3  -5   23.63    1.38
   1   3  -5   20.13    1.50
   1   3  -5   20.11    1.43
   0   3  -5    4.24    0.74
   0  -3   5    6.13    0.75
   0   3  -5    4.84    0.83
   0   3  -5    3.98    0.60
   0   3  -5    5.89    0.68
   0   3  -5    6.29    0.80
   0  -3   5    6.21    0.85
   0  -3   5    7.15    0.91
   0   3  -5    6.65    0.88
   0  -3   5    5.93    0.74
  -1   3  -5   47.69    2.15
  -1   3  -5   52.59    2.29
   1  -3   5   51.78    2.34
   1  -3   5   50.50    2.32
   1  -3   5   45.90    2.09
  -1   3  -5   47.77    2.22
   1  -3   5   49.39    2.11
  -1   3  -5   52.22    2.41
   2  -3   5   37.35    1.98
   2  -3   5   38.28    1.99
  -2   3  -5   38.60    1.90
  -2   3  -5   36.29    1.83
  -2   3  -5   39.29    1.54
   2  -3   5   36.75    1.97
  -2   3  -5   37.57    1.89
  -2   3  -5   38.61    1.96
   2  -3   5   37.13    1.83
  -3   3  -5  240.92    7.03
  -3   3  -5  235.33    6.94
   3  -3   5  231.64    6.97
  -3   3  -5  248.45    7.40
   3  -3   5  227.94    7.44
   3  -3   5  237.62    7.21
   3  -3   5  243.89    7.28
  -3   3  -5  231.62    7.14
   4  -3   5   -0.48    0.59
  -4   3  -5    0.31    0.55
  -4   3  -5   -1.34    0.47
  -4   3  -5   -0.33    0.59
  -4   3  -5   -1.23    0.66
   4  -3   5   -0.19    0.54
  -4   3  -5   -0.14    0.61
   4  -3   5   -1.52    0.60
  -5   3  -5   43.44    1.81
  -5   3  -5   45.08    1.91
   5  -3   5   45.00    2.32
  -5   3  -5   39.44    2.29
   5  -3   5   43.05    2.27
  -5   3  -5   44.09    2.43
   5  -3   5   42.58    2.03
  -5   3  -5   42.56    2.12
  -6   3  -5    8.81    1.11
  -6   3  -5    8.95    1.29
  -6   3  -5    9.54    1.48
  -6   3  -5    9.94    0.84
   6  -3   5    7.26    0.96
   6  -3   5    6.75    1.11
  -7   3  -5   86.37    4.05
  -7   3  -5   84.51    3.76
   7  -3   5   76.89    3.00
   7  -3   5   80.77    3.19
  -7   3  -5   85.70    3.46
  -8   3  -5    4.27    1.08
   8  -3   5    2.02    0.89
  -8   3  -5    1.89    1.33
  -8   3  -5    2.35    1.21
  -9   3  -5   12.69    1.70
  -9   3  -5   15.10    1.56
  -9   3  -5   16.29    2.27
 -10   3  -5    0.39    1.33
 -10   3  -5   -0.46    1.02
 -10   3  -5   -1.26    0.89
 -11   3  -5   -0.68    1.45
 -11   3  -5   -0.01    1.01
  11   2  -5    0.68    0.90
 -11  -2   5    1.52    1.40
 -10  -2   5   19.31    2.22
  10   2  -5   21.34    1.75
  -9  -2   5    4.75    1.43
   9   2  -5    5.55    1.09
  -9  -2   5    3.39    1.38
  -9  -2   5    3.39    1.29
  -8  -2   5   18.43    2.12
   8   2  -5   18.54    1.56
  -8  -2   5   19.16    2.11
  -8  -2   5   21.90    2.06
  -8  -2   5   19.71    2.06
  -7  -2   5  198.93    7.04
  -7  -2   5  197.80    6.16
  -7  -2   5  197.90    6.74
  -7  -2   5  213.10    6.24
  -7  -2   5  215.39    6.82
   7   2  -5  210.55    6.44
   7   2  -5  200.74    6.35
  -6  -2   5   13.93    1.45
  -6  -2   5   12.22    1.33
  -6  -2   5   12.71    1.45
   6   2  -5   14.33    1.20
  -6  -2   5   12.86    1.36
  -6  -2   5   14.25    1.35
   6   2  -5   15.09    1.51
   6   2  -5   14.31    1.20
  -6  -2   5   11.88    1.17
   5   2  -5  171.07    5.36
  -5  -2   5  171.28    5.45
  -5  -2   5  167.65    5.60
   5   2  -5  173.43    5.57
  -5  -2   5  165.61    5.44
   5   2  -5  166.09    5.48
  -5  -2   5  168.94    5.56
   5   2  -5  164.15    5.30
  -5  -2   5  172.21    5.42
   4   2  -5  371.44   10.46
  -4  -2   5  358.87   10.56
   4   2  -5  378.30   10.62
  -4  -2   5  371.36   10.69
   4   2  -5  367.12   10.51
  -4  -2   5  366.34   10.73
  -4  -2   5  373.65   10.84
   4   2  -5  363.96   10.54
   3   2  -5   10.42    1.16
  -3  -2   5   12.03    1.32
   3   2  -5   10.52    1.13
   3   2  -5   11.30    1.02
  -3  -2   5   11.71    1.32
   3   2  -5   10.50    1.16
  -3  -2   5   10.07    1.04
  -3  -2   5   11.87    0.90
   3   2  -5    8.58    0.89
  -3  -2   5   11.99    1.28
  -3  -2   5    9.06    1.07
   2   2  -5  100.60    3.46
  -2  -2   5  101.18    3.65
  -2  -2   5   94.45    3.55
   2   2  -5  102.01    3.47
  -2  -2   5  101.25    3.37
  -2  -2   5   96.68    3.61
   2   2  -5   98.65    3.52
  -2  -2   5  108.58    3.63
   2   2  -5  101.10    3.66
   2   2  -5   98.64    3.49
   2   2  -5  102.04    3.10
  -1  -2   5  163.86    5.19
   1   2  -5  164.47    5.17
  -1  -2   5  166.22    5.32
   1   2  -5  162.56    5.41
  -1  -2   5  163.42    5.12
  -1  -2   5  165.71    5.12
   1   2  -5  169.47    5.21
  -1  -2   5  166.44    5.32
  -1  -2   5  165.56    5.22
   1   2  -5  165.09    5.15
   0   2  -5  988.96   26.70
   0   2  -5  970.05   26.31
   0   2  -5 1005.62   26.42
   0   2  -5  962.25   27.75
   0  -2   5 1025.31   26.50
   0  -2   5  966.38   26.83
   0   2  -5  996.45   26.82
   0   2  -5  994.09   26.45
   0  -2   5  988.67   26.55
   0  -2   5  997.09   27.03
   0  -2   5 1007.70   26.71
   1  -2   5 1163.55   31.70
  -1   2  -5 1202.42   31.59
  -1   2  -5 1146.75   31.09
  -1   2  -5 1202.05   31.25
   1  -2   5 1185.86   31.33
   1  -2   5 1142.23   31.33
  -1   2  -5 1227.56   31.75
   1  -2   5 1149.92   32.81
   2  -2   5    3.51    0.76
   2  -2   5    5.03    0.85
   2  -2   5    3.73    0.68
  -2   2  -5    4.37    0.74
  -2   2  -5    4.05    0.64
   2  -2   5    3.81    0.73
  -2   2  -5    1.66    0.56
  -2   2  -5    4.28    0.70
  -3   2  -5   23.01    1.76
  -3   2  -5   25.84    1.48
   3  -2   5   21.72    1.59
  -3   2  -5   21.70    1.43
   3  -2   5   19.44    1.62
   3  -2   5   24.06    1.70
   3  -2   5   23.01    1.48
  -3   2  -5   25.15    1.58
  -4   2  -5    8.04    1.09
  -4   2  -5   10.17    1.05
   4  -2   5    8.31    0.93
   4  -2   5    9.26    1.14
  -4   2  -5    9.80    0.98
  -4   2  -5    7.75    0.85
   4  -2   5    7.44    1.04
  -4   2  -5    8.57    1.11
  -5   2  -5   24.09    1.87
  -5   2  -5   22.72    1.91
  -5   2  -5   23.82    1.66
   5  -2   5   22.43    1.56
   5  -2   5   23.35    1.86
  -5   2  -5   22.49    1.38
  -5   2  -5   22.23    1.47
  -6   2  -5   38.95    2.22
  -6   2  -5   41.74    1.88
   6  -2   5   42.14    2.14
  -6   2  -5   42.79    1.75
  -6   2  -5   45.86    2.59
  -6   2  -5   43.36    2.68
  -7   2  -5  252.49    8.77
  -7   2  -5  257.71    8.40
  -7   2  -5  262.26    8.05
  -8   2  -5    7.61    1.56
  -8   2  -5    8.12    1.30
  -8   2  -5   11.35    1.80
  -9   2  -5   17.67    1.90
  -9   2  -5   16.40    2.26
  -9   2  -5   14.76    1.60
 -10   2  -5   13.57    1.57
 -10   2  -5    8.19    2.05
 -11   2  -5   -1.55    0.98
  12   1  -5    7.49    1.20
 -12  -1   5   10.59    1.74
 -11  -1   5    1.39    1.20
  11   1  -5    0.07    0.80
  10   1  -5    0.43    0.76
 -10  -1   5   -2.17    0.92
 -10  -1   5    0.26    1.07
   9   1  -5    0.37    0.75
  -9  -1   5   -1.21    0.91
  -9  -1   5    0.32    1.04
  -8  -1   5   26.16    2.05
   8   1  -5   27.51    1.86
  -8  -1   5   26.77    2.20
   7   1  -5   62.61    2.64
  -7  -1   5   66.15    3.01
  -7  -1   5   66.23    3.00
   7   1  -5   65.83    2.58
   6   1  -5    0.58    0.59
   6   1  -5    0.46    0.54
  -6  -1   5    0.30    0.77
  -6  -1   5    1.41    0.76
  -6  -1   5    0.60    0.74
  -6  -1   5    0.00    0.58
   6   1  -5    0.85    0.54
  -6  -1   5    0.90    0.66
  -5  -1   5  108.63    3.65
   5   1  -5  105.61    3.52
   5   1  -5  100.89    3.57
  -5  -1   5  105.49    3.77
  -5  -1   5  103.41    3.76
  -5  -1   5   98.79    3.82
  -5  -1   5   98.36    3.66
   5   1  -5  104.94    3.69
   5   1  -5  106.46    3.87
  -4  -1   5  253.36    7.36
   4   1  -5  252.55    7.39
   4   1  -5  250.89    7.35
  -4  -1   5  244.35    7.48
  -4  -1   5  251.57    7.75
  -4  -1   5  240.54    7.58
   4   1  -5  250.24    7.39
   4   1  -5  253.34    7.50
  -4  -1   5  257.02    7.54
   3   1  -5  241.71    6.93
   3   1  -5  232.35    6.90
   3   1  -5  224.61    7.25
  -3  -1   5  224.64    7.04
   3   1  -5  236.56    6.96
   3   1  -5  230.07    6.87
  -3  -1   5  234.05    7.02
  -3  -1   5  239.97    7.35
   3   1  -5  232.60    6.82
  -3  -1   5  240.71    6.75
  -3  -1   5  232.43    7.14
   2   1  -5    8.23    0.81
  -2  -1   5    6.69    0.95
  -2  -1   5    6.07    0.89
  -2  -1   5    7.31    1.04
   2   1  -5    7.34    0.88
   2   1  -5    6.35    0.76
   2   1  -5    6.70    0.77
  -2  -1   5    6.17    0.80
   2   1  -5    7.48    0.84
  -2  -1   5    6.84    0.77
  -1  -1   5  177.37    5.97
   1   1  -5  180.90    5.85
  -1  -1   5  182.79    5.76
  -1  -1   5  175.27    5.72
  -1  -1   5  187.96    5.58
  -1  -1   5  175.65    5.82
   1   1  -5  180.56    5.56
  -1  -1   5  183.20    5.60
   1   1  -5  184.61    5.54
  -1  -1   5  180.22    5.53
   0  -1   5 1506.36   38.97
   0   1  -5 1496.94   39.12
   0  -1   5 1473.28   38.74
   0  -1   5 1447.04   39.14
   0   1  -5 1443.27   40.54
   0   1  -5 1443.79   41.24
   0   1  -5 1503.38   38.65
   0  -1   5 1481.78   40.06
   0  -1   5 1397.31   40.51
   0   1  -5 1422.07   38.40
   0   1  -5 1472.67   38.98
   1  -1   5  272.33    8.74
   1  -1   5  310.03    9.03
  -1   1  -5  298.82    8.65
  -1   1  -5  284.36    8.38
  -1   1  -5  280.41    8.24
  -1   1  -5  289.50    8.42
  -1   1  -5  283.39    8.45
   1  -1   5  288.44    8.59
   1  -1   5  277.04    8.54
   2  -1   5   91.51    3.50
   2  -1   5   86.31    3.40
  -2   1  -5   92.33    3.28
  -2   1  -5   91.12    3.35
  -2   1  -5   86.79    3.11
   2  -1   5   91.39    3.37
   2  -1   5   91.90    3.73
  -3   1  -5  258.50    7.86
   3  -1   5  267.52    8.25
   3  -1   5  250.67    7.65
  -3   1  -5  248.93    7.35
  -3   1  -5  242.49    7.57
   3  -1   5  254.85    7.84
  -4   1  -5   68.58    2.87
  -4   1  -5   71.22    3.16
   4  -1   5   72.88    2.35
  -4   1  -5   71.42    2.90
  -4   1  -5   71.74    2.68
   4  -1   5   68.11    3.14
  -5   1  -5  190.68    6.26
  -5   1  -5  175.22    6.26
  -5   1  -5  183.40    5.91
   5  -1   5  180.59    6.18
  -5   1  -5  180.70    5.72
  -5   1  -5  176.72    5.46
  -6   1  -5   21.50    2.15
  -6   1  -5   21.76    1.40
  -6   1  -5   20.94    1.52
  -6   1  -5   21.27    2.02
  -6   1  -5   22.17    1.79
  -7   1  -5   18.35    1.87
  -7   1  -5   23.83    2.29
  -7   1  -5   18.90    1.26
  -7   1  -5   20.70    2.33
  -8   1  -5    3.61    1.10
  -8   1  -5    4.65    1.53
  -8   1  -5    5.62    1.57
  -9   1  -5    8.84    1.94
  -9   1  -5    9.48    1.44
 -10   1  -5    3.56    1.79
 -10   1  -5    5.49    1.34
 -11   1  -5    5.29    1.39
  12   0  -5   -0.86    0.75
 -12   0   5    1.83    1.30
 -11   0   5   -0.17    1.14
 -11   0   5    0.10    1.08
  11   0  -5    1.57    0.84
  10   0  -5    7.18    1.08
 -10   0   5    8.80    1.40
 -10   0   5    6.69    1.36
  -9   0   5   24.18    1.97
  -9   0   5   26.61    2.05
   9   0  -5   24.74    1.67
   8   0  -5    8.51    0.99
  -8   0   5    9.05    1.28
  -8   0   5    9.09    1.30
   7   0  -5   42.87    1.88
  -7   0   5   41.65    2.29
  -7   0   5   40.55    2.30
  -7   0   5   45.21    2.14
  -6   0   5   62.23    2.40
  -6   0   5   65.44    2.40
   6   0  -5   67.91    2.69
  -6   0   5   64.74    2.80
   6   0  -5   65.86    2.44
  -6   0   5   65.56    2.85
  -6   0   5   64.99    2.75
  -5   0   5   21.57    1.69
   5   0  -5   21.19    1.49
   5   0  -5   21.47    1.28
  -5   0   5   22.34    1.48
  -5   0   5   19.59    1.64
   5   0  -5   22.04    1.63
  -5   0   5   20.07    1.52
  -5   0   5   22.97    1.58
   4   0  -5   58.06    2.44
   4   0  -5   54.27    2.47
  -4   0   5   53.52    2.54
  -4   0   5   58.31    2.63
   4   0  -5   56.58    2.24
  -4   0   5   49.44    2.43
  -4   0   5   57.72    2.43
   4   0  -5   55.01    2.35
  -4   0   5   56.49    2.35
  -3   0   5  472.14   13.60
   3   0  -5  501.61   13.56
   3   0  -5  487.32   14.00
  -3   0   5  462.00   13.43
   3   0  -5  478.41   13.23
   3   0  -5  465.43   13.27
   3   0  -5  472.68   13.92
  -3   0   5  481.29   13.27
  -3   0   5  506.52   14.06
  -3   0   5  481.58   13.41
  -2   0   5   84.32    3.46
  -2   0   5   82.28    3.17
  -2   0   5   86.70    3.23
   2   0  -5   83.28    2.98
   2   0  -5   78.24    3.19
   2   0  -5   87.50    3.25
  -2   0   5   84.33    2.88
   2   0  -5   82.07    3.36
   2   0  -5   84.17    3.00
  -2   0   5   85.73    3.27
  -2   0   5   84.05    3.05
  -1   0   5  689.05   17.85
  -1   0   5  638.71   18.78
   1   0  -5  650.61   18.75
   1   0  -5  640.65   18.98
   1   0  -5  649.19   17.78
  -1   0   5  650.53   18.22
  -1   0   5  673.25   18.07
   1   0  -5  637.49   17.99
  -1   0   5  649.49   18.11
  -1   0   5  666.57   18.29
  -1   0   5  700.73   18.89
   0   0  -5  328.00    9.89
   0   0   5  330.75    9.89
   0   0  -5  339.13    9.61
   0   0  -5  332.50    9.52
   0   0   5  338.38    9.90
   0   0   5  328.49   10.13
   0   0  -5  337.83    9.68
   0   0   5  354.97   10.36
   0   0   5  328.51    9.66
   0   0  -5  346.17    9.91
   1   0   5  391.98   11.99
  -1   0  -5  420.48   11.67
  -1   0  -5  405.21   11.30
   1   0   5  404.49   11.72
  -1   0  -5  395.80   11.72
  -1   0  -5  424.07   11.78
   1   0   5  408.70   12.18
   1   0   5  401.02   11.68
  -1   0  -5  397.06   11.49
   1   0   5  403.02   11.75
   2   0   5    5.83    0.63
  -2   0  -5    4.66    0.74
   2   0   5    4.48    0.90
   2   0   5    4.18    0.77
   2   0   5    2.52    0.97
  -2   0  -5    5.48    0.73
  -2   0  -5    2.80    0.72
   3   0   5   27.25    1.92
  -3   0  -5   29.23    1.98
   3   0   5   29.02    2.11
  -3   0  -5   28.56    1.84
   3   0   5   26.64    1.75
  -3   0  -5   26.42    1.66
   3   0   5   28.26    1.29
  -3   0  -5   26.50    1.59
   4   0   5   63.94    2.44
  -4   0  -5   60.84    2.60
  -4   0  -5   64.76    2.86
   4   0   5   66.79    3.22
  -4   0  -5   67.15    3.18
  -4   0  -5   59.05    2.82
  -5   0  -5   49.94    2.58
  -5   0  -5   50.34    2.94
  -5   0  -5   47.71    2.29
   5   0   5   52.81    2.28
   5   0   5   46.93    2.87
  -5   0  -5   48.91    2.51
  -6   0  -5   67.38    3.55
  -6   0  -5   68.39    3.60
  -6   0  -5   65.80    2.71
  -6   0  -5   70.43    2.99
  -6   0  -5   69.41    3.15
  -7   0  -5   -0.68    0.69
  -7   0  -5    0.22    0.67
  -7   0  -5   -0.76    0.77
  -7   0  -5    0.61    1.10
  -8   0  -5   17.25    1.91
  -8   0  -5   15.55    2.20
  -9   0  -5    0.84    1.39
  -9   0  -5   -0.48    0.96
 -10   0  -5    0.78    1.22
 -10   0  -5    2.17    1.76
 -12   1   5    4.23    1.27
  12  -1  -5    2.26    0.93
 -12   1   5    5.10    1.31
 -11   1   5    8.51    1.37
 -11   1   5    7.58    1.42
  11  -1  -5    7.42    1.06
 -10   1   5   -0.68    0.97
 -10   1   5   -2.29    0.95
  -9   1   5    1.66    0.97
  -9   1   5    0.43    0.96
  -8   1   5   60.53    2.88
  -8   1   5   65.98    2.83
  -7   1   5  102.21    3.97
   7  -1  -5  105.69    3.91
   7  -1  -5  108.32    3.51
  -7   1   5  106.08    3.86
  -7   1   5  109.85    4.02
  -6   1   5   43.96    2.39
  -6   1   5   46.03    2.27
   6  -1  -5   52.55    2.03
   6  -1  -5   45.02    2.41
  -6   1   5   45.86    1.92
   6  -1  -5   47.89    2.19
  -6   1   5   52.12    2.59
  -5   1   5   -1.22    0.73
  -5   1   5   -0.91    0.51
  -5   1   5   -0.63    0.68
   5  -1  -5    0.06    0.48
  -5   1   5   -0.17    0.60
   5  -1  -5   -0.46    0.41
  -5   1   5   -0.71    0.60
   5  -1  -5   -0.32    0.74
  -4   1   5   20.48    1.61
  -4   1   5   22.10    1.68
  -4   1   5   25.70    1.52
   4  -1  -5   23.41    1.63
  -4   1   5   24.15    1.90
   4  -1  -5   24.16    1.45
   4  -1  -5   22.34    1.77
   4  -1  -5   22.36    1.72
   4  -1  -5   24.70    1.41
  -4   1   5   23.60    1.57
   3  -1  -5   97.35    3.39
   3  -1  -5   98.72    3.48
  -3   1   5  102.77    3.22
  -3   1   5   98.53    3.75
  -3   1   5   97.30    3.69
   3  -1  -5  103.94    3.94
  -3   1   5  102.92    3.65
  -3   1   5   97.34    3.53
   3  -1  -5  104.12    3.78
  -3   1   5  107.66    4.09
   3  -1  -5  101.80    3.96
  -2   1   5  227.17    7.25
  -2   1   5  235.99    7.24
   2  -1  -5  230.56    7.50
   2  -1  -5  238.14    6.93
  -2   1   5  229.17    6.85
  -2   1   5  232.70    6.86
  -2   1   5  248.24    7.68
  -2   1   5  223.67    7.13
   2  -1  -5  227.74    6.85
   2  -1  -5  229.64    7.40
  -1   1   5   12.29    1.16
   1  -1  -5   12.13    1.37
  -1   1   5   13.57    1.44
  -1   1   5   10.99    1.13
  -1   1   5   10.25    1.11
   1  -1  -5   12.99    1.06
   1  -1  -5   12.55    1.06
   1  -1  -5   11.65    1.05
  -1   1   5   10.37    1.16
  -1   1   5   10.57    1.17
   0  -1  -5  141.03    4.82
   0   1   5  135.27    4.55
   0   1   5  136.16    4.58
   0   1   5  138.33    4.78
   0  -1  -5  133.91    4.43
   0  -1  -5  135.68    4.52
   0  -1  -5  136.32    4.51
   0   1   5  138.08    4.85
   0   1   5  146.68    5.21
   0  -1  -5  134.92    5.01
  -1  -1  -5 1057.43   28.65
  -1  -1  -5 1025.17   30.50
   1   1   5 1082.98   29.37
   1   1   5 1062.30   29.14
  -1  -1  -5 1044.21   30.07
   1   1   5 1097.26   30.23
  -1  -1  -5 1071.08   29.13
  -1  -1  -5 1132.51   29.46
  -1  -1  -5 1135.24   29.14
   1   1   5 1077.81   30.52
  -2  -1  -5   -0.35    0.77
  -2  -1  -5   -0.30    0.48
  -2  -1  -5   -0.87    0.52
   2   1   5    0.74    0.46
  -2  -1  -5    0.32    0.68
  -2  -1  -5   -0.25    0.48
   2   1   5   -0.76    0.57
   2   1   5    1.26    0.80
   3   1   5  433.49   12.52
   3   1   5  424.25   12.38
  -3  -1  -5  437.62   12.37
   3   1   5  408.47   12.25
  -3  -1  -5  416.43   12.18
  -3  -1  -5  408.07   11.86
  -4  -1  -5  143.31    4.89
   4   1   5  141.13    5.49
   4   1   5  150.58    4.97
  -4  -1  -5  150.26    5.23
  -4  -1  -5  155.42    5.62
  -5  -1  -5   -0.13    0.90
   5   1   5   -1.70    1.07
  -5  -1  -5    0.08    0.91
  -5  -1  -5   -0.91    0.77
   5   1   5    3.27    0.98
  -5  -1  -5   -0.27    1.09
  -6  -1  -5   -0.05    0.78
  -6  -1  -5   -0.08    0.86
  -7  -1  -5   94.50    3.46
  -7  -1  -5   87.33    4.57
  -7  -1  -5   93.48    4.07
  -8  -1  -5    5.00    0.93
  -8  -1  -5    6.94    1.81
  -8  -1  -5    4.78    1.28
  -9  -1  -5   10.03    1.70
  -9  -1  -5    9.93    2.23
 -10  -1  -5    0.50    1.27
 -12   2   5    6.02    1.29
 -12   2   5    8.06    1.37
  12  -2  -5    5.83    0.98
  11  -2  -5    6.28    1.90
 -11   2   5    4.60    1.19
 -11   2   5    2.57    1.16
 -10   2   5    0.90    0.96
  10  -2  -5   -0.02    1.33
 -10   2   5    0.49    0.99
   9  -2  -5    8.92    1.86
  -9   2   5    7.17    1.24
  -9   2   5   11.27    1.26
  -8   2   5    2.39    0.96
   8  -2  -5    2.75    1.09
   8  -2  -5    2.60    1.30
  -8   2   5    1.90    0.98
   7  -2  -5   -0.19    0.56
   7  -2  -5    0.73    1.06
   7  -2  -5    0.98    0.94
  -7   2   5   -0.68    0.82
  -7   2   5    0.37    1.04
  -7   2   5   -0.15    0.89
   6  -2  -5    9.12    1.47
  -6   2   5   10.26    1.45
  -6   2   5    7.18    1.18
   6  -2  -5   10.64    1.00
  -6   2   5    9.26    0.91
   6  -2  -5    9.19    1.34
  -6   2   5    8.69    1.08
   6  -2  -5    8.21    0.97
  -6   2   5    9.09    0.84
   5  -2  -5   28.56    1.58
  -5   2   5   26.45    1.65
  -5   2   5   23.67    1.57
   5  -2  -5   24.64    1.98
   5  -2  -5   24.00    1.95
  -5   2   5   28.54    1.52
  -5   2   5   27.22    2.14
  -5   2   5   28.98    1.89
   4  -2  -5  719.21   21.92
  -4   2   5  718.32   20.21
  -4   2   5  788.01   20.03
  -4   2   5  722.90   20.59
   4  -2  -5  729.17   21.23
   4  -2  -5  753.29   20.05
  -4   2   5  769.06   20.37
  -4   2   5  750.32   21.31
  -3   2   5    3.52    0.87
  -3   2   5    2.87    0.54
  -3   2   5    2.32    0.63
  -3   2   5    1.79    0.69
   3  -2  -5    3.91    0.88
   3  -2  -5    4.19    1.08
   3  -2  -5    2.24    0.60
  -3   2   5    2.57    0.78
   3  -2  -5    2.62    0.57
  -3   2   5    2.88    0.77
  -2   2   5    0.04    0.49
   2  -2  -5    0.07    0.74
  -2   2   5   -0.39    0.56
  -2   2   5   -0.66    0.58
   2  -2  -5    0.34    0.56
   2  -2  -5   -0.44    0.35
  -2   2   5   -0.19    0.59
   2  -2  -5    0.50    0.49
  -2   2   5   -0.11    0.50
  -2   2   5    0.21    0.65
  -1   2   5   74.29    2.90
   1  -2  -5   65.51    3.24
  -1   2   5   72.10    3.08
  -1   2   5   67.76    3.05
  -1   2   5   75.29    3.02
   1  -2  -5   69.95    2.79
   1  -2  -5   70.33    2.75
   1  -2  -5   69.28    2.85
   0  -2  -5   16.20    1.32
   0   2   5   15.25    1.31
   0   2   5   14.37    1.58
   0  -2  -5   15.92    1.34
   0  -2  -5   15.28    1.72
   0  -2  -5   13.74    1.31
   0   2   5   14.04    1.53
  -1  -2  -5   77.79    3.14
  -1  -2  -5   74.98    3.02
   1   2   5   73.69    3.39
   1   2   5   76.86    2.99
  -1  -2  -5   78.89    3.43
   1   2   5   78.37    3.37
  -1  -2  -5   74.33    3.59
  -1  -2  -5   73.04    3.01
  -2  -2  -5   23.07    2.10
  -2  -2  -5   24.23    1.80
   2   2   5   21.79    1.60
  -2  -2  -5   23.23    2.10
   2   2   5   22.44    1.94
  -2  -2  -5   23.57    1.70
  -2  -2  -5   25.35    2.14
   2   2   5   20.77    2.01
  -3  -2  -5    3.02    1.01
   3   2   5    2.15    1.06
  -3  -2  -5    3.43    1.17
  -3  -2  -5    2.33    0.95
  -3  -2  -5    3.90    1.17
  -3  -2  -5    6.09    1.34
   3   2   5    3.72    1.30
   3   2   5    6.42    0.97
   4   2   5    8.67    1.59
  -4  -2  -5    9.06    1.20
  -4  -2  -5    7.20    1.45
   4   2   5   11.63    1.24
  -4  -2  -5    7.96    1.31
  -5  -2  -5    0.82    0.96
  -5  -2  -5    0.22    0.86
  -6  -2  -5   48.52    2.81
  -6  -2  -5   46.35    2.49
  -7  -2  -5    0.16    1.03
  -7  -2  -5    0.93    1.31
  -7  -2  -5    0.24    0.90
  -8  -2  -5   15.98    1.61
  -8  -2  -5   12.80    2.28
  -8  -2  -5   11.66    1.79
  -9  -2  -5   -0.24    1.26
 -12   3   5    0.71    1.07
 -12   3   5    1.67    1.08
  11  -3  -5    8.02    2.00
 -11   3   5    5.19    1.21
 -11   3   5    5.00    1.23
 -10   3   5    0.28    1.03
  10  -3  -5    1.06    1.37
 -10   3   5    0.91    0.95
  -9   3   5   35.79    2.13
   9  -3  -5   34.83    2.91
  -9   3   5   31.55    2.25
   9  -3  -5   36.29    2.38
  -8   3   5    0.14    0.96
   8  -3  -5   -1.28    1.02
  -8   3   5    1.18    0.89
   8  -3  -5   -0.07    1.07
  -7   3   5   -0.39    0.74
  -7   3   5    0.53    0.88
   7  -3  -5   -1.43    0.92
   7  -3  -5   -2.47    0.98
   6  -3  -5   11.10    1.59
  -6   3   5   13.64    1.54
  -6   3   5   11.21    1.12
   6  -3  -5   10.47    1.20
  -6   3   5   10.53    1.10
  -6   3   5   11.92    1.21
   6  -3  -5   12.10    1.62
  -5   3   5    2.06    0.70
  -5   3   5    2.02    0.80
   5  -3  -5    1.74    0.61
  -5   3   5    2.18    0.93
   5  -3  -5    1.69    1.12
   5  -3  -5    1.30    0.97
  -5   3   5    3.11    0.84
  -4   3   5  397.68   10.88
   4  -3  -5  377.88   12.07
   4  -3  -5  373.13   11.90
   4  -3  -5  394.91   10.94
  -4   3   5  377.26   11.12
  -4   3   5  397.61   11.15
  -4   3   5  376.41   11.37
  -4   3   5  379.24   11.43
  -3   3   5    7.23    0.97
  -3   3   5    8.50    1.19
  -3   3   5    8.65    1.18
   3  -3  -5    8.10    1.18
  -3   3   5    7.54    0.84
  -3   3   5    8.44    0.98
   3  -3  -5    7.90    0.88
  -3   3   5    9.15    1.15
   3  -3  -5    8.95    0.96
   3  -3  -5    8.44    1.43
  -2   3   5    4.35    0.86
   2  -3  -5    2.55    0.94
   2  -3  -5    4.38    0.76
  -2   3   5    4.53    1.03
   2  -3  -5    5.04    0.79
   2  -3  -5    4.58    1.21
  -2   3   5    4.12    0.80
  -2   3   5    3.36    0.97
   1  -3  -5  192.06    6.98
  -1   3   5  189.20    6.56
  -1   3   5  193.85    6.59
   1  -3  -5  191.97    6.22
  -1   3   5  200.63    6.32
  -1   3   5  193.95    6.60
   1  -3  -5  199.66    6.16
   1  -3  -5  193.42    6.49
   0   3   5    1.06    0.86
   0  -3  -5    1.78    1.12
   0  -3  -5    1.90    0.73
   0   3   5    0.57    0.90
   0   3   5    1.20    0.74
   0  -3  -5    2.70    0.92
   0  -3  -5    1.10    0.68
  -1  -3  -5   24.02    1.82
  -1  -3  -5   25.31    1.95
   1   3   5   27.88    1.84
   1   3   5   26.57    2.30
   1   3   5   22.98    2.07
  -1  -3  -5   27.63    2.31
  -2  -3  -5   -0.02    0.86
   2   3   5    4.72    0.92
  -2  -3  -5    1.92    0.97
  -2  -3  -5    1.90    1.13
   2   3   5   -0.01    1.18
   2   3   5   -0.44    1.03
  -2  -3  -5    6.04    1.37
  -3  -3  -5    6.00    1.50
  -3  -3  -5    5.28    1.10
   3   3   5    5.03    1.35
  -3  -3  -5    3.97    0.99
  -4  -3  -5   -1.59    0.72
  -4  -3  -5   -1.34    0.71
  -4  -3  -5   -0.45    1.12
   4   3   5   -1.57    0.99
  -5  -3  -5    0.92    0.92
  -5  -3  -5    0.04    0.98
  -6  -3  -5    0.16    0.92
  -6  -3  -5   -0.05    0.96
  -7  -3  -5    3.76    1.38
  -7  -3  -5    6.42    1.32
  -8  -3  -5   -0.37    1.26
  -8  -3  -5   -0.52    1.43
  -8  -3  -5   -0.14    1.03
  -9  -3  -5   18.88    1.84
  -9  -3  -5   14.28    2.17
 -12   4   5    1.33    1.11
 -12   4   5    2.20    1.10
 -11   4   5    2.82    1.21
  11  -4  -5    3.17    1.71
 -11   4   5    3.41    1.11
 -10   4   5    1.19    1.04
 -10   4   5    1.10    1.00
  10  -4  -5    1.07    1.42
   9  -4  -5    5.37    1.63
   9  -4  -5    3.47    1.43
  -9   4   5    5.61    1.11
  -9   4   5    3.74    1.21
   8  -4  -5   18.57    2.26
  -8   4   5   17.92    1.89
   8  -4  -5   20.06    2.23
  -8   4   5   19.65    1.82
   7  -4  -5   -1.57    1.22
  -7   4   5   -0.05    0.88
   7  -4  -5    0.08    1.06
  -7   4   5   -0.13    0.99
   6  -4  -5   56.18    3.25
  -6   4   5   54.19    2.94
  -6   4   5   59.38    2.50
   6  -4  -5   56.99    3.31
  -6   4   5   62.65    2.41
  -6   4   5   59.69    2.77
   5  -4  -5   15.52    1.91
   5  -4  -5   16.43    1.40
  -5   4   5   17.93    1.42
  -5   4   5   15.19    1.53
   5  -4  -5   15.10    1.82
  -5   4   5   19.32    1.48
  -5   4   5   17.29    1.67
  -5   4   5   14.09    1.55
   4  -4  -5   -0.61    0.50
  -4   4   5   -0.14    0.73
   4  -4  -5    0.12    1.06
  -4   4   5   -0.43    0.81
  -4   4   5    0.98    0.63
  -4   4   5   -0.45    0.45
  -4   4   5    0.77    0.96
  -4   4   5   -0.05    0.70
   4  -4  -5    0.14    0.85
  -3   4   5    6.44    1.21
  -3   4   5    7.63    1.02
   3  -4  -5    7.17    0.94
   3  -4  -5    5.35    1.45
   3  -4  -5    7.75    0.98
  -3   4   5    7.36    1.26
  -3   4   5    7.14    1.16
   3  -4  -5    9.61    1.34
  -2   4   5   51.59    2.47
   2  -4  -5   44.91    2.94
   2  -4  -5   48.94    2.38
   2  -4  -5   47.78    2.38
  -2   4   5   50.13    2.58
  -2   4   5   46.16    2.71
   2  -4  -5   42.99    2.53
  -2   4   5   44.86    2.70
  -1   4   5    1.22    0.96
   1  -4  -5    1.22    0.76
  -1   4   5    0.54    1.04
   1  -4  -5    1.50    0.96
   1  -4  -5    0.12    1.13
   1  -4  -5    2.56    0.78
  -1   4   5    0.45    0.78
   0  -4  -5   -0.42    0.98
   0   4   5   -1.99    1.19
   0  -4  -5   -2.22    0.73
   0   4   5   -2.94    1.11
   0  -4  -5    1.08    1.24
   0  -4  -5   -2.06    0.70
  -1  -4  -5   -1.85    0.93
  -1  -4  -5   -0.46    0.96
   1   4   5   -0.81    1.42
  -1  -4  -5    2.69    1.27
   1   4   5   -0.91    1.23
  -2  -4  -5  135.08    4.99
  -2  -4  -5  120.67    5.42
  -2  -4  -5  124.30    4.75
   2   4   5  129.43    5.37
   3   4   5    0.77    1.12
  -3  -4  -5    0.70    1.24
  -3  -4  -5    0.11    0.79
  -3  -4  -5    0.77    0.85
   4   4   5  106.01    5.03
  -4  -4  -5  107.91    4.60
  -4  -4  -5  101.53    4.92
  -4  -4  -5  101.34    4.25
  -5  -4  -5   36.54    2.96
  -5  -4  -5   34.16    2.49
  -5  -4  -5   37.53    2.84
  -6  -4  -5    4.51    1.31
  -6  -4  -5    2.92    1.34
  -7  -4  -5   -1.52    1.10
  -7  -4  -5   -2.40    1.09
  -8  -4  -5   32.92    3.08
  -8  -4  -5   36.29    2.61
 -12   5   5    4.38    1.29
 -12   5   5    4.62    1.24
 -11   5   5    3.55    1.17
 -11   5   5    3.35    1.29
  11  -5  -5    3.72    1.76
 -10   5   5    2.40    1.02
 -10   5   5    1.92    1.23
  10  -5  -5    1.46    1.56
  -9   5   5    1.36    1.17
   9  -5  -5    1.38    1.48
  -9   5   5   -0.17    0.95
   9  -5  -5    1.12    1.39
  -8   5   5    2.32    1.09
   8  -5  -5    3.27    1.53
   8  -5  -5    2.29    1.37
  -8   5   5    2.02    1.21
   7  -5  -5    0.98    1.35
  -7   5   5   -0.13    0.99
  -7   5   5   -1.17    1.16
   7  -5  -5    0.61    1.21
   6  -5  -5   59.40    3.55
  -6   5   5   67.48    3.06
  -6   5   5   62.03    2.63
   6  -5  -5   57.59    3.39
  -6   5   5   58.49    2.77
  -6   5   5   58.02    3.23
  -5   5   5    1.46    0.93
  -5   5   5   -0.17    0.91
   5  -5  -5    1.18    0.71
   5  -5  -5   -0.48    0.98
   5  -5  -5   -1.32    1.07
  -5   5   5    0.30    1.05
  -5   5   5    0.83    0.80
  -5   5   5    0.77    0.77
   4  -5  -5  102.52    3.90
  -4   5   5  100.05    3.28
  -4   5   5   95.54    4.10
  -4   5   5  105.83    4.09
  -4   5   5   97.00    3.27
  -4   5   5  101.88    4.40
  -4   5   5  110.70    4.17
   4  -5  -5  101.65    4.43
   4  -5  -5   99.21    4.75
  -3   5   5    9.33    1.53
  -3   5   5    9.27    1.21
  -3   5   5    6.28    1.43
   3  -5  -5   10.50    1.26
   3  -5  -5    8.42    1.78
   3  -5  -5    9.95    1.53
   2  -5  -5    6.25    1.67
   2  -5  -5    6.73    1.09
   2  -5  -5    8.31    1.45
  -2   5   5    5.18    1.41
  -2   5   5    7.31    1.53
  -2   5   5    7.33    1.26
   2  -5  -5    7.50    1.19
   1  -5  -5   55.10    2.84
  -1   5   5   56.50    3.25
  -1   5   5   51.35    3.25
   1  -5  -5   53.48    3.49
   1  -5  -5   57.57    2.96
   1  -5  -5   56.08    3.07
   0  -5  -5   19.09    2.30
   0  -5  -5   13.74    1.64
   0  -5  -5   12.23    1.55
   0   5   5   13.96    2.08
   0   5   5   10.23    1.80
  -1  -5  -5   41.38    2.65
  -1  -5  -5   40.47    2.50
   1   5   5   41.48    3.05
   1   5   5   39.78    2.88
  -1  -5  -5   37.37    3.16
  -2  -5  -5    6.35    1.78
  -2  -5  -5    4.92    1.21
   2   5   5    3.55    1.42
  -2  -5  -5    2.89    1.05
   3   5   5   80.73    4.42
  -3  -5  -5   83.07    4.05
  -3  -5  -5   82.33    3.81
  -3  -5  -5   78.98    4.42
  -4  -5  -5   11.00    1.63
  -4  -5  -5   13.34    2.15
  -4  -5  -5   11.56    1.67
  -5  -5  -5   91.50    4.53
  -5  -5  -5   85.40    4.13
  -5  -5  -5   91.25    4.91
  -6  -5  -5    1.22    1.19
  -6  -5  -5    0.93    1.23
  -7  -5  -5   28.70    3.03
  -7  -5  -5   31.78    2.71
 -12   6   5   -2.03    1.17
 -12   6   5    2.31    1.20
 -11   6   5   -0.20    1.04
 -11   6   5    0.34    1.22
 -10   6   5   -0.58    1.01
 -10   6   5   -1.08    1.14
  10  -6  -5    0.32    1.51
   9  -6  -5   -2.55    1.33
   9  -6  -5   -0.36    1.35
  -9   6   5   -1.51    1.20
  -9   6   5   -0.33    1.00
  -8   6   5    1.54    1.14
   8  -6  -5    2.37    1.39
   8  -6  -5    1.03    1.50
  -8   6   5    1.13    1.31
  -7   6   5   -1.67    0.69
  -7   6   5   -0.72    1.19
   7  -6  -5    0.22    1.22
   7  -6  -5    0.53    1.43
  -7   6   5   -1.69    0.78
   6  -6  -5   -1.76    1.02
   6  -6  -5    1.43    1.40
  -6   6   5   -1.01    1.07
  -6   6   5   -1.41    0.87
  -6   6   5   -0.28    0.81
   5  -6  -5   26.24    2.37
  -5   6   5   24.97    2.35
  -5   6   5   26.34    1.98
  -5   6   5   28.51    2.25
   5  -6  -5   24.09    2.62
   4  -6  -5   28.85    2.47
  -4   6   5   29.57    2.25
  -4   6   5   28.97    2.55
   4  -6  -5   30.25    2.81
  -4   6   5   28.58    1.54
   4  -6  -5   34.34    2.21
  -4   6   5   27.53    1.51
  -4   6   5   25.92    2.43
   3  -6  -5   -0.54    0.83
   3  -6  -5    1.09    1.19
  -3   6   5    3.55    0.88
  -3   6   5   -1.41    1.27
   3  -6  -5    0.42    1.47
  -3   6   5    0.76    1.26
  -2   6   5   54.39    3.40
   2  -6  -5   51.38    2.93
   2  -6  -5   52.59    3.66
   2  -6  -5   55.26    3.30
  -2   6   5   54.51    3.49
   1  -6  -5   -2.30    0.85
   1  -6  -5    1.09    1.56
   1  -6  -5   -2.16    1.24
  -1   6   5   -2.31    1.15
  -1   6   5   -1.00    1.35
   0   6   5  199.73    7.27
   0  -6  -5  189.45    7.78
   0  -6  -5  188.80    6.71
   0   6   5  190.63    7.30
   1   6   5   50.80    3.52
  -1  -6  -5   54.13    3.89
  -1  -6  -5   53.21    3.05
  -2  -6  -5   37.67    3.49
   2   6   5   38.36    3.26
  -2  -6  -5   45.93    2.89
   3   6   5   14.94    2.31
  -3  -6  -5    8.53    2.16
  -3  -6  -5   12.35    1.73
  -4  -6  -5    6.33    2.24
  -4  -6  -5    7.17    1.65
  -5  -6  -5    9.52    1.70
  -5  -6  -5    8.70    2.24
  -6  -6  -5   32.84    2.86
 -11   7   5   -0.73    1.24
 -10   7   5    0.35    1.32
  10  -7  -5   -1.79    1.56
  10  -7  -5    0.24    1.45
   9  -7  -5    1.76    1.52
   9  -7  -5    0.88    1.67
  -9   7   5    1.19    1.47
   8  -7  -5    4.08    1.64
   8  -7  -5    4.34    1.86
  -8   7   5    3.77    1.59
  -7   7   5   21.04    1.84
   7  -7  -5   18.88    2.59
   7  -7  -5   22.54    2.46
  -7   7   5   19.51    2.29
  -6   7   5    0.53    1.42
   6  -7  -5    1.49    1.35
  -6   7   5    2.20    1.07
   6  -7  -5    1.58    1.63
  -6   7   5    2.07    1.16
   5  -7  -5   29.46    2.70
  -5   7   5   30.89    2.31
   5  -7  -5   27.60    3.07
  -5   7   5   31.47    2.78
  -5   7   5   34.81    2.64
  -4   7   5    0.97    1.39
   4  -7  -5    1.14    1.66
  -4   7   5    1.41    1.39
   4  -7  -5    1.98    1.41
  -4   7   5    1.02    0.79
  -3   7   5    2.66    1.61
  -3   7   5    4.69    1.06
  -3   7   5    3.80    1.62
   3  -7  -5    3.63    1.78
   3  -7  -5    4.48    1.59
   3  -7  -5    2.92    1.17
   2  -7  -5   10.38    1.55
  -2   7   5    7.25    1.86
  -2   7   5    8.93    1.99
   2  -7  -5   12.16    1.99
   2  -7  -5    8.88    2.09
  -1   7   5    1.62    1.37
  -1   7   5   -0.78    1.37
   1  -7  -5   -0.41    0.92
   1  -7  -5   -0.43    1.55
   0  -7  -5    4.65    1.35
   0  -7  -5    1.53    1.80
   0   7   5    4.77    1.85
   1   7   5   20.21    2.65
  -1  -7  -5   21.93    2.94
  -1  -7  -5   18.84    2.09
  -2  -7  -5   27.40    2.49
   2   7   5   31.19    3.22
  -2  -7  -5   25.64    3.25
  -3  -7  -5   30.50    2.78
  -3  -7  -5   31.42    3.51
  -4  -7  -5   19.19    2.91
  -4  -7  -5   20.50    2.30
  -5  -7  -5   42.02    3.34
 -10   8   5    0.96    1.50
  10  -8  -5    0.01    1.65
  -9   8   5    0.40    1.51
   9  -8  -5    0.36    1.61
   9  -8  -5    0.98    1.44
   8  -8  -5   -0.14    1.66
  -8   8   5   -0.29    1.46
   8  -8  -5    1.01    1.36
   7  -8  -5   -0.28    1.77
  -7   8   5   -2.27    1.05
  -7   8   5   -2.08    1.41
   7  -8  -5   -0.02    1.36
  -6   8   5    4.76    1.47
   6  -8  -5    2.87    2.01
  -6   8   5    2.79    1.25
  -6   8   5    3.10    1.70
   6  -8  -5    5.35    1.75
  -5   8   5    7.41    1.97
   5  -8  -5    9.44    2.01
   5  -8  -5    8.85    2.32
  -5   8   5    9.56    1.77
  -5   8   5    7.89    1.75
  -4   8   5   -1.49    1.57
   4  -8  -5   -0.17    1.51
   4  -8  -5   -1.59    1.71
  -4   8   5   -0.88    1.63
  -4   8   5   -2.10    0.83
   3  -8  -5    9.73    2.35
  -3   8   5    3.77    1.86
  -3   8   5    4.66    1.85
  -3   8   5    4.08    1.19
   3  -8  -5    6.11    1.97
   2  -8  -5   28.45    2.50
   2  -8  -5   20.95    2.73
  -2   8   5   23.79    2.71
   2  -8  -5   22.78    3.09
   1  -8  -5    6.35    2.32
  -1   8   5    8.12    2.07
   1  -8  -5    5.40    1.43
   0  -8  -5   -0.82    1.03
   0  -8  -5   -1.21    1.84
   0   8   5   -1.31    1.48
   1   8   5    6.44    2.14
  -1  -8  -5    6.72    2.47
  -1  -8  -5    4.74    1.55
  -2  -8  -5    1.18    1.45
   2   8   5    2.18    2.02
  -2  -8  -5    5.41    2.44
  -3  -8  -5   -0.40    1.93
  -3  -8  -5    1.39    1.33
  -4  -8  -5   42.23    4.16
  -4  -8  -5   38.67    3.39
   9  -9  -5    2.62    1.91
  -9   9   5    1.28    1.66
   8  -9  -5    2.84    1.99
  -8   9   5    0.65    1.64
  -8   9   5    2.17    0.97
   7  -9  -5    2.44    2.07
  -7   9   5    0.96    1.35
  -7   9   5    0.01    1.69
   7  -9  -5    5.12    1.80
  -6   9   5    1.92    1.87
  -6   9   5    1.67    1.59
  -6   9   5    4.33    1.45
   6  -9  -5    4.33    2.18
   6  -9  -5    5.85    2.02
   5  -9  -5    3.09    1.84
   5  -9  -5    2.42    2.10
  -5   9   5    1.45    1.44
  -5   9   5    1.79    1.65
  -5   9   5    2.16    1.76
  -4   9   5    1.46    1.78
   4  -9  -5    3.35    2.08
  -4   9   5    4.65    2.02
   4  -9  -5    6.91    2.12
   3  -9  -5    2.25    2.02
   3  -9  -5    6.68    2.47
  -3   9   5    8.22    2.06
   2  -9  -5    2.74    2.23
  -2   9   5    3.61    1.99
   1  -9  -5    2.89    1.38
   1  -9  -5    1.85    2.25
  -1   9   5    1.32    1.86
   0  -9  -5   20.72    2.36
   0   9   5   20.07    2.88
   0  -9  -5   17.99    3.35
  -1  -9  -5   21.74    3.54
  -1  -9  -5   27.54    2.86
   1   9   5   24.44    3.18
  -2  -9  -5   -0.79    2.25
  -2  -9  -5    1.81    1.50
  -8  10   5   -0.17    1.06
  -8  10   5   -1.99    1.76
  -7  10   5    2.01    2.12
  -7  10   5    6.83    1.73
  -6  10   5   -3.25    1.52
  -6  10   5   -2.05    1.72
  -5  10   5   -0.97    1.78
  -5  10   5    1.61    1.73
  -4  10   5   10.77    2.28
  -3  10   5    3.71    1.98
  -2  10   5   -0.80    1.83
  -1  10   5   -2.05    1.82
   0 -10  -5   -2.60    1.30
   0  10   5   -1.51    2.03
   0  13  -6   -0.61    1.88
  -1  13  -6   -1.27    1.83
  -2  13  -6    0.92    1.87
  -3  13  -6    2.68    1.85
  -4  13  -6    4.92    2.00
  -5  13  -6   -0.02    1.60
  -2 -12   6    0.75    1.66
   2  12  -6    0.57    1.89
  -2 -12   6   -0.19    2.50
  -1 -12   6    3.18    2.47
  -1 -12   6    2.82    1.89
   1  12  -6    4.95    2.07
   0 -12   6    4.34    2.53
   0  12  -6    1.58    1.87
   0 -12   6    1.08    1.68
  -1  12  -6    2.09    1.71
  -2  12  -6    6.39    2.03
  -3  12  -6   -0.14    1.56
  -4  12  -6    5.39    1.84
  -4  12  -6    6.59    1.90
  -5  12  -6    2.34    1.65
  -5  12  -6    0.90    1.48
  -6  12  -6    1.91    1.47
  -6  12  -6    0.58    1.53
  -7  12  -6    1.40    1.24
  -7  12  -6    2.15    1.61
  -4 -11   6   -1.63    1.63
  -3 -11   6   11.75    2.82
  -3 -11   6   12.15    2.24
   2  11  -6    1.20    1.70
  -2 -11   6    0.27    1.65
  -2 -11   6    1.92    2.13
  -1 -11   6   -2.13    1.40
   1  11  -6   -1.42    1.52
   0  11  -6   16.66    2.48
   0 -11   6   15.99    2.33
   1 -11   6   -0.65    1.42
  -1  11  -6    1.25    1.60
  -2  11  -6    2.80    1.65
  -3  11  -6   -0.03    1.31
  -3  11  -6   -0.84    1.31
  -4  11  -6   -0.52    1.17
  -4  11  -6   -1.97    1.25
  -5  11  -6    1.93    1.39
  -5  11  -6    0.51    1.45
  -6  11  -6    1.25    1.40
  -6  11  -6    0.92    1.23
  -6  11  -6    1.21    1.26
  -7  11  -6    0.21    1.02
  -7  11  -6    1.11    1.48
  -8  11  -6    2.29    1.69
  -9  11  -6    3.87    1.72
  -6 -10   6   17.80    2.59
  -5 -10   6   -0.11    1.44
  -4 -10   6   30.94    3.08
  -3 -10   6   14.18    2.18
  -3 -10   6   14.71    2.64
   3  10  -6   14.77    2.28
  -2 -10   6    6.31    1.78
   2  10  -6   10.52    2.08
  -1 -10   6    3.72    1.58
   1  10  -6    4.74    1.68
   0  10  -6   10.57    1.95
   0 -10   6    9.96    1.87
   1 -10   6   -1.59    1.14
  -1  10  -6    0.50    1.25
  -1  10  -6   -0.51    1.31
  -2  10  -6    0.27    0.88
   2 -10   6   -0.78    1.16
  -2  10  -6   -0.33    1.13
  -2  10  -6   -1.22    1.27
  -3  10  -6   -0.01    1.14
  -3  10  -6    1.57    1.22
  -4  10  -6   67.06    3.80
  -4  10  -6   62.49    3.43
  -5  10  -6   -1.67    1.14
  -5  10  -6   -0.58    1.16
  -5  10  -6   -0.34    1.10
  -6  10  -6    1.86    1.15
  -6  10  -6    2.72    1.44
  -6  10  -6    3.31    1.16
   7 -10   6    3.17    1.17
  -7  10  -6    3.14    1.50
  -7  10  -6    4.67    1.05
  -8  10  -6    1.80    1.41
   8 -10   6    0.74    1.06
   9 -10   6   -0.63    0.97
  -9  10  -6   -2.15    1.26
  -7  -9   6   -2.23    1.41
  -6  -9   6   -0.06    1.47
  -5  -9   6   47.58    3.46
  -4  -9   6   -1.58    1.66
  -4  -9   6   -0.95    1.26
   3   9  -6   24.49    2.72
  -3  -9   6   25.81    2.49
   2   9  -6    5.88    1.66
  -2  -9   6    7.73    1.67
  -1  -9   6    2.73    1.37
   1   9  -6    3.28    1.45
   0   9  -6    4.48    1.56
   0  -9   6    9.82    1.71
   0   9  -6    7.18    1.52
  -1   9  -6    3.34    1.46
  -1   9  -6    4.02    1.07
  -1   9  -6    2.22    1.23
   1  -9   6    2.51    1.34
  -2   9  -6   -0.34    0.78
   2  -9   6   -0.46    1.02
  -2   9  -6   -0.53    1.07
  -2   9  -6    0.08    1.04
  -3   9  -6   20.17    2.22
  -3   9  -6   24.14    2.32
  -3   9  -6   22.81    2.20
   4  -9   6   31.16    2.31
  -4   9  -6   28.25    2.64
  -4   9  -6   31.23    2.61
  -4   9  -6   34.76    2.49
   5  -9   6    8.27    1.35
  -5   9  -6    7.02    1.43
  -5   9  -6    9.52    1.50
  -5   9  -6   10.24    1.72
   6  -9   6    1.03    0.97
  -6   9  -6    2.70    1.00
  -6   9  -6    0.71    1.28
   7  -9   6    2.27    1.02
  -7   9  -6    3.22    0.84
  -7   9  -6    3.21    1.36
  -8   9  -6   10.41    1.84
   8  -9   6    9.37    1.34
   9  -9   6   -0.67    0.91
  -9   9  -6   -0.35    1.17
 -10   9  -6    3.13    1.48
  10  -9   6    3.46    1.13
  -8  -8   6   12.12    2.42
  -8  -8   6   14.97    2.67
  -8  -8   6   11.83    2.17
  -7  -8   6    0.65    1.45
  -7  -8   6    2.02    1.60
  -7  -8   6    2.03    1.88
  -6  -8   6   49.16    3.59
  -6  -8   6   44.84    3.47
  -6  -8   6   43.81    3.31
  -5  -8   6   26.81    2.71
  -5  -8   6   24.58    2.57
  -5  -8   6   28.41    2.83
  -5  -8   6   23.83    2.22
  -4  -8   6    7.01    1.39
  -4  -8   6    6.53    1.56
   4   8  -6    5.11    1.52
  -4  -8   6    6.58    1.73
  -4  -8   6    5.18    1.50
  -3  -8   6    9.67    1.73
  -3  -8   6    8.85    1.71
  -3  -8   6   13.11    1.49
   3   8  -6   12.60    1.85
  -3  -8   6   10.95    1.93
  -2  -8   6   50.66    3.06
   2   8  -6   50.87    3.21
  -2  -8   6   48.00    3.12
  -2  -8   6   48.19    3.28
  -1  -8   6   50.22    3.07
   1   8  -6   52.09    3.24
   1   8  -6   53.01    2.89
   1   8  -6   53.63    3.09
  -1  -8   6   54.25    3.30
   0   8  -6   22.04    2.22
   0   8  -6   20.14    1.79
   0  -8   6   20.45    1.81
   0   8  -6   20.50    2.05
   0  -8   6   20.59    2.03
  -1   8  -6   26.28    2.18
  -1   8  -6   23.02    1.84
   1  -8   6   24.84    1.91
   1  -8   6   24.27    2.10
  -1   8  -6   26.63    2.31
   2  -8   6   -0.53    0.96
   2  -8   6    0.20    0.81
  -2   8  -6    0.06    1.01
  -2   8  -6   -0.38    0.72
   2  -8   6    0.22    0.81
   2  -8   6    0.35    0.57
  -2   8  -6    0.24    0.95
  -3   8  -6    4.35    1.24
  -3   8  -6    5.01    1.30
   3  -8   6    5.39    0.87
   3  -8   6    2.88    1.19
   3  -8   6    5.20    1.14
   3  -8   6    5.72    1.16
  -3   8  -6    4.90    1.35
   4  -8   6   48.41    2.65
  -4   8  -6   48.42    2.77
  -4   8  -6   48.90    2.95
  -4   8  -6   50.75    2.94
   4  -8   6   50.72    2.64
  -4   8  -6   47.28    2.72
   5  -8   6    0.32    0.88
  -5   8  -6    0.48    0.89
  -5   8  -6   -0.35    0.96
  -5   8  -6   -0.35    1.02
  -6   8  -6   -0.16    0.79
   6  -8   6   -0.20    0.84
  -6   8  -6   -1.01    1.06
  -7   8  -6   19.91    1.26
   7  -8   6   17.21    1.68
  -7   8  -6   21.42    2.19
   8  -8   6    2.08    0.98
  -8   8  -6    1.41    1.24
  -9   8  -6    0.61    1.13
   9  -8   6    0.39    0.90
  10  -8   6    1.89    1.01
 -10   8  -6    5.15    1.47
  -9  -7   6   -0.27    1.35
  -8  -7   6   11.67    2.17
  -8  -7   6   12.12    2.33
  -8  -7   6   10.64    1.91
  -7  -7   6    8.84    2.01
  -7  -7   6    8.65    1.91
  -7  -7   6    9.25    1.82
  -7  -7   6    7.86    1.98
  -6  -7   6    5.45    1.66
  -6  -7   6    4.65    1.52
  -6  -7   6    3.41    1.52
  -6  -7   6    7.11    1.81
  -5  -7   6    8.37    1.84
  -5  -7   6    8.66    1.47
  -5  -7   6    8.36    1.64
  -5  -7   6   11.47    1.73
  -4  -7   6   20.30    1.74
  -4  -7   6   15.84    2.12
  -4  -7   6   18.10    2.15
  -4  -7   6   15.94    2.00
   4   7  -6   22.69    2.46
  -3  -7   6    4.91    1.30
  -3  -7   6    3.65    1.33
   3   7  -6    3.42    1.20
   3   7  -6    4.96    1.08
  -3  -7   6    2.25    0.95
  -3  -7   6    2.27    1.16
   2   7  -6   25.04    2.35
  -2  -7   6   28.05    2.40
  -2  -7   6   28.84    1.56
  -2  -7   6   26.50    2.27
   2   7  -6   25.02    2.20
   2   7  -6   27.20    2.01
  -1  -7   6   11.41    1.55
   1   7  -6    8.68    1.34
   1   7  -6   10.45    1.48
  -1  -7   6   10.26    1.46
  -1  -7   6    8.93    1.24
   0  -7   6   74.75    3.49
   0  -7   6   74.53    3.26
   0   7  -6   77.59    3.49
   0   7  -6   73.31    3.47
   0  -7   6   76.48    3.59
   0   7  -6   68.53    3.14
   1  -7   6   -1.12    0.70
   1  -7   6   -0.93    0.84
  -1   7  -6   -0.40    0.65
  -1   7  -6    0.81    0.89
  -1   7  -6    0.16    0.87
   1  -7   6    0.50    0.73
  -1   7  -6    0.48    0.84
   1  -7   6   -0.60    0.86
  -2   7  -6   23.02    2.03
  -2   7  -6   26.59    2.17
   2  -7   6   21.27    1.71
   2  -7   6   26.05    1.26
   2  -7   6   24.10    2.13
   2  -7   6   23.82    1.89
  -2   7  -6   25.21    2.10
   2  -7   6   26.51    2.10
  -2   7  -6   24.72    1.86
  -2   7  -6   22.54    2.18
  -2   7  -6   24.99    2.10
  -3   7  -6   58.73    3.04
  -3   7  -6   60.89    2.74
  -3   7  -6   64.85    3.02
   3  -7   6   58.46    3.01
   3  -7   6   60.98    2.85
   3  -7   6   62.32    2.35
  -3   7  -6   53.65    2.96
  -3   7  -6   57.34    2.89
  -3   7  -6   64.87    3.14
   3  -7   6   58.95    2.86
   4  -7   6   77.82    3.00
  -4   7  -6   77.98    3.32
   4  -7   6   77.45    3.53
   4  -7   6   79.41    3.38
   4  -7   6   75.28    3.25
  -4   7  -6   73.29    3.15
  -4   7  -6   73.48    3.29
  -4   7  -6   75.85    3.50
  -4   7  -6   75.94    3.59
  -4   7  -6   79.64    3.48
   5  -7   6  133.18    4.90
  -5   7  -6  147.71    5.46
  -5   7  -6  145.70    4.82
  -5   7  -6  137.96    5.23
  -5   7  -6  148.17    5.55
   5  -7   6  146.38    5.10
  -5   7  -6  139.87    4.81
  -6   7  -6   32.10    2.54
   6  -7   6   29.34    1.99
  -6   7  -6   28.10    1.70
  -6   7  -6   30.75    2.34
  -6   7  -6   28.18    2.23
  -6   7  -6   31.12    1.73
   6  -7   6   30.61    2.00
   7  -7   6   19.56    1.67
  -7   7  -6   18.22    1.95
   7  -7   6   17.63    1.62
  -7   7  -6   18.00    1.99
   8  -7   6    1.60    0.89
  -8   7  -6    1.09    1.09
   9  -7   6   -0.54    0.81
  -9   7  -6   -1.78    0.97
 -10   7  -6    0.75    1.12
  10  -7   6    0.14    0.85
  11  -7   6   22.64    1.99
 -11   7  -6   23.65    2.29
  -9  -6   6    1.52    1.55
  -9  -6   6   -0.35    1.69
  -9  -6   6    0.15    1.46
  -9  -6   6    1.20    1.23
  -8  -6   6    8.10    1.68
  -8  -6   6    8.12    2.08
  -8  -6   6    6.42    1.82
  -8  -6   6    6.04    1.89
  -7  -6   6   -1.83    1.41
  -7  -6   6    2.38    1.41
  -7  -6   6   -1.18    1.15
  -7  -6   6   -1.43    1.22
  -6  -6   6   40.76    2.78
  -6  -6   6   41.08    2.66
  -6  -6   6   39.81    3.09
  -6  -6   6   46.15    3.07
  -5  -6   6   39.76    2.86
  -5  -6   6   40.62    2.81
  -5  -6   6   34.56    2.28
  -5  -6   6   36.39    2.61
   5   6  -6   38.42    2.52
   4   6  -6  121.83    4.72
  -4  -6   6  122.10    5.00
  -4  -6   6  121.17    5.06
   4   6  -6  125.29    4.64
   4   6  -6  119.74    4.92
  -4  -6   6  127.81    4.96
  -4  -6   6  118.90    4.36
  -3  -6   6  127.15    4.20
  -3  -6   6  121.47    4.92
   3   6  -6  126.69    4.95
  -3  -6   6  122.97    5.01
   3   6  -6  125.83    4.73
   3   6  -6  128.60    4.63
  -2  -6   6   82.30    3.38
  -2  -6   6   82.39    2.81
   2   6  -6   82.36    3.67
  -2  -6   6   81.22    3.70
  -2  -6   6   84.23    3.71
   2   6  -6   84.78    3.60
   2   6  -6   83.84    3.47
  -1  -6   6   29.85    1.87
   1   6  -6   28.36    2.03
   1   6  -6   29.76    2.17
  -1  -6   6   31.87    2.14
   1   6  -6   32.19    1.94
  -1  -6   6   29.40    2.16
   0  -6   6    4.70    1.10
   0   6  -6    6.73    1.03
   0   6  -6    5.36    1.14
   0  -6   6    6.17    1.14
   0  -6   6    5.52    1.00
   0  -6   6    8.51    1.09
   0   6  -6    5.05    1.08
  -1   6  -6   79.82    3.48
   1  -6   6   79.91    3.23
   1  -6   6   73.59    3.40
  -1   6  -6   81.81    3.29
  -1   6  -6   74.49    3.34
   1  -6   6   76.67    3.20
  -1   6  -6   74.37    3.35
   1  -6   6   77.04    3.42
  -1   6  -6   75.19    3.14
   2  -6   6   -0.84    0.72
   2  -6   6   -0.79    0.61
  -2   6  -6   -0.57    0.79
  -2   6  -6   -0.87    0.71
  -2   6  -6   -0.61    0.72
  -2   6  -6   -0.77    0.72
  -2   6  -6   -0.36    0.67
   2  -6   6   -0.26    0.66
  -2   6  -6   -1.28    0.66
   2  -6   6   -0.28    0.76
   3  -6   6   10.82    1.20
  -3   6  -6   13.41    1.24
  -3   6  -6   10.60    1.39
  -3   6  -6   11.40    1.27
  -3   6  -6   10.39    1.48
  -3   6  -6   11.73    1.46
  -3   6  -6   13.40    1.46
   3  -6   6   11.70    1.29
   3  -6   6   12.27    1.42
   3  -6   6   13.24    1.04
  -3   6  -6   11.76    1.35
  -4   6  -6   62.71    3.01
   4  -6   6   60.50    2.83
  -4   6  -6   65.05    3.13
  -4   6  -6   63.25    2.86
   4  -6   6   69.15    3.14
  -4   6  -6   69.22    2.63
   4  -6   6   66.02    2.95
  -4   6  -6   65.59    3.30
  -4   6  -6   66.94    2.92
  -5   6  -6   10.05    1.15
  -5   6  -6   12.51    1.57
   5  -6   6    9.45    1.16
  -5   6  -6    9.63    1.34
  -5   6  -6   10.08    1.11
   5  -6   6   12.58    1.41
  -6   6  -6    7.27    1.45
  -6   6  -6    7.19    1.28
  -6   6  -6    7.76    0.92
  -6   6  -6    8.22    0.95
   6  -6   6    6.39    1.10
   6  -6   6    7.43    1.09
  -7   6  -6   20.69    1.88
  -7   6  -6   16.72    1.90
   7  -6   6   18.10    1.55
   8  -6   6    0.34    0.80
  -8   6  -6    1.76    1.07
  -8   6  -6    2.09    1.28
   9  -6   6    0.25    0.83
  -9   6  -6    1.67    1.15
 -10   6  -6    1.11    1.18
  10  -6   6    1.55    1.01
 -11   6  -6   -0.70    1.22
  11  -6   6   -0.70    1.04
 -10  -5   6    1.12    1.67
 -10  -5   6   -2.41    1.38
 -10  -5   6   -0.27    1.53
  -9  -5   6    5.66    1.82
  -9  -5   6    7.46    1.88
  -9  -5   6    7.92    1.99
  -9  -5   6    7.64    1.44
  -8  -5   6   -1.75    1.23
  -8  -5   6   -0.42    1.36
  -8  -5   6   -2.00    1.01
  -8  -5   6   -0.48    1.23
  -7  -5   6  125.87    5.27
  -7  -5   6  135.52    5.51
   7   5  -6  131.18    5.04
  -7  -5   6  135.47    5.13
  -7  -5   6  138.88    5.60
   7   5  -6  131.99    5.12
  -6  -5   6    9.81    1.70
  -6  -5   6    8.12    1.45
   6   5  -6   10.47    1.40
  -6  -5   6    7.91    1.49
   6   5  -6   10.36    1.32
  -6  -5   6   11.19    1.65
   5   5  -6   40.19    2.37
  -5  -5   6   37.93    2.67
  -5  -5   6   44.50    2.88
  -5  -5   6   36.51    2.25
  -5  -5   6   39.87    2.58
   5   5  -6   42.39    2.35
   5   5  -6   40.24    2.66
  -4  -5   6  101.92    3.77
  -4  -5   6  104.11    4.38
  -4  -5   6  100.20    4.26
   4   5  -6  107.14    4.36
   4   5  -6  107.34    4.02
   4   5  -6  104.64    4.08
   3   5  -6   15.53    1.56
   3   5  -6   13.58    1.34
  -3  -5   6   14.73    1.63
   3   5  -6   17.60    1.41
  -3  -5   6   13.83    1.64
  -3  -5   6   14.05    1.04
   3   5  -6   14.36    1.38
  -3  -5   6   15.15    1.63
  -3  -5   6   15.21    1.67
   2   5  -6   -0.03    0.64
  -2  -5   6   -1.68    0.68
   2   5  -6   -0.06    0.58
   2   5  -6    0.57    0.30
   2   5  -6   -0.20    0.66
  -2  -5   6   -0.52    0.80
  -2  -5   6   -1.36    0.78
  -2  -5   6   -0.48    0.58
  -1  -5   6   37.22    2.21
   1   5  -6   31.86    2.06
  -1  -5   6   34.68    2.17
   1   5  -6   38.28    1.96
   1   5  -6   31.47    1.85
  -1  -5   6   35.03    1.91
  -1  -5   6   36.39    2.02
   1   5  -6   36.08    2.11
   0  -5   6   33.36    1.90
   0   5  -6   33.06    2.16
   0  -5   6   31.78    2.17
   0   5  -6   33.02    1.89
   0  -5   6   31.81    2.20
   0   5  -6   30.67    2.07
   0  -5   6   34.83    1.95
   0   5  -6   30.08    2.08
  -1   5  -6  214.58    6.79
  -1   5  -6  212.11    6.83
   1  -5   6  205.43    6.86
   1  -5   6  205.02    6.72
  -1   5  -6  211.37    6.94
  -1   5  -6  209.69    6.71
   1  -5   6  208.50    6.85
  -1   5  -6  216.14    6.92
   1  -5   6  223.21    6.69
  -2   5  -6   17.68    1.51
   2  -5   6   16.79    1.45
   2  -5   6   15.43    1.39
  -2   5  -6   15.95    1.57
  -2   5  -6   16.83    1.18
  -2   5  -6   15.34    1.57
   2  -5   6   15.84    1.69
   2  -5   6   17.24    1.63
  -2   5  -6   16.44    1.59
  -3   5  -6  230.80    7.07
  -3   5  -6  228.27    6.87
  -3   5  -6  232.64    7.44
  -3   5  -6  238.60    7.48
   3  -5   6  225.11    7.27
  -3   5  -6  230.30    7.28
   3  -5   6  226.44    7.19
   3  -5   6  228.92    7.33
   3  -5   6  230.18    7.06
  -4   5  -6  158.91    5.13
   4  -5   6  157.19    5.43
  -4   5  -6  154.11    5.33
   4  -5   6  146.85    5.04
  -4   5  -6  148.33    4.99
   4  -5   6  148.78    5.16
  -4   5  -6  158.01    5.51
  -5   5  -6    3.70    1.13
  -5   5  -6    2.90    1.00
   5  -5   6    2.40    0.97
  -5   5  -6    2.64    0.82
  -5   5  -6    3.60    0.79
   5  -5   6    2.26    0.82
  -6   5  -6   24.43    1.57
  -6   5  -6   24.90    1.43
  -6   5  -6   25.68    1.92
   6  -5   6   21.77    1.68
  -6   5  -6   29.34    2.29
  -7   5  -6   30.59    2.46
  -7   5  -6   30.59    2.12
   7  -5   6   24.61    1.76
  -8   5  -6    5.83    1.31
   8  -5   6    6.30    1.13
  -8   5  -6    7.76    1.54
  -8   5  -6    4.94    1.49
  -9   5  -6   35.60    2.64
  -9   5  -6   34.82    2.41
   9  -5   6   32.44    2.22
  10  -5   6    0.59    1.03
 -10   5  -6   -0.27    1.13
 -11   5  -6    5.12    1.43
  11  -5   6    4.92    1.24
 -10  -4   6   16.77    2.52
  10   4  -6   14.92    1.77
 -10  -4   6   18.09    2.35
  -9  -4   6    1.55    1.45
  -9  -4   6    1.80    1.53
  -9  -4   6    0.92    1.53
   9   4  -6    2.21    1.08
  -9  -4   6    1.15    0.95
  -8  -4   6    1.97    1.34
  -8  -4   6    3.90    1.16
   8   4  -6    3.37    1.03
  -8  -4   6    2.97    1.51
  -8  -4   6    3.22    1.40
   7   4  -6   35.64    2.26
  -7  -4   6   38.26    2.70
  -7  -4   6   32.71    2.45
  -7  -4   6   38.73    2.38
  -7  -4   6   34.15    2.76
   7   4  -6   34.05    2.21
   6   4  -6   51.44    2.63
  -6  -4   6   52.49    2.81
   6   4  -6   52.65    2.67
  -6  -4   6   56.43    3.09
  -6  -4   6   47.53    2.69
   5   4  -6   51.55    2.53
   5   4  -6   50.82    2.81
  -5  -4   6   48.24    2.79
   5   4  -6   50.22    2.53
  -5  -4   6   48.73    2.49
  -5  -4   6   50.21    2.83
  -5  -4   6   53.67    3.04
   4   4  -6  167.82    5.69
   4   4  -6  163.16    5.51
  -4  -4   6  168.74    5.77
   4   4  -6  161.07    5.41
  -4  -4   6  160.89    5.67
   4   4  -6  164.87    5.49
  -4  -4   6  159.13    5.18
  -4  -4   6  164.48    5.76
  -3  -4   6   20.61    1.78
   3   4  -6   24.22    1.82
  -3  -4   6   22.07    1.91
  -3  -4   6   22.77    1.97
  -3  -4   6   22.96    1.86
   3   4  -6   22.00    1.64
   3   4  -6   23.16    1.60
   3   4  -6   23.78    1.59
  -3  -4   6   26.24    1.50
   2   4  -6    6.39    0.86
   2   4  -6    5.02    0.94
  -2  -4   6    4.09    1.01
  -2  -4   6    5.42    1.02
  -2  -4   6    6.20    1.10
   2   4  -6    6.17    0.93
   2   4  -6    6.11    0.89
  -2  -4   6    4.65    0.83
   1   4  -6  149.62    5.10
   1   4  -6  146.81    5.06
   1   4  -6  144.13    5.01
  -1  -4   6  146.26    4.98
  -1  -4   6  159.10    5.05
   1   4  -6  157.99    4.96
  -1  -4   6  151.26    5.24
  -1  -4   6  151.76    5.20
  -1  -4   6  148.19    5.23
   0   4  -6   77.75    3.27
   0   4  -6   83.47    3.46
   0  -4   6   84.61    3.47
   0   4  -6   79.99    3.17
   0   4  -6   78.24    3.26
   0  -4   6   80.09    3.17
   0  -4   6   79.63    3.43
   0   4  -6   83.48    3.42
   0  -4   6   83.42    3.22
  -1   4  -6   -0.36    0.59
   1  -4   6   -0.94    0.64
   1  -4   6   -0.47    0.70
  -1   4  -6   -0.08    0.63
   1  -4   6   -0.38    0.59
  -1   4  -6   -0.59    0.57
   1  -4   6   -0.97    0.50
  -1   4  -6    0.07    0.70
  -1   4  -6    0.06    0.25
  -2   4  -6    9.53    0.69
  -2   4  -6    8.88    1.08
   2  -4   6    8.81    1.15
   2  -4   6    7.79    1.01
  -2   4  -6   12.47    1.38
  -2   4  -6   10.71    1.16
   2  -4   6    8.86    1.18
  -2   4  -6    8.85    1.05
   2  -4   6    9.47    1.04
   3  -4   6   17.26    1.64
  -3   4  -6   17.85    1.20
   3  -4   6   17.63    1.40
   3  -4   6   14.80    1.68
  -3   4  -6   16.69    1.45
   3  -4   6   14.69    1.37
  -3   4  -6   17.84    1.80
  -3   4  -6   18.87    1.57
   3  -4   6   16.94    1.69
  -4   4  -6  125.93    4.60
  -4   4  -6  135.07    4.88
  -4   4  -6  125.27    4.32
   4  -4   6  134.24    4.78
  -4   4  -6  131.46    4.44
   4  -4   6  125.93    4.84
   4  -4   6  130.42    4.45
  -4   4  -6  128.58    4.43
   5  -4   6  246.61    7.78
  -5   4  -6  247.46    7.63
  -5   4  -6  243.37    7.23
   5  -4   6  241.50    7.38
  -5   4  -6  240.13    7.69
  -5   4  -6  234.01    7.07
  -5   4  -6  248.15    7.89
   5  -4   6  237.29    7.94
  -6   4  -6   11.33    1.27
  -6   4  -6   11.03    1.57
   6  -4   6    9.13    1.18
  -6   4  -6    6.40    1.43
  -6   4  -6   10.39    1.10
  -6   4  -6   10.49    1.32
   7  -4   6   32.15    2.14
  -7   4  -6   36.69    2.34
  -7   4  -6   29.23    2.50
  -7   4  -6   35.54    2.66
  -8   4  -6    0.94    1.10
  -8   4  -6    1.48    1.32
  -8   4  -6    0.64    1.20
   8  -4   6    1.19    0.97
   9  -4   6    2.71    1.11
  -9   4  -6    4.94    1.34
  -9   4  -6    5.13    1.65
 -10   4  -6    0.18    1.08
 -10   4  -6   -1.11    1.21
 -11   4  -6    1.58    1.25
  11   3  -6    0.86    1.00
 -11  -3   6    1.03    1.51
 -10  -3   6   -2.90    1.23
  10   3  -6    1.36    1.00
  -9  -3   6   28.75    2.55
   9   3  -6   29.14    2.14
  -8  -3   6    0.36    0.92
  -8  -3   6   -0.19    0.91
  -8  -3   6    0.19    1.18
   8   3  -6    0.30    0.84
   7   3  -6    5.42    0.99
  -7  -3   6    5.17    1.17
  -7  -3   6    6.90    1.45
  -7  -3   6    7.77    1.21
  -7  -3   6    5.81    1.41
   7   3  -6    5.95    1.07
   6   3  -6   51.98    2.49
  -6  -3   6   44.89    2.60
  -6  -3   6   53.62    2.43
  -6  -3   6   48.76    2.73
  -6  -3   6   50.42    2.90
   6   3  -6   47.28    2.39
  -6  -3   6   50.27    2.80
   5   3  -6    1.14    0.65
   5   3  -6    1.07    0.78
  -5  -3   6    0.68    0.84
  -5  -3   6    1.11    0.82
  -5  -3   6    0.22    0.85
   5   3  -6    0.80    0.68
  -5  -3   6    1.89    0.93
  -5  -3   6    0.00    0.84
   4   3  -6   84.56    3.24
   4   3  -6   81.27    3.16
  -4  -3   6   75.73    3.34
  -4  -3   6   78.66    3.39
  -4  -3   6   81.24    3.47
  -4  -3   6   79.06    3.46
   4   3  -6   83.49    3.33
   4   3  -6   85.51    3.21
   3   3  -6  202.17    6.28
  -3  -3   6  204.32    6.10
  -3  -3   6  204.25    6.40
   3   3  -6  197.20    6.31
   3   3  -6  195.94    6.27
  -3  -3   6  193.26    6.48
   3   3  -6  196.74    6.18
  -3  -3   6  190.77    6.40
   2   3  -6    0.73    0.62
   2   3  -6    1.65    0.72
  -2  -3   6    0.91    0.77
   2   3  -6    1.71    0.70
  -2  -3   6    1.68    0.79
  -2  -3   6    1.06    0.79
  -2  -3   6    1.18    0.83
  -2  -3   6    1.41    0.66
   2   3  -6    3.71    0.72
   2   3  -6    0.98    0.68
  -1  -3   6    2.01    0.75
   1   3  -6    3.32    0.68
   1   3  -6    3.70    0.74
   1   3  -6    2.94    0.62
  -1  -3   6    2.73    0.66
   1   3  -6    3.69    0.83
  -1  -3   6    1.91    0.79
  -1  -3   6    3.88    0.86
   1   3  -6    2.97    0.72
   0  -3   6  104.17    3.92
   0   3  -6  104.21    3.59
   0  -3   6  110.34    3.78
   0  -3   6  102.50    3.67
   0   3  -6  101.54    3.76
   0   3  -6   98.69    3.90
   0   3  -6  108.93    3.96
   0   3  -6   97.73    3.70
   0  -3   6  102.36    3.90
   1  -3   6    1.23    0.72
  -1   3  -6    1.26    0.62
  -1   3  -6    1.13    0.58
   1  -3   6    0.98    0.69
   1  -3   6    1.20    0.56
  -1   3  -6    0.69    0.68
  -1   3  -6    1.69    0.34
  -1   3  -6    0.54    0.54
   1  -3   6    1.58    0.64
  -2   3  -6    3.74    0.81
  -2   3  -6    3.77    0.59
  -2   3  -6    3.52    0.78
   2  -3   6    3.35    0.88
   2  -3   6    3.36    0.89
   2  -3   6    2.65    0.73
  -2   3  -6    6.03    0.84
   2  -3   6    2.59    0.78
   3  -3   6    0.49    0.66
   3  -3   6   -1.53    0.60
  -3   3  -6   -0.40    0.72
  -3   3  -6   -0.52    0.59
  -3   3  -6    0.70    0.57
   3  -3   6    0.46    0.64
   3  -3   6    0.87    0.77
  -3   3  -6    0.22    0.59
  -3   3  -6    0.41    0.45
   4  -3   6    3.74    1.12
  -4   3  -6    2.14    1.09
  -4   3  -6    4.05    0.97
  -4   3  -6    3.56    0.87
  -4   3  -6    2.95    1.02
   4  -3   6    3.86    0.96
   4  -3   6    2.70    1.06
  -4   3  -6    5.00    0.99
   5  -3   6    0.56    0.96
   5  -3   6    0.34    1.17
  -5   3  -6   -0.70    0.84
  -5   3  -6    3.58    1.15
   5  -3   6    0.79    1.13
  -5   3  -6    0.00    1.00
  -5   3  -6    0.56    0.81
  -5   3  -6   -0.05    1.17
  -6   3  -6    6.13    1.21
   6  -3   6    5.84    1.12
  -6   3  -6    6.58    0.95
  -6   3  -6    6.43    1.39
  -6   3  -6    6.77    0.89
  -6   3  -6    1.33    1.31
  -7   3  -6   99.15    4.54
  -7   3  -6   95.71    4.03
  -7   3  -6  104.53    4.49
   7  -3   6   97.27    3.87
  -8   3  -6   64.39    3.20
  -8   3  -6   62.97    3.69
  -8   3  -6   62.26    3.64
  -9   3  -6   -0.20    0.97
  -9   3  -6   -0.61    1.17
 -10   3  -6   -0.49    1.33
 -10   3  -6   -1.62    0.97
 -11   3  -6   -0.25    1.06
 -11  -2   6    0.47    1.40
  11   2  -6   -0.58    0.91
  10   2  -6    7.70    1.25
 -10  -2   6    6.33    1.61
   9   2  -6   10.04    1.31
  -9  -2   6   14.44    1.85
  -8  -2   6  111.41    4.46
   8   2  -6  104.23    3.98
  -8  -2   6  100.43    4.36
  -7  -2   6   -0.82    0.99
   7   2  -6   -0.97    0.65
  -7  -2   6    0.65    1.00
  -7  -2   6   -1.50    0.75
   7   2  -6   -0.33    0.64
  -6  -2   6   44.85    2.26
   6   2  -6   41.90    2.31
  -6  -2   6   42.90    2.31
   6   2  -6   40.17    2.12
  -6  -2   6   40.09    2.28
  -6  -2   6   44.02    2.49
   6   2  -6   44.27    2.15
  -6  -2   6   46.52    2.58
  -5  -2   6    3.67    1.04
   5   2  -6    3.63    0.82
  -5  -2   6    3.14    0.99
   5   2  -6    6.09    0.93
   5   2  -6    4.06    0.83
  -5  -2   6    5.63    1.06
  -5  -2   6    3.72    0.97
   5   2  -6    4.80    0.94
  -5  -2   6    3.99    0.96
  -4  -2   6   -0.05    0.75
   4   2  -6   -0.28    0.49
   4   2  -6   -0.16    0.48
  -4  -2   6    0.13    0.69
   4   2  -6    0.46    0.50
  -4  -2   6   -1.34    0.68
   4   2  -6    0.28    0.53
  -4  -2   6    0.60    0.76
   4   2  -6   -0.19    0.47
  -4  -2   6    0.12    0.40
  -3  -2   6  122.05    4.48
   3   2  -6  126.79    4.34
  -3  -2   6  131.28    4.41
   3   2  -6  120.75    3.94
  -3  -2   6  124.15    4.50
  -3  -2   6  123.73    4.58
  -3  -2   6  124.69    4.03
   3   2  -6  126.11    4.26
   3   2  -6  120.20    4.23
   3   2  -6  124.41    4.22
   3   2  -6  121.84    4.49
  -2  -2   6    4.66    0.86
   2   2  -6    4.64    0.80
   2   2  -6    5.01    0.74
  -2  -2   6    4.07    0.86
  -2  -2   6    4.04    0.71
   2   2  -6    4.61    0.75
   2   2  -6    4.84    0.53
   2   2  -6    4.42    0.87
  -2  -2   6    4.21    0.91
  -2  -2   6    1.92    0.92
  -2  -2   6    3.88    0.87
   2   2  -6    4.49    0.76
  -1  -2   6   56.91    2.85
  -1  -2   6   59.73    2.70
   1   2  -6   53.32    2.43
  -1  -2   6   58.98    2.39
  -1  -2   6   53.91    2.62
   1   2  -6   57.63    2.64
  -1  -2   6   58.62    2.57
   1   2  -6   57.95    2.47
   0   2  -6   -0.21    0.42
   0  -2   6    0.09    0.51
   0   2  -6    0.23    0.54
   0   2  -6   -0.27    0.58
   0  -2   6   -0.76    0.60
   0   2  -6    0.92    0.65
   0   2  -6   -0.42    0.47
   0  -2   6   -0.03    0.65
   0  -2   6   -0.28    0.59
   1  -2   6  106.90    4.08
  -1   2  -6  106.63    3.40
  -1   2  -6  109.03    3.88
  -1   2  -6  112.60    4.13
   1  -2   6  110.54    3.88
  -1   2  -6  105.13    3.76
  -1   2  -6  110.40    4.00
   1  -2   6  107.32    4.05
   1  -2   6  109.44    4.08
   2  -2   6  126.39    4.26
   2  -2   6  124.74    4.43
   2  -2   6  121.64    4.48
  -2   2  -6  120.35    4.26
   2  -2   6  118.33    4.44
  -2   2  -6  122.48    4.15
  -2   2  -6  121.83    4.33
  -3   2  -6  116.03    4.06
  -3   2  -6  120.20    4.23
   3  -2   6  121.01    4.50
  -3   2  -6  131.32    4.59
   3  -2   6  119.64    4.16
   3  -2   6  109.10    4.34
   3  -2   6  119.84    4.27
  -3   2  -6  120.13    4.04
  -3   2  -6   99.33    4.05
   4  -2   6  296.10    8.89
  -4   2  -6  295.25    8.99
  -4   2  -6  289.03    8.62
  -4   2  -6  296.30    9.07
   4  -2   6  281.87    9.34
  -4   2  -6  310.21    9.36
  -4   2  -6  305.66    8.89
   4  -2   6  306.77    9.31
  -5   2  -6  177.38    5.57
  -5   2  -6  192.03    6.47
  -5   2  -6  177.08    6.01
   5  -2   6  180.73    6.39
  -5   2  -6  174.32    6.24
  -5   2  -6  181.06    5.84
   5  -2   6  174.90    6.35
  -6   2  -6    6.68    1.59
  -6   2  -6   10.54    1.41
  -6   2  -6    9.47    1.61
  -6   2  -6    9.66    1.18
  -6   2  -6   11.55    1.27
  -7   2  -6   19.97    2.18
  -7   2  -6   13.72    1.23
  -7   2  -6   14.86    1.65
  -7   2  -6   17.27    1.97
  -7   2  -6   15.29    1.34
  -8   2  -6   -0.01    0.99
  -8   2  -6   -0.03    1.06
  -9   2  -6    4.34    1.26
  -9   2  -6    3.10    1.60
 -10   2  -6    2.44    1.20
 -10   2  -6    2.73    1.69
 -12  -1   6    0.70    1.39
  12   1  -6    3.25    1.08
 -11  -1   6   10.60    1.78
  11   1  -6    7.14    1.21
  10   1  -6    5.61    1.11
 -10  -1   6    6.74    1.45
   9   1  -6    5.69    1.11
  -9  -1   6    6.25    1.43
  -9  -1   6    6.44    1.45
  -8  -1   6    9.09    1.49
  -8  -1   6    8.13    1.44
   8   1  -6    8.84    1.17
  -7  -1   6    1.47    0.83
  -7  -1   6    3.29    1.14
   7   1  -6    3.23    0.86
  -7  -1   6    6.43    1.07
   7   1  -6    4.14    0.90
  -7  -1   6    3.21    1.13
  -7  -1   6    3.28    0.86
   6   1  -6   30.16    1.89
  -6  -1   6   30.64    2.08
  -6  -1   6   26.77    1.84
  -6  -1   6   32.07    1.99
  -6  -1   6   27.92    1.83
   6   1  -6   32.11    1.71
   6   1  -6   30.07    1.79
  -6  -1   6   29.75    2.07
   5   1  -6  122.58    4.11
   5   1  -6  125.48    4.32
  -5  -1   6  113.42    4.24
  -5  -1   6  120.84    4.32
   5   1  -6  118.52    4.18
   5   1  -6  114.76    4.11
  -5  -1   6  120.30    4.16
  -5  -1   6  118.96    4.46
  -5  -1   6  115.76    4.40
   4   1  -6   43.96    2.12
   4   1  -6   40.51    2.35
  -4  -1   6   43.75    2.27
   4   1  -6   44.00    2.06
   4   1  -6   43.03    2.07
   4   1  -6   42.89    2.19
  -4  -1   6   40.53    2.29
  -4  -1   6   46.82    2.50
  -4  -1   6   40.86    1.63
  -4  -1   6   45.18    2.38
   3   1  -6   33.75    1.80
   3   1  -6   33.67    1.82
  -3  -1   6   33.45    2.14
  -3  -1   6   33.16    1.98
   3   1  -6   33.13    1.62
  -3  -1   6   34.35    1.58
   3   1  -6   33.53    1.89
   3   1  -6   32.65    1.73
  -3  -1   6   32.96    2.07
  -3  -1   6   35.49    2.08
   3   1  -6   31.57    1.98
  -2  -1   6    2.85    0.73
   2   1  -6    3.79    0.72
  -2  -1   6    3.57    0.86
   2   1  -6    2.71    0.64
   2   1  -6    3.60    0.78
  -2  -1   6    3.05    0.95
  -2  -1   6    3.37    0.85
   2   1  -6    4.35    0.71
  -2  -1   6    3.43    0.75
  -2  -1   6    3.27    0.64
   1   1  -6  372.07   10.65
   1   1  -6  371.05   10.77
  -1  -1   6  399.73   11.54
  -1  -1   6  376.48   10.84
  -1  -1   6  367.47   11.02
   1   1  -6  366.62   11.20
  -1  -1   6  367.09   10.98
  -1  -1   6  372.33   10.81
   1   1  -6  375.98   11.33
  -1  -1   6  378.00   11.27
   0  -1   6  174.38    5.82
   0   1  -6  180.06    5.85
   0  -1   6  167.45    5.82
   0   1  -6  172.89    5.60
   0  -1   6  168.05    5.85
   0   1  -6  180.65    5.53
   0  -1   6  176.90    5.63
   0   1  -6  177.15    5.54
   0   1  -6  175.94    5.48
  -1   1  -6  187.79    5.70
   1  -1   6  190.42    6.24
  -1   1  -6  197.39    6.21
   1  -1   6  190.46    6.35
   1  -1   6  187.01    6.30
  -1   1  -6  200.26    6.35
  -1   1  -6  188.22    5.91
  -1   1  -6  182.65    6.01
   2  -1   6   -0.24    0.70
  -2   1  -6   -0.26    0.50
  -2   1  -6    0.29    0.59
   2  -1   6    0.41    0.68
   2  -1   6   -0.21    0.71
  -2   1  -6   -0.32    0.58
  -2   1  -6   -0.22    0.61
   3  -1   6   38.96    2.42
  -3   1  -6   36.03    2.18
  -3   1  -6   39.08    2.14
   3  -1   6   39.93    2.33
   3  -1   6   38.04    2.25
  -3   1  -6   38.90    2.00
  -3   1  -6   38.28    2.39
  -4   1  -6   19.92    1.78
  -4   1  -6   18.29    1.61
  -4   1  -6   20.56    2.07
   4  -1   6   19.65    2.19
  -4   1  -6   14.81    1.46
  -5   1  -6  269.96    8.07
   5  -1   6  273.31    8.91
  -5   1  -6  269.57    8.54
  -5   1  -6  274.25    8.39
  -5   1  -6  261.51    8.80
  -5   1  -6  286.61    9.04
  -6   1  -6   -0.17    0.78
  -6   1  -6   -1.13    1.11
  -6   1  -6   -3.05    1.04
  -6   1  -6    0.27    0.96
  -6   1  -6   -0.84    0.78
  -7   1  -6    0.57    0.74
  -7   1  -6    0.76    1.12
  -7   1  -6    1.06    0.80
  -7   1  -6    0.92    1.01
  -8   1  -6   24.06    2.48
  -8   1  -6   23.37    2.13
  -9   1  -6    4.38    1.67
  -9   1  -6    4.89    1.35
 -10   1  -6   -1.07    1.46
 -10   1  -6    0.19    1.17
  12   0  -6    1.14    0.89
 -12   0   6    1.01    1.38
  11   0  -6   -0.62    0.84
 -11   0   6   -1.62    1.12
 -10   0   6   13.80    1.68
  10   0  -6    9.36    1.25
 -10   0   6   10.73    1.63
  -9   0   6    6.61    1.28
  -9   0   6    4.35    1.28
   9   0  -6    4.78    1.01
   8   0  -6    4.14    0.89
  -8   0   6    4.49    1.18
  -8   0   6    3.09    1.15
  -7   0   6    4.59    1.06
  -7   0   6    3.16    0.74
  -7   0   6    3.43    1.14
   7   0  -6    4.73    0.82
  -7   0   6    5.56    1.14
   7   0  -6    3.91    0.86
   6   0  -6   -0.30    0.49
   6   0  -6    0.03    0.60
  -6   0   6    0.31    0.93
  -6   0   6    0.48    0.78
  -6   0   6   -0.71    0.64
  -6   0   6    0.69    0.67
  -6   0   6    1.04    0.84
  -5   0   6   27.41    1.87
  -5   0   6   25.46    1.96
  -5   0   6   29.19    1.94
   5   0  -6   28.53    1.80
   5   0  -6   29.62    1.68
  -5   0   6   29.75    2.11
  -5   0   6   29.38    1.83
   4   0  -6  228.76    7.32
  -4   0   6  233.23    7.04
   4   0  -6  230.47    6.97
  -4   0   6  227.56    6.44
   4   0  -6  226.61    6.89
  -4   0   6  223.42    7.43
  -4   0   6  219.71    7.08
  -4   0   6  217.19    7.18
   3   0  -6   79.07    2.97
   3   0  -6   70.79    2.94
  -3   0   6   75.61    3.25
  -3   0   6   80.92    3.11
   3   0  -6   78.79    3.26
  -3   0   6   76.85    3.27
  -3   0   6   76.56    2.70
  -3   0   6   73.80    3.48
   2   0  -6  214.76    6.53
   2   0  -6  213.05    6.48
   2   0  -6  215.59    6.94
  -2   0   6  212.60    6.45
[truncated: 196,825 more chars]
