# Supplementary material for: Crystal structure of ethyl (1RS,6SR)-4-(2-methyl-1H-imidazol-4-yl)-2-oxo-6-(2,3,5-tri­chloro­phen­yl)cyclo­hex-3-ene-1-carboxyl­ate
Source: Acta Crystallogr E Crystallogr Commun. 2016 Jan 1;72(Pt 1):31–4. doi: 10.1107/S2056989015023245 (PMC4704750; doi:10.1107/S2056989015023245)
Supplement: Supplementary file 2 [file e-72-00031-Isup2.hkl]

data_I                                                                          
_shelx_title '   rbn20cg'                                                       
_shelx_refln_list_code          4                                               
_shelx_F_calc_maximum      153.06                                               
_exptl_crystal_F_000       440.00                                               
_reflns_d_resolution_high  0.7683                                               
                                                                                
loop_                                                                           
 _space_group_symop_operation_xyz                                               
 'x, y, z'                                                                      
 '-x, -y, -z'                                                                   
                                                                                
_cell_length_a     9.7530                                                       
_cell_length_b    10.0290                                                       
_cell_length_c    11.0990                                                       
_cell_angle_alpha 106.281                                                       
_cell_angle_beta   96.420                                                       
_cell_angle_gamma 104.913                                                       
                                                                                
_shelx_F_squared_multiplier     1.000                                           
                                                                                
loop_                                                                           
 _refln_index_h                                                                 
 _refln_index_k                                                                 
 _refln_index_l                                                                 
 _refln_F_squared_calc                                                          
 _refln_F_squared_meas                                                          
 _refln_F_squared_sigma                                                         
 _refln_observed_status                                                         
   2   0   0        456.87        402.40         4.94 o                         
   3   0   0        310.41        315.43         6.51 o                         
   4   0   0        448.85        499.54         9.26 o                         
   5   0   0         27.65         30.81         1.28 o                         
   6   0   0        537.48        575.77        14.10 o                         
   7   0   0         92.55         82.58         2.59 o                         
   8   0   0         17.07         15.92         1.08 o                         
   9   0   0          8.52          2.57         1.24 o                         
  10   0   0         24.42         24.01         3.31 o                         
  11   0   0         17.81         21.37         2.15 o                         
  12   0   0          8.81         14.72         2.35 o                         
 -12   1   0         25.02         29.37         3.59 o                         
 -11   1   0          4.12          3.00         1.50 o                         
 -10   1   0         63.44         64.30         2.73 o                         
  -9   1   0         72.71         77.02         2.66 o                         
  -8   1   0         40.26         44.40         1.91 o                         
  -7   1   0        570.80        609.16        20.55 o                         
  -6   1   0        140.08        129.24         6.61 o                         
  -5   1   0        683.96        722.71        30.19 o                         
  -4   1   0        653.96        754.49        15.60 o                         
  -3   1   0        325.26        358.30        12.82 o                         
  -2   1   0        215.51        151.33         3.60 o                         
  -1   1   0        118.50         87.09         2.98 o                         
   0   1   0        978.97        814.24        44.94 o                         
   1   1   0        238.70        264.18         2.56 o                         
   2   1   0         84.51         62.05         0.90 o                         
   3   1   0        162.55        166.56         2.05 o                         
   4   1   0       1004.22       1092.86        11.29 o                         
   5   1   0        153.12        164.03         2.23 o                         
   6   1   0        136.72        158.68         2.80 o                         
   7   1   0          0.00          0.37         1.20 o                         
   8   1   0         45.29         47.92         2.56 o                         
   9   1   0          6.43          3.31         1.48 o                         
  10   1   0          0.83         -1.42         1.42 o                         
  11   1   0          8.48          6.10         2.38 o                         
 -10   2   0         41.80         51.43         6.12 o                         
  -9   2   0         34.15         24.02         4.48 o                         
  -8   2   0        137.36        143.16         8.08 o                         
  -7   2   0          4.82          4.75         1.45 o                         
  -6   2   0          3.96         14.25         2.66 o                         
  -5   2   0         99.05        128.68         4.24 o                         
  -4   2   0        115.71         83.13         4.23 o                         
  -3   2   0       3105.54       3280.28        74.17 o                         
  -2   2   0      23426.61      23159.67       197.44 o                         
  -1   2   0        428.65        416.56         3.60 o                         
   0   2   0       6503.85       6713.03        56.05 o                         
   1   2   0         26.26         42.41         0.78 o                         
   2   2   0        437.34        457.09         4.75 o                         
   3   2   0        235.26        216.67         2.74 o                         
   4   2   0       2492.12       2493.64        27.23 o                         
   5   2   0         41.07         35.75         1.42 o                         
   6   2   0        231.00        223.00         3.42 o                         
   7   2   0         22.83         15.04         1.24 o                         
   8   2   0          4.19          0.15         1.49 o                         
   9   2   0         10.97         11.08         1.95 o                         
  10   2   0         18.90         13.82         2.58 o                         
  11   2   0          0.02          0.52         2.86 o                         
 -12   3   0         49.74         77.02         7.36 o                         
 -11   3   0         26.89         37.77         5.27 o                         
 -10   3   0         55.26         66.25         6.14 o                         
  -9   3   0         10.70         14.83         2.03 o                         
  -8   3   0          8.69         12.25         1.98 o                         
  -7   3   0         14.43         11.66         1.78 o                         
  -6   3   0        264.23        252.81         8.94 o                         
  -5   3   0        259.42        325.93        17.89 o                         
  -4   3   0        245.69        263.10         4.75 o                         
  -3   3   0         25.89         16.02         0.65 o                         
  -2   3   0        139.16        143.90         1.52 o                         
  -1   3   0        424.35        381.79         3.64 o                         
   0   3   0       8640.43       8936.27        74.34 o                         
   1   3   0        167.55        151.56         2.06 o                         
   2   3   0        531.42        550.97         6.71 o                         
   3   3   0        444.00        459.33         5.41 o                         
   4   3   0        219.34        213.25         3.58 o                         
   5   3   0         19.63         28.74         1.23 o                         
   6   3   0         30.92         25.73         1.43 o                         
   7   3   0         41.41         32.78         1.64 o                         
   8   3   0          0.75         -1.25         1.25 o                         
   9   3   0        141.72        121.74         5.49 o                         
  10   3   0         17.36         23.74         5.05 o                         
 -12   4   0         25.16         31.23         5.40 o                         
 -11   4   0         81.19         80.45         6.86 o                         
 -10   4   0         13.65         14.95         3.85 o                         
  -9   4   0          1.19         -1.55         1.55 o                         
  -8   4   0        159.76        134.82         4.99 o                         
  -7   4   0         13.53          8.72         1.91 o                         
  -6   4   0        153.24        149.44         4.31 o                         
  -5   4   0        492.13        465.36         7.11 o                         
  -4   4   0       4010.17       4105.56        39.17 o                         
  -3   4   0        187.93        182.73         2.17 o                         
  -2   4   0          0.06          0.03         0.25 o                         
  -1   4   0         36.19         31.06         0.85 o                         
   0   4   0        384.20        338.92         3.69 o                         
   1   4   0        188.67        170.42         2.48 o                         
   2   4   0       1502.80       1525.53        16.02 o                         
   3   4   0         11.69         11.70         0.89 o                         
   4   4   0         14.00         10.68         1.10 o                         
   5   4   0          2.80         -0.49         0.95 o                         
   6   4   0         24.41         17.83         1.50 o                         
   7   4   0          0.20         -0.88         1.27 o                         
   8   4   0          3.25          0.08         1.61 o                         
   9   4   0          1.54         -0.94         2.31 o                         
  10   4   0         15.17         10.69         3.80 o                         
 -12   5   0         23.07         33.25         5.52 o                         
 -11   5   0          9.29         14.70         4.25 o                         
 -10   5   0          1.66          0.40         2.88 o                         
  -9   5   0          0.05         -1.76         1.76 o                         
  -8   5   0          9.16         17.33         2.54 o                         
  -7   5   0         14.81         17.98         1.80 o                         
  -6   5   0        113.19        128.52         3.26 o                         
  -5   5   0          0.05         -0.40         0.59 o                         
  -4   5   0          6.29          5.14         0.60 o                         
  -3   5   0        395.53        396.93         4.24 o                         
  -2   5   0         74.27         89.11         1.84 o                         
  -1   5   0        519.35        506.56         5.03 o                         
   0   5   0       2299.69       2387.58        25.37 o                         
   1   5   0         80.37         75.71         2.01 o                         
   2   5   0          0.05         -0.57         0.57 o                         
   3   5   0         76.95         67.52         2.31 o                         
   4   5   0          3.03         -0.15         1.06 o                         
   5   5   0          4.76          2.43         1.13 o                         
   6   5   0         53.17         51.41         2.77 o                         
   7   5   0         26.97         22.68         2.27 o                         
   8   5   0         51.53         58.77         3.44 o                         
   9   5   0         18.68         21.91         2.39 o                         
 -12   6   0         63.43         93.18         8.16 o                         
 -11   6   0         23.66         32.95         5.35 o                         
 -10   6   0         22.68         17.17         2.91 o                         
  -9   6   0          9.50          6.99         1.21 o                         
  -8   6   0         76.98         78.24         4.65 o                         
  -7   6   0         96.00         84.44         5.05 o                         
  -6   6   0        610.86        614.85         8.89 o                         
  -5   6   0         85.06         77.15         1.57 o                         
  -4   6   0         18.48         23.30         0.94 o                         
  -3   6   0          0.24         -0.39         0.42 o                         
  -2   6   0         58.88         66.48         1.58 o                         
  -1   6   0         44.15         51.05         1.78 o                         
   0   6   0         14.54          7.61         2.09 o                         
   1   6   0        100.68        102.71         2.43 o                         
   2   6   0        463.65        447.72         6.38 o                         
   3   6   0        334.25        331.73         6.42 o                         
   4   6   0        114.74        105.07         3.33 o                         
   5   6   0         41.73         41.07         2.71 o                         
   6   6   0          0.00         -0.50         1.62 o                         
   7   6   0          3.70          1.18         2.22 o                         
   8   6   0         25.08         22.47         2.58 o                         
 -12   7   0          0.63          0.25         3.53 o                         
 -11   7   0          0.63          1.17         3.61 o                         
 -10   7   0         10.31         12.48         1.55 o                         
  -9   7   0          2.36          2.44         1.36 o                         
  -8   7   0        101.69        102.83         3.24 o                         
  -7   7   0         42.45         42.60         1.94 o                         
  -6   7   0         12.13         13.82         0.91 o                         
  -5   7   0         26.58         28.09         1.17 o                         
  -4   7   0        368.20        388.12         5.09 o                         
  -3   7   0          4.97          2.62         0.65 o                         
  -2   7   0          2.22          1.12         0.68 o                         
  -1   7   0          2.60          3.17         0.83 o                         
   0   7   0        205.51        218.67         3.88 o                         
   1   7   0          5.64          6.18         1.93 o                         
   2   7   0         47.68         35.04         1.98 o                         
   3   7   0          0.73         -1.12         1.15 o                         
   4   7   0          5.01          6.05         1.68 o                         
   5   7   0         36.01         37.06         2.73 o                         
   6   7   0         47.55         52.02         5.53 o                         
   7   7   0         26.55         35.74         5.12 o                         
 -11   8   0         15.90         11.54         3.20 o                         
 -10   8   0          1.52          1.99         1.53 o                         
  -9   8   0         58.92         49.40         2.65 o                         
  -8   8   0         49.54         53.11         2.27 o                         
  -7   8   0         55.91         64.22         2.41 o                         
  -6   8   0         18.65         19.51         1.15 o                         
  -5   8   0        200.55        194.55         3.61 o                         
  -4   8   0          2.22          1.58         0.95 o                         
  -3   8   0         29.58         39.71         1.71 o                         
  -2   8   0        149.43        156.20         3.58 o                         
  -1   8   0         93.28         89.74         2.82 o                         
   0   8   0        408.18        425.43         7.41 o                         
   1   8   0          1.00         -1.13         1.13 o                         
   2   8   0         13.53         10.33         1.69 o                         
   3   8   0          9.38          8.88         1.96 o                         
   4   8   0          4.11          1.35         1.74 o                         
   5   8   0         10.12         10.06         2.78 o                         
   6   8   0         34.36         34.76         5.07 o                         
 -11   9   0          2.27          2.72         1.91 o                         
 -10   9   0          7.94          7.93         2.29 o                         
  -9   9   0          9.74         10.85         2.40 o                         
  -8   9   0         43.77         60.82         3.98 o                         
  -7   9   0          0.42         -1.10         1.24 o                         
  -6   9   0          5.62          1.75         1.51 o                         
  -5   9   0          2.76         -1.16         1.54 o                         
  -4   9   0         49.69         46.12         1.99 o                         
  -3   9   0         40.63         37.05         1.96 o                         
  -2   9   0          5.45          4.86         1.27 o                         
  -1   9   0         60.68         58.92         2.62 o                         
   0   9   0          1.07         -1.73         2.45 o                         
   1   9   0          1.48         -0.47         2.64 o                         
   2   9   0         57.74         53.43         4.25 o                         
   3   9   0          2.15          2.62         2.59 o                         
   4   9   0         93.52        119.61         6.54 o                         
   5   9   0         38.85         47.52         5.74 o                         
 -10  10   0          2.13          4.52         2.32 o                         
  -9  10   0          3.17          4.97         2.34 o                         
  -8  10   0         42.15         55.72         4.18 o                         
  -7  10   0          6.80          5.29         1.71 o                         
  -6  10   0          5.69          4.59         1.85 o                         
  -5  10   0         38.95         41.64         2.75 o                         
  -4  10   0          0.65         -1.19         1.19 o                         
  -3  10   0         21.89         24.06         2.05 o                         
  -2  10   0         60.26         71.40         3.48 o                         
  -1  10   0          2.14          0.37         2.24 o                         
   0  10   0         20.37         18.12         2.73 o                         
   1  10   0          7.55          8.43         4.13 o                         
   2  10   0          0.00         -2.06         2.06 o                         
   3  10   0         27.01         35.07         4.37 o                         
   4  10   0         15.03         22.21         5.07 o                         
  -9  11   0          0.37          0.15         2.43 o                         
  -8  11   0          2.43          1.23         2.47 o                         
  -7  11   0         20.67         20.67         2.36 o                         
  -6  11   0          1.54         -1.86         1.86 o                         
  -5  11   0         15.15         11.33         2.52 o                         
  -4  11   0          0.10         -2.05         2.12 o                         
  -3  11   0         12.74         13.03         1.97 o                         
  -2  11   0          6.79          7.07         3.35 o                         
  -1  11   0         21.54         19.80         3.66 o                         
   0  11   0         25.10         20.15         3.00 o                         
   1  11   0          0.13          0.50         2.43 o                         
   2  11   0         17.07         23.77         3.42 o                         
  -7  12   0          3.27          1.47         2.58 o                         
  -6  12   0          0.31         -2.59         2.59 o                         
  -5  12   0          9.99         14.08         3.49 o                         
  -4  12   0         28.12         32.44         4.54 o                         
  -3  12   0          2.83          1.39         3.38 o                         
  -2  12   0          2.46          3.30         3.80 o                         
  -1  12   0          0.58          1.78         3.49 o                         
   0 -12   1          0.00          0.71         2.61 o                         
   1 -12   1          0.47          1.22         5.52 o                         
   2 -12   1          0.00         -0.21         3.51 o                         
   3 -12   1          0.87          4.32         3.34 o                         
   4 -12   1          0.55          3.29         2.66 o                         
   5 -12   1          8.33          7.85         2.71 o                         
   6 -12   1          0.07         -0.78         2.31 o                         
   7 -12   1          4.15          0.21         4.04 o                         
  -2 -11   1          0.08          0.48         2.44 o                         
  -1 -11   1          8.21          9.86         2.74 o                         
   0 -11   1         36.41         39.73         3.62 o                         
   1 -11   1          1.50          6.77         2.38 o                         
   2 -11   1         54.96         66.13         5.45 o                         
   3 -11   1         70.81         84.93         3.55 o                         
   4 -11   1          5.21          9.06         2.51 o                         
   5 -11   1         19.96         24.23         2.85 o                         
   6 -11   1          2.39         -0.74         1.88 o                         
   7 -11   1          6.56          5.50         2.29 o                         
   8 -11   1          0.22          1.91         2.46 o                         
   9 -11   1         10.16         11.95         2.83 o                         
  -4 -10   1         10.49          6.44         4.05 o                         
  -3 -10   1          4.70          1.66         2.46 o                         
  -2 -10   1          2.95         -0.84         2.38 o                         
  -1 -10   1         16.17         13.02         2.60 o                         
   0 -10   1          0.00          1.02         1.99 o                         
   1 -10   1         17.63         25.12         2.81 o                         
   2 -10   1          0.65          5.34         1.46 o                         
   3 -10   1         39.63         44.19         2.54 o                         
   4 -10   1          4.25          1.92         1.27 o                         
   5 -10   1          7.16          3.15         1.79 o                         
   6 -10   1          9.43          7.29         1.87 o                         
   7 -10   1          0.20         -1.42         1.42 o                         
   8 -10   1         56.57         58.09         3.88 o                         
   9 -10   1          1.37          2.43         2.24 o                         
  10 -10   1          0.18          4.75         2.85 o                         
  -6  -9   1          0.61         -3.33         3.33 o                         
  -5  -9   1          8.06          3.63         3.78 o                         
  -4  -9   1         30.57         28.35         6.79 o                         
  -3  -9   1         52.95         58.47         3.76 o                         
  -2  -9   1          2.65          0.37         1.92 o                         
  -1  -9   1         24.94         16.37         2.37 o                         
   0  -9   1          0.38         -0.88         1.91 o                         
   1  -9   1         55.84         66.21         2.80 o                         
   2  -9   1         12.40         20.23         1.64 o                         
   3  -9   1         45.86         55.86         2.32 o                         
   4  -9   1          1.34          1.99         1.62 o                         
   5  -9   1         17.74         18.58         2.59 o                         
   6  -9   1          1.64          0.30         1.15 o                         
   7  -9   1          0.26         -1.74         1.76 o                         
   8  -9   1         69.47         81.66         3.98 o                         
   9  -9   1         27.35         33.48         2.92 o                         
  10  -9   1         41.10         38.36         2.46 o                         
  11  -9   1          6.14          9.61         1.95 o                         
  -7  -8   1          5.43          5.43         2.32 o                         
  -6  -8   1         35.48         37.53         6.24 o                         
  -5  -8   1          6.45          1.88         2.33 o                         
  -4  -8   1          0.12         -1.37         1.43 o                         
  -3  -8   1         31.49         33.15         2.58 o                         
  -2  -8   1          8.73          7.77         1.67 o                         
  -1  -8   1         65.23         72.86         2.55 o                         
   0  -8   1         69.56         62.48         2.43 o                         
   1  -8   1          5.51          3.97         1.07 o                         
   2  -8   1        219.79        229.32         4.41 o                         
   3  -8   1          3.46          4.37         0.83 o                         
   4  -8   1        306.45        278.73         3.90 o                         
   5  -8   1        136.68        135.36         2.68 o                         
   6  -8   1         55.84         65.38         1.79 o                         
   7  -8   1          0.28         -0.67         1.07 o                         
   8  -8   1          0.12         -2.20         2.20 o                         
   9  -8   1         14.15         12.20         1.76 o                         
  10  -8   1          0.52          1.73         1.44 o                         
  11  -8   1          0.61          0.56         2.01 o                         
  -8  -7   1          7.96          8.53         2.68 o                         
  -7  -7   1          1.96         -1.10         1.95 o                         
  -6  -7   1          3.81         -1.77         2.06 o                         
  -5  -7   1         72.06         69.91         3.59 o                         
  -4  -7   1         45.20         44.29         2.53 o                         
  -3  -7   1         43.64         43.43         2.17 o                         
  -2  -7   1        211.43        205.25         3.98 o                         
  -1  -7   1       1105.74       1109.29        14.83 o                         
   0  -7   1         36.53         46.91         1.88 o                         
   1  -7   1          1.13          0.35         0.72 o                         
   2  -7   1         59.95         65.91         1.67 o                         
   3  -7   1         55.51         56.95         1.51 o                         
   4  -7   1          6.80          5.66         0.91 o                         
   5  -7   1          9.66         11.53         0.86 o                         
   6  -7   1         40.82         46.65         1.97 o                         
   7  -7   1         70.66         72.49         2.31 o                         
   8  -7   1         54.24         48.79         2.39 o                         
   9  -7   1          1.20         -1.17         1.17 o                         
  10  -7   1         23.03         21.52         1.77 o                         
  11  -7   1          1.01          3.51         3.36 o                         
  -8  -6   1         46.91         53.29         3.45 o                         
  -7  -6   1          1.45         -0.61         1.66 o                         
  -6  -6   1         49.49         45.65         3.40 o                         
  -5  -6   1         12.11         11.77         1.74 o                         
  -4  -6   1        434.34        430.45         7.71 o                         
  -3  -6   1        673.44        705.29         9.23 o                         
  -2  -6   1         15.74         12.65         1.06 o                         
  -1  -6   1         55.04         56.28         1.70 o                         
   0  -6   1       3571.02       3653.01        39.37 o                         
   1  -6   1        145.05        127.32         2.22 o                         
   2  -6   1        180.48        169.63         2.36 o                         
   3  -6   1         29.71         33.35         1.13 o                         
   4  -6   1         40.42         42.59         1.26 o                         
   5  -6   1         95.49        111.07         1.88 o                         
   6  -6   1        152.25        121.97         2.86 o                         
   7  -6   1        160.74        139.53         3.72 o                         
   8  -6   1          3.51         -1.75         2.30 o                         
   9  -6   1          0.00         -1.24         1.24 o                         
  10  -6   1         15.38         19.95         2.87 o                         
  11  -6   1         50.28         70.40         6.81 o                         
  -9  -5   1          0.16         -1.58         1.58 o                         
  -8  -5   1         39.23         34.68         2.63 o                         
  -7  -5   1         94.40         79.94         3.44 o                         
  -6  -5   1         62.55         58.68         2.74 o                         
  -5  -5   1          1.47          0.64         0.99 o                         
  -4  -5   1       1113.09       1075.31        14.54 o                         
  -3  -5   1        296.50        286.60         4.11 o                         
  -2  -5   1        149.18        168.99         2.96 o                         
  -1  -5   1          2.24          5.74         0.71 o                         
   0  -5   1        903.94        917.30        10.98 o                         
   1  -5   1        641.29        590.50         6.28 o                         
   2  -5   1        461.71        398.23         4.42 o                         
   3  -5   1         12.74          5.32         0.58 o                         
   4  -5   1       1854.76       1898.57        17.34 o                         
   5  -5   1        227.07        239.93         5.35 o                         
   6  -5   1         11.10         14.36         1.29 o                         
   7  -5   1         41.64         31.01         1.78 o                         
   8  -5   1          7.62          0.59         2.91 o                         
   9  -5   1          4.11          4.33         2.05 o                         
  10  -5   1          5.94         10.00         3.36 o                         
  11  -5   1         31.38         35.88         5.05 o                         
 -10  -4   1         16.69         12.01         3.02 o                         
  -9  -4   1         12.21          9.81         2.67 o                         
  -8  -4   1         16.82         15.50         3.24 o                         
  -7  -4   1        123.06        125.67         3.90 o                         
  -6  -4   1          0.04         -0.77         0.77 o                         
  -5  -4   1        333.79        343.57         7.59 o                         
  -4  -4   1        400.73        357.56         4.98 o                         
  -3  -4   1        204.79        201.58         3.25 o                         
  -2  -4   1       1374.60       1279.83        13.54 o                         
  -1  -4   1        418.33        443.01         4.35 o                         
   0  -4   1          0.57          0.99         0.41 o                         
   1  -4   1        936.91        975.72         9.65 o                         
   2  -4   1         12.73         25.76         0.71 o                         
   3  -4   1         17.64         22.05         0.77 o                         
   4  -4   1       2980.02       3102.16        32.35 o                         
   5  -4   1        396.95        377.16         6.80 o                         
   6  -4   1        194.39        166.90         5.72 o                         
   7  -4   1          5.01          5.60         2.24 o                         
   8  -4   1          2.87          6.27         2.69 o                         
   9  -4   1          5.02          6.53         2.03 o                         
  10  -4   1         26.94         25.12         4.13 o                         
  11  -4   1          4.15          8.41         3.61 o                         
 -10  -3   1          2.37          0.37         2.21 o                         
  -9  -3   1         11.45          7.17         3.17 o                         
  -8  -3   1          9.60          7.46         1.70 o                         
  -7  -3   1         15.62         11.65         1.15 o                         
  -6  -3   1        741.47        730.33        10.76 o                         
  -5  -3   1         55.33         58.76         1.73 o                         
  -4  -3   1        237.71        282.47         3.98 o                         
  -3  -3   1        118.97        132.32         2.26 o                         
  -2  -3   1       1203.16       1143.65        12.93 o                         
  -1  -3   1       2531.68       2415.09        21.45 o                         
   0  -3   1      20985.91      21199.15       176.55 o                         
   1  -3   1         95.28         95.41         1.22 o                         
   2  -3   1        379.41        371.94         3.66 o                         
   3  -3   1       1240.91       1295.47        11.82 o                         
   4  -3   1       1913.76       2010.68        24.47 o                         
   5  -3   1        234.96        265.56        12.12 o                         
   6  -3   1        121.94        117.95         5.82 o                         
   7  -3   1         12.87         10.39         2.46 o                         
   8  -3   1        249.12        264.69         9.31 o                         
   9  -3   1        207.51        200.94         6.09 o                         
  10  -3   1         62.87         84.72         6.54 o                         
  11  -3   1          6.99         14.03         3.85 o                         
 -11  -2   1         20.22         20.22         3.11 o                         
 -10  -2   1         36.30         26.68         2.97 o                         
  -9  -2   1          0.07         -0.36         1.34 o                         
  -8  -2   1        228.05        237.25         5.78 o                         
  -7  -2   1        474.08        497.99        10.76 o                         
  -6  -2   1          5.48          4.66         0.63 o                         
  -5  -2   1        320.20        317.07         3.94 o                         
  -4  -2   1        599.30        575.38         6.38 o                         
  -3  -2   1        127.83        164.63         2.08 o                         
  -2  -2   1        585.31        611.69         7.03 o                         
  -1  -2   1       5369.35       5625.44        46.57 o                         
   0  -2   1       1944.81       1897.04        15.95 o                         
   1  -2   1       1257.74       1293.56        10.63 o                         
   2  -2   1       4739.48       4974.07        40.53 o                         
   3  -2   1        295.01        355.89         4.00 o                         
   4  -2   1        599.29        737.59        15.29 o                         
   5  -2   1        281.85        298.27         7.51 o                         
   6  -2   1          0.21         -0.99         1.87 o                         
   7  -2   1        332.61        328.60        12.71 o                         
   8  -2   1          3.99          2.64         2.91 o                         
   9  -2   1        200.77        204.29        10.54 o                         
  10  -2   1          9.39          6.20         3.13 o                         
  11  -2   1          0.35         -1.01         1.56 o                         
  12  -2   1          0.10          5.62         2.34 o                         
 -11  -1   1         16.40         19.54         2.22 o                         
 -10  -1   1          1.89          1.22         1.95 o                         
  -9  -1   1         11.06          2.95         1.26 o                         
  -8  -1   1         32.92         39.65         3.70 o                         
  -7  -1   1          0.06          1.52         0.78 o                         
  -6  -1   1         63.22         80.49         1.85 o                         
  -5  -1   1        292.50        314.67         4.46 o                         
  -4  -1   1       1506.73       1517.01        15.45 o                         
  -3  -1   1       3282.02       3260.89        30.47 o                         
  -2  -1   1       7592.80       7873.68        65.51 o                         
  -1  -1   1          0.98          3.92         0.25 o                         
   0  -1   1        168.94        161.90         1.85 o                         
   1  -1   1       2574.91       2613.63        20.17 o                         
   2  -1   1          5.72          0.83         0.27 o                         
   3  -1   1        893.51        890.09        11.08 o                         
   4  -1   1        136.24        129.97         2.10 o                         
   5  -1   1         82.32        104.39         4.09 o                         
   6  -1   1        317.20        306.68         5.75 o                         
   7  -1   1         52.82         50.31         2.39 o                         
   8  -1   1          2.33         -0.65         1.01 o                         
   9  -1   1          8.25          7.89         1.39 o                         
  10  -1   1          6.35          3.58         1.38 o                         
  11  -1   1          0.22          0.37         1.46 o                         
  12  -1   1          1.37          5.08         3.48 o                         
 -12   0   1         20.39         24.93         3.92 o                         
 -11   0   1         11.55         13.50         1.40 o                         
 -10   0   1         48.96         48.10         2.02 o                         
  -9   0   1        139.59        173.00         3.57 o                         
  -8   0   1        301.49        335.66        11.41 o                         
  -7   0   1        257.62        246.47         5.07 o                         
  -6   0   1         34.76         52.15         1.88 o                         
  -5   0   1        223.15        238.86         3.87 o                         
  -4   0   1        747.09        806.18        14.76 o                         
  -3   0   1         44.46         30.36         0.75 o                         
  -2   0   1       2560.71       2865.93        25.17 o                         
  -1   0   1        116.34        115.05         2.90 o                         
   1   0   1       1400.45       1474.79        14.22 o                         
   2   0   1        982.62       1034.44         9.71 o                         
   3   0   1        435.34        457.59         4.94 o                         
   4   0   1         84.46         91.21         1.34 o                         
   5   0   1        277.99        237.17         3.19 o                         
   6   0   1        111.23        120.58         3.59 o                         
   7   0   1          0.22         -0.86         0.86 o                         
   8   0   1         46.29         29.50         2.00 o                         
   9   0   1        220.96        223.56         6.52 o                         
  10   0   1          1.07          3.01         1.59 o                         
  11   0   1          0.47          0.65         1.69 o                         
 -12   1   1         19.96         17.77         1.77 o                         
 -11   1   1         33.43         32.95         2.32 o                         
 -10   1   1          6.15          5.91         1.39 o                         
  -9   1   1          1.34          2.54         1.37 o                         
  -8   1   1       1022.90        998.34        31.31 o                         
  -7   1   1         84.79         88.26         5.94 o                         
  -6   1   1          2.84          4.58         2.29 o                         
  -5   1   1        342.50        398.48         9.38 o                         
  -4   1   1       1943.30       2085.69        32.90 o                         
  -3   1   1       1066.62       1280.26        33.78 o                         
  -2   1   1        998.99       1149.60        16.33 o                         
  -1   1   1       1305.28       1350.82        11.63 o                         
   0   1   1       1231.29       1105.15         8.76 o                         
   1   1   1       5369.97       5544.04        48.75 o                         
   2   1   1         27.47         17.10         0.64 o                         
   3   1   1        158.77        153.29         1.92 o                         
   4   1   1         91.13         74.24         1.51 o                         
   5   1   1        302.63        323.77         3.94 o                         
   6   1   1        242.20        236.54         3.79 o                         
   7   1   1          8.93         10.73         1.45 o                         
   8   1   1         18.39         29.12         2.13 o                         
   9   1   1         48.86         34.31         2.79 o                         
  10   1   1         19.56         16.78         2.65 o                         
  11   1   1          3.14         -0.04         5.16 o                         
  -7   2   1         27.58         22.65         2.64 o                         
  -6   2   1         90.97        105.61         4.65 o                         
  -5   2   1          9.32          5.02         1.19 o                         
  -4   2   1        666.37        744.33        12.74 o                         
  -3   2   1       5093.60       5149.63        62.03 o                         
  -2   2   1       5856.46       6091.32        49.18 o                         
  -1   2   1          4.99          4.00         0.39 o                         
   0   2   1       7140.47       7159.40        54.84 o                         
   1   2   1          0.09         -0.04         0.22 o                         
   2   2   1        205.64        187.81         2.51 o                         
   3   2   1         27.20         21.24         1.16 o                         
   4   2   1         13.21         20.28         0.85 o                         
   5   2   1          0.16         -0.53         0.53 o                         
   6   2   1         71.26         55.46         1.49 o                         
   7   2   1        330.02        322.46         6.45 o                         
   8   2   1         34.51         21.88         2.17 o                         
   9   2   1          8.92         14.97         2.65 o                         
  10   2   1         13.44         13.90         3.72 o                         
  11   2   1          6.73         15.59         3.78 o                         
 -12   3   1         45.20         48.47         6.17 o                         
 -11   3   1          0.01         -1.24         3.26 o                         
 -10   3   1         65.42         53.12         5.72 o                         
  -9   3   1         26.84         30.80         2.56 o                         
  -8   3   1        697.62        728.75        27.53 o                         
  -7   3   1        337.96        399.55         9.78 o                         
  -6   3   1        142.45        155.33         4.97 o                         
  -5   3   1         22.75         35.58         2.13 o                         
  -4   3   1       1260.68       1280.76        21.86 o                         
  -3   3   1        168.64        198.97         2.22 o                         
  -2   3   1        125.32        141.76         1.67 o                         
  -1   3   1       3364.57       3386.08        30.37 o                         
   0   3   1          2.90          4.40         0.36 o                         
   1   3   1        381.52        449.27         4.41 o                         
   2   3   1       4078.89       4285.18        51.87 o                         
   3   3   1        200.98        172.31         2.65 o                         
   4   3   1       1143.35       1103.71        12.88 o                         
   5   3   1          2.77          1.00         0.63 o                         
   6   3   1         15.67         11.69         1.35 o                         
   7   3   1         31.30         32.74         1.70 o                         
   8   3   1         37.84         35.09         1.99 o                         
   9   3   1         54.35         56.21         4.45 o                         
  10   3   1          8.60         17.05         3.20 o                         
 -12   4   1         34.07         44.76         6.04 o                         
 -11   4   1          1.27          3.23         3.53 o                         
 -10   4   1          0.19          0.85         3.01 o                         
  -9   4   1          0.07          1.16         1.77 o                         
  -8   4   1        319.20        299.77        10.05 o                         
  -7   4   1         45.57         48.27         3.19 o                         
  -6   4   1          1.51          2.72         0.83 o                         
  -5   4   1       1491.18       1511.83        24.18 o                         
  -4   4   1          9.46         14.23         1.13 o                         
  -3   4   1         36.36         27.00         0.89 o                         
  -2   4   1        223.36        204.99         2.61 o                         
  -1   4   1        111.89        131.99         1.69 o                         
   0   4   1        394.47        415.86         4.48 o                         
   1   4   1        182.08        152.85         2.39 o                         
   2   4   1         63.57         52.05         1.33 o                         
   3   4   1         73.87         71.54         1.81 o                         
   4   4   1          1.03          2.63         0.89 o                         
   5   4   1        529.82        499.38         8.33 o                         
   6   4   1         66.59         80.23         3.03 o                         
   7   4   1         22.22         24.99         2.98 o                         
   8   4   1          0.03         -0.93         1.44 o                         
   9   4   1          1.68          9.06         3.81 o                         
 -12   5   1          1.30          7.49         4.05 o                         
 -11   5   1         13.70         12.38         4.15 o                         
 -10   5   1         71.52         84.87         6.96 o                         
  -9   5   1          1.87          2.83         2.37 o                         
  -8   5   1          0.03          1.33         1.25 o                         
  -7   5   1        391.00        394.15         6.65 o                         
  -6   5   1        393.26        379.27         5.55 o                         
  -5   5   1          7.11          4.95         0.62 o                         
  -4   5   1        367.92        368.86         4.21 o                         
  -3   5   1          0.10         -0.38         0.38 o                         
  -2   5   1        356.96        321.45         3.67 o                         
  -1   5   1       1188.93       1219.84        11.02 o                         
   0   5   1       2472.49       2515.62        27.97 o                         
   1   5   1         56.75         40.54         1.62 o                         
   2   5   1        193.83        185.50         3.36 o                         
   3   5   1          7.17          6.13         0.89 o                         
   4   5   1         23.53         13.36         1.62 o                         
   5   5   1          4.99          3.53         1.19 o                         
   6   5   1        158.65        159.03         4.68 o                         
   7   5   1         10.30          8.82         2.15 o                         
   8   5   1         59.72         77.41         4.64 o                         
   9   5   1         45.25         46.09         3.41 o                         
 -12   6   1         32.51         42.30         6.14 o                         
 -11   6   1         22.35         24.79         5.15 o                         
 -10   6   1          2.58          0.43         2.41 o                         
  -9   6   1          0.81          0.03         1.16 o                         
  -8   6   1        519.32        515.21         8.92 o                         
  -7   6   1        387.43        408.01         6.17 o                         
  -6   6   1          0.69         -0.10         1.32 o                         
  -5   6   1          0.03         -0.50         0.59 o                         
  -4   6   1          3.51          0.72         0.64 o                         
  -3   6   1          7.44          4.12         0.66 o                         
  -2   6   1        327.10        331.83         4.16 o                         
  -1   6   1         61.09         66.87         1.81 o                         
   0   6   1         56.29         50.55         1.88 o                         
   1   6   1          9.65         15.01         1.34 o                         
   2   6   1         57.70         48.25         2.19 o                         
   3   6   1         29.54         25.65         2.01 o                         
   4   6   1         16.92         14.10         1.68 o                         
   5   6   1         76.49         83.83         3.77 o                         
   6   6   1         25.13         20.68         2.65 o                         
   7   6   1          1.50          6.33         2.83 o                         
   8   6   1          1.52          0.47         1.97 o                         
 -12   7   1          6.96         11.12         4.30 o                         
 -11   7   1          0.38          1.57         3.48 o                         
 -10   7   1         48.19         45.23         2.38 o                         
  -9   7   1         35.10         29.61         2.11 o                         
  -8   7   1          6.30          8.08         1.30 o                         
  -7   7   1          0.13          0.24         1.02 o                         
  -6   7   1          0.01          0.36         0.79 o                         
  -5   7   1         60.28         62.84         1.79 o                         
  -4   7   1        142.85        125.71         2.53 o                         
  -3   7   1         29.76         18.94         1.21 o                         
  -2   7   1        204.66        194.38         2.90 o                         
  -1   7   1          8.08          9.26         0.99 o                         
   0   7   1         15.64         14.12         1.25 o                         
   1   7   1         14.59         17.25         1.56 o                         
   2   7   1         12.14         12.58         1.69 o                         
   3   7   1        112.02        121.44         3.85 o                         
   4   7   1        206.58        224.37         5.44 o                         
   5   7   1         79.93         73.23         3.80 o                         
   6   7   1         69.54         97.93         5.40 o                         
   7   7   1         22.77         17.43         3.01 o                         
 -11   8   1         17.81         23.52         2.21 o                         
 -10   8   1         40.56         50.79         3.38 o                         
  -9   8   1         24.50         21.99         2.05 o                         
  -8   8   1         92.47         81.34         3.92 o                         
  -7   8   1        150.64        147.19         4.17 o                         
  -6   8   1          9.54         15.66         1.27 o                         
  -5   8   1         34.14         33.09         1.95 o                         
  -4   8   1         40.23         47.27         1.77 o                         
  -3   8   1          4.06          3.88         1.09 o                         
  -2   8   1         14.26          9.67         1.32 o                         
  -1   8   1          0.52         -1.33         1.33 o                         
   0   8   1         78.55         79.54         2.95 o                         
   1   8   1        182.49        169.64         6.25 o                         
   2   8   1         13.20         17.47         2.37 o                         
   3   8   1        118.83        132.19         5.06 o                         
   4   8   1          9.98          7.16         2.66 o                         
   5   8   1          0.44         13.23         4.23 o                         
   6   8   1         13.71          9.30         4.15 o                         
 -10   9   1          5.95          4.28         2.18 o                         
  -9   9   1          4.01          4.60         2.20 o                         
  -8   9   1         57.06         50.97         4.09 o                         
  -7   9   1          2.25          0.88         1.45 o                         
  -6   9   1          1.47          1.71         1.57 o                         
  -5   9   1         72.59         75.53         3.37 o                         
  -4   9   1        219.85        225.61         4.56 o                         
  -3   9   1          1.22         -0.55         1.08 o                         
  -2   9   1         15.14         10.21         1.61 o                         
  -1   9   1          0.15         -1.02         1.50 o                         
   0   9   1         21.35         24.83         2.75 o                         
   1   9   1         26.92         29.18         2.94 o                         
   2   9   1         20.92         22.41         4.12 o                         
   3   9   1         23.42         23.30         3.02 o                         
   4   9   1         36.58         54.99         8.54 o                         
   5   9   1          0.41         -3.46         3.46 o                         
 -10  10   1         25.24         18.32         2.82 o                         
  -9  10   1          4.58          9.41         2.51 o                         
  -8  10   1          2.97          2.66         2.38 o                         
  -7  10   1         14.78         12.06         2.00 o                         
  -6  10   1          0.05         -1.67         1.67 o                         
  -5  10   1          5.99          5.40         1.94 o                         
  -4  10   1         15.96         13.16         2.24 o                         
  -3  10   1          1.54          0.42         1.53 o                         
  -2  10   1          8.78          8.77         2.01 o                         
  -1  10   1          1.33         -1.92         1.92 o                         
   0  10   1          0.01         -0.55         2.69 o                         
   1  10   1          3.63          5.12         2.39 o                         
   2  10   1          2.56         -0.65         2.35 o                         
   3  10   1          2.49          9.04         3.31 o                         
  -8  11   1          6.30          5.91         2.69 o                         
  -7  11   1          0.37         -1.47         3.18 o                         
  -6  11   1         12.88         13.35         2.41 o                         
  -5  11   1          1.36          0.69         2.00 o                         
  -4  11   1          0.48         -1.81         2.25 o                         
  -3  11   1         18.71         24.01         4.06 o                         
  -2  11   1          0.06         -1.33         3.12 o                         
  -1  11   1          1.82          0.09         3.20 o                         
   0  11   1          2.37          0.60         2.43 o                         
   1  11   1         18.58         26.96         3.48 o                         
  -6  12   1          0.05         -2.95         5.06 o                         
  -5  12   1          3.46          1.51         4.49 o                         
  -4  12   1          7.72         18.20         5.12 o                         
  -3  12   1          1.75          0.42         4.40 o                         
  -2  12   1          0.72         -0.50         4.25 o                         
  -1 -12   2          0.41         -1.10         3.78 o                         
   0 -12   2         54.42         68.09         4.87 o                         
   1 -12   2          2.16         10.37         3.64 o                         
   2 -12   2          8.19          7.08         3.49 o                         
   3 -12   2          0.96         -2.67         3.27 o                         
   4 -12   2          0.91         -1.67         2.34 o                         
   5 -12   2          0.87          1.50         2.39 o                         
   6 -12   2          0.48         -0.02         2.28 o                         
   7 -12   2         15.39         18.87         5.38 o                         
  -3 -11   2          2.62          7.27         3.88 o                         
  -2 -11   2          0.17          0.87         2.40 o                         
  -1 -11   2          0.03          2.98         2.41 o                         
   0 -11   2         96.75         87.21         4.83 o                         
   1 -11   2         11.39          5.76         2.45 o                         
   2 -11   2         56.67         60.14         5.28 o                         
   3 -11   2         30.21         33.12         2.52 o                         
   4 -11   2          8.21          8.13         2.50 o                         
   5 -11   2          9.12          6.22         2.35 o                         
   6 -11   2          5.89          6.42         2.24 o                         
   7 -11   2          0.43         -0.31         1.74 o                         
   8 -11   2          9.91          9.51         2.74 o                         
   9 -11   2         13.44         16.71         2.89 o                         
  -4 -10   2          0.28         -3.41         3.41 o                         
  -3 -10   2         81.56        107.27         5.17 o                         
  -2 -10   2         46.37         49.91         3.62 o                         
  -1 -10   2         28.81         30.31         3.04 o                         
   0 -10   2          5.69          7.06         2.31 o                         
   1 -10   2          9.03         18.64         2.32 o                         
   2 -10   2          0.98          4.31         1.40 o                         
   3 -10   2         43.60         37.64         2.35 o                         
   4 -10   2        117.00        116.00         4.94 o                         
   5 -10   2          4.58         -1.07         1.84 o                         
   6 -10   2          0.08         -1.24         1.24 o                         
   7 -10   2         19.79         26.02         2.01 o                         
   8 -10   2         10.19          9.74         2.52 o                         
   9 -10   2          1.29          1.75         2.20 o                         
  10 -10   2          0.01         -1.35         2.87 o                         
  -6  -9   2         40.13         48.86         6.04 o                         
  -5  -9   2          2.91          0.32         3.53 o                         
  -4  -9   2         13.85         14.08         3.15 o                         
  -3  -9   2         21.37         17.01         2.55 o                         
  -2  -9   2          6.45          7.04         2.10 o                         
  -1  -9   2          4.11          2.39         1.88 o                         
   0  -9   2       1143.55       1184.50        16.18 o                         
   1  -9   2        151.08        181.35         4.21 o                         
   2  -9   2          0.80         -0.46         1.07 o                         
   3  -9   2         57.83         48.44         2.16 o                         
   4  -9   2         10.30          7.78         2.03 o                         
   5  -9   2          9.67          8.16         1.73 o                         
   6  -9   2          5.21          3.25         1.16 o                         
   7  -9   2         10.63          8.39         2.09 o                         
   8  -9   2          1.26         -0.84         2.74 o                         
   9  -9   2          0.06         -1.83         1.83 o                         
  10  -9   2         15.54         22.07         2.16 o                         
  11  -9   2          8.92          7.74         2.22 o                         
  -7  -8   2         39.55         49.22         3.57 o                         
  -6  -8   2         10.16          2.95         2.48 o                         
  -5  -8   2        199.72        215.82         7.66 o                         
  -4  -8   2        119.48        119.83         4.05 o                         
  -3  -8   2         12.57         15.50         1.89 o                         
  -2  -8   2          1.07          2.31         1.17 o                         
  -1  -8   2         26.43         41.84         2.05 o                         
   0  -8   2         67.52         74.10         2.50 o                         
   1  -8   2         87.21         84.74         2.42 o                         
   2  -8   2         16.58          8.95         1.22 o                         
   3  -8   2          3.98          5.01         0.82 o                         
   4  -8   2        575.96        611.16         7.37 o                         
   5  -8   2         25.82         32.85         1.50 o                         
   6  -8   2         36.07         43.30         1.60 o                         
   7  -8   2          0.27         -0.76         1.03 o                         
   8  -8   2          2.65         -1.00         1.29 o                         
   9  -8   2         11.95          7.54         1.59 o                         
  10  -8   2          5.00         -0.30         2.94 o                         
  11  -8   2          0.25         -0.62         3.03 o                         
  -8  -7   2          1.63          1.59         2.11 o                         
  -7  -7   2          1.02         -2.30         2.30 o                         
  -6  -7   2          1.91          1.32         2.97 o                         
  -5  -7   2        137.69        139.76         4.66 o                         
  -4  -7   2          1.51         -1.36         1.36 o                         
  -3  -7   2        312.94        314.37         5.62 o                         
  -2  -7   2       1106.43       1053.43        12.98 o                         
  -1  -7   2         12.79         10.11         1.58 o                         
   0  -7   2         11.59         11.77         1.02 o                         
   1  -7   2         63.90         47.82         1.74 o                         
   2  -7   2          9.57          6.41         0.73 o                         
   3  -7   2         82.89         82.21         1.83 o                         
   4  -7   2        358.53        329.34         4.34 o                         
   5  -7   2        164.93        144.94         2.25 o                         
   6  -7   2         16.01         16.15         1.37 o                         
   7  -7   2         12.47          6.55         1.32 o                         
   8  -7   2         10.26         18.19         2.30 o                         
   9  -7   2          4.25          0.14         1.30 o                         
  10  -7   2         11.19          4.93         1.39 o                         
  11  -7   2          0.12         -0.64         1.46 o                         
  -9  -6   2          0.84         -1.79         1.79 o                         
  -8  -6   2         12.71          9.04         2.18 o                         
  -7  -6   2        139.70        153.59         4.98 o                         
  -6  -6   2          1.57         -0.94         1.42 o                         
  -5  -6   2         10.61         14.60         1.43 o                         
  -4  -6   2         64.93         77.83         2.59 o                         
  -3  -6   2          0.70          4.05         1.10 o                         
  -2  -6   2         42.58         50.59         1.72 o                         
  -1  -6   2        377.21        353.43         4.70 o                         
   0  -6   2        281.65        250.11         5.44 o                         
   1  -6   2          1.41          1.94         0.58 o                         
   2  -6   2         57.95         47.03         1.28 o                         
   3  -6   2         78.76         72.02         1.67 o                         
   4  -6   2         72.23         64.26         1.43 o                         
   5  -6   2          2.55         -0.52         0.52 o                         
   6  -6   2          1.39         -1.12         1.12 o                         
   7  -6   2          4.20          2.66         1.11 o                         
   8  -6   2          0.95          1.08         1.70 o                         
   9  -6   2         33.34         39.38         2.59 o                         
  10  -6   2         41.17         53.49         5.45 o                         
  -9  -5   2          0.49         -2.15         2.15 o                         
  -8  -5   2        147.10        152.59         4.83 o                         
  -7  -5   2         29.30         31.08         2.35 o                         
  -6  -5   2         21.75         22.35         1.63 o                         
  -5  -5   2        162.91        160.11         3.54 o                         
  -4  -5   2       1850.81       1804.28        20.58 o                         
  -3  -5   2        459.50        426.46         5.08 o                         
  -2  -5   2         36.02         34.46         1.28 o                         
  -1  -5   2       1123.11       1227.89        13.07 o                         
   0  -5   2        534.91        552.30         5.99 o                         
   1  -5   2         97.38         79.33         1.44 o                         
   2  -5   2        119.37        104.41         1.81 o                         
   3  -5   2        398.52        413.54         4.56 o                         
   4  -5   2        123.45        118.35         3.42 o                         
   5  -5   2         11.69         10.93         0.81 o                         
   6  -5   2        187.15        202.51         3.76 o                         
   7  -5   2          3.70          2.42         1.01 o                         
   8  -5   2          0.43         -0.01         0.96 o                         
   9  -5   2         82.61         70.64         2.50 o                         
  10  -5   2         29.03         22.90         4.08 o                         
 -10  -4   2          0.17         -3.06         3.06 o                         
  -9  -4   2         93.13        107.99         5.46 o                         
  -8  -4   2        160.24        173.36         4.75 o                         
  -7  -4   2          1.53         -0.85         1.03 o                         
  -6  -4   2         40.96         52.84         2.41 o                         
  -5  -4   2          8.71         16.33         1.33 o                         
  -4  -4   2          8.89          5.14         0.77 o                         
  -3  -4   2       2112.24       2044.59        21.09 o                         
  -2  -4   2         16.29         17.10         1.37 o                         
  -1  -4   2        334.17        326.45         3.55 o                         
   0  -4   2        416.08        401.48         4.13 o                         
   1  -4   2        207.91        174.58         3.12 o                         
   2  -4   2         91.96         86.19         1.28 o                         
   3  -4   2         59.67         50.87         0.92 o                         
   4  -4   2        350.11        373.25         7.01 o                         
   5  -4   2         31.13         28.68         1.18 o                         
   6  -4   2          0.66          0.98         0.68 o                         
   7  -4   2        132.80        124.23         3.05 o                         
   8  -4   2         83.26         99.85         3.64 o                         
   9  -4   2         50.96         48.84         4.97 o                         
  10  -4   2          5.29          3.51         2.98 o                         
 -11  -3   2         13.46         24.00         4.35 o                         
 -10  -3   2          0.84         -2.04         2.04 o                         
  -9  -3   2          0.07         -1.05         1.85 o                         
  -8  -3   2         61.94         73.26         3.39 o                         
  -7  -3   2        376.12        345.69         4.94 o                         
  -6  -3   2       1188.14       1158.99        14.00 o                         
  -5  -3   2        176.14        160.52         2.57 o                         
  -4  -3   2        142.55        157.39         2.28 o                         
  -3  -3   2        235.75        215.44         3.10 o                         
  -2  -3   2        307.14        354.86         4.19 o                         
  -1  -3   2        809.55        804.59         7.54 o                         
   0  -3   2          3.09         -0.56         0.56 o                         
   1  -3   2         14.12          6.70         0.33 o                         
   2  -3   2       3728.25       3753.53        30.32 o                         
   3  -3   2       1234.73       1215.53        11.79 o                         
   4  -3   2       2514.74       2714.65        29.94 o                         
   5  -3   2        156.66        152.81         2.39 o                         
   6  -3   2         55.76         58.29         1.77 o                         
   7  -3   2         61.50         56.03         1.90 o                         
   8  -3   2          2.42          0.91         0.90 o                         
   9  -3   2         39.54         47.06         2.41 o                         
  10  -3   2         13.94         15.56         2.73 o                         
  11  -3   2          1.97         -0.92         3.33 o                         
 -11  -2   2         11.05         12.10         2.73 o                         
 -10  -2   2          1.52         -0.30         1.86 o                         
  -9  -2   2          1.55         -0.17         1.13 o                         
  -8  -2   2        646.56        602.24         9.88 o                         
  -7  -2   2          1.80         -1.02         1.02 o                         
  -6  -2   2          0.61          1.27         0.57 o                         
  -5  -2   2       1653.77       1623.58        16.71 o                         
  -4  -2   2        698.46        691.57         7.50 o                         
  -3  -2   2        343.00        334.90         3.91 o                         
  -2  -2   2          1.45         -0.06         0.26 o                         
  -1  -2   2       1360.96       1472.21        11.92 o                         
   0  -2   2       1057.85       1164.37         9.47 o                         
   1  -2   2        244.33        286.85         2.78 o                         
   2  -2   2       1325.19       1386.87        11.42 o                         
   3  -2   2        153.25        197.18         2.11 o                         
   4  -2   2        341.65        415.43         7.49 o                         
   5  -2   2          2.59          5.83         1.11 o                         
   6  -2   2        752.63        816.32        13.61 o                         
   7  -2   2         10.46          5.65         1.13 o                         
   8  -2   2         16.74          6.87         1.19 o                         
   9  -2   2         85.00         65.50         2.65 o                         
  10  -2   2          0.21          0.99         1.25 o                         
  11  -2   2         29.10         28.39         2.20 o                         
  12  -2   2         10.87          9.97         1.84 o                         
 -11  -1   2         13.61          5.37         1.36 o                         
 -10  -1   2          1.18          3.84         1.42 o                         
  -9  -1   2        409.18        395.30         9.72 o                         
  -8  -1   2        785.65        864.03        15.37 o                         
  -7  -1   2          0.03         -0.28         0.99 o                         
  -6  -1   2        118.22        118.79         2.33 o                         
  -5  -1   2         24.08         34.60         1.51 o                         
  -4  -1   2        474.90        529.55         5.75 o                         
  -3  -1   2        141.61        158.70         1.79 o                         
  -2  -1   2       1100.11       1249.03        11.25 o                         
  -1  -1   2        145.47        152.07         1.30 o                         
   0  -1   2       2242.06       2376.64        19.14 o                         
   1  -1   2        128.12         90.24         1.02 o                         
   2  -1   2        159.84        160.99         1.83 o                         
   3  -1   2        151.23        161.82         2.00 o                         
   4  -1   2          0.67          3.01         0.45 o                         
   5  -1   2         11.06         13.03         0.93 o                         
   6  -1   2       1295.85       1279.58        17.97 o                         
   7  -1   2        145.51        162.64         3.92 o                         
   8  -1   2        143.60        133.80         3.84 o                         
   9  -1   2         14.92          8.58         1.52 o                         
  10  -1   2         56.18         73.55         3.15 o                         
  11  -1   2          9.88         15.12         1.90 o                         
 -12   0   2         10.89          7.85         1.86 o                         
 -11   0   2          8.91         11.35         1.34 o                         
 -10   0   2         41.85         31.15         1.90 o                         
  -9   0   2          2.79          6.65         1.13 o                         
  -8   0   2        361.89        358.42         7.11 o                         
  -7   0   2        362.89        421.93         8.85 o                         
  -6   0   2        150.32        141.73         4.39 o                         
  -5   0   2          7.20          2.18         0.50 o                         
  -4   0   2        279.97        285.38         5.14 o                         
  -3   0   2        764.66        769.14         6.74 o                         
  -2   0   2       4014.79       4321.94        31.84 o                         
  -1   0   2      10198.16      10510.42        81.32 o                         
   0   0   2        344.79        373.19         3.26 o                         
   1   0   2        130.19        138.33         1.46 o                         
   2   0   2       3499.77       3572.88        38.63 o                         
   3   0   2         51.93         69.15         1.22 o                         
   4   0   2       2472.40       2637.02        26.61 o                         
   5   0   2        987.23       1002.44        10.61 o                         
   6   0   2         13.61         14.16         1.35 o                         
   7   0   2         18.11         25.91         1.53 o                         
   8   0   2          3.46         -0.19         1.28 o                         
   9   0   2          2.59          1.15         1.44 o                         
  10   0   2          0.75          1.10         1.43 o                         
  11   0   2          0.75          1.09         2.02 o                         
 -12   1   2          0.01          1.03         1.63 o                         
 -11   1   2        105.18        106.87         3.93 o                         
 -10   1   2          0.04          0.97         1.43 o                         
  -9   1   2         31.86         52.51         2.45 o                         
  -8   1   2       1019.69       1111.20        30.24 o                         
  -7   1   2         14.83         13.25         1.72 o                         
  -6   1   2        206.04        204.61         6.39 o                         
  -5   1   2        195.61        181.80         5.75 o                         
  -4   1   2          8.35          6.28         0.58 o                         
  -3   1   2         36.79         53.10         0.84 o                         
  -2   1   2       3344.84       3297.16        28.02 o                         
  -1   1   2        795.11        754.28         6.38 o                         
   0   1   2        794.52        767.89         6.21 o                         
   1   1   2        478.86        442.62         4.13 o                         
   2   1   2          0.51         -0.30         0.30 o                         
   3   1   2       1065.97       1131.74        11.10 o                         
   4   1   2       1025.77       1134.65        12.90 o                         
   5   1   2        515.94        519.90         7.13 o                         
   6   1   2          6.74          1.80         0.64 o                         
   7   1   2         20.78         10.17         1.60 o                         
   8   1   2        168.25        158.52         4.77 o                         
   9   1   2         26.08         27.09         2.33 o                         
  10   1   2          1.12          1.29         1.86 o                         
  11   1   2          1.39          0.97         2.88 o                         
  -7   2   2         12.21          8.28         1.91 o                         
  -6   2   2          1.69          0.65         1.52 o                         
  -5   2   2          4.48          2.88         0.55 o                         
  -4   2   2        495.53        521.08         7.92 o                         
  -3   2   2         85.90         80.14         1.56 o                         
  -2   2   2        398.22        362.10         3.50 o                         
  -1   2   2        419.12        419.04         4.00 o                         
   0   2   2       3609.57       3669.72        28.32 o                         
   1   2   2          2.01          6.56         0.63 o                         
   2   2   2       3345.10       3330.89        31.65 o                         
   3   2   2       1274.87       1224.23        12.98 o                         
   4   2   2          0.04          1.23         0.58 o                         
   5   2   2         31.50         35.19         1.40 o                         
   6   2   2        340.73        322.70         5.46 o                         
   7   2   2          7.84          2.96         1.04 o                         
   8   2   2         32.09         51.99         3.73 o                         
   9   2   2         83.00         80.30         4.58 o                         
  10   2   2         23.37         24.05         3.33 o                         
 -12   3   2          0.03          3.58         3.88 o                         
 -11   3   2          7.02          5.50         3.71 o                         
 -10   3   2          0.01         -0.02         2.98 o                         
  -9   3   2         18.10         16.07         2.10 o                         
  -8   3   2        607.33        604.47        14.05 o                         
  -7   3   2        471.48        496.23        11.85 o                         
  -6   3   2         20.35         23.63         1.26 o                         
  -5   3   2        468.78        467.17         6.35 o                         
  -4   3   2         56.13         52.90         1.11 o                         
  -3   3   2        186.25        163.66         1.85 o                         
  -2   3   2         19.05         17.86         0.70 o                         
  -1   3   2         90.34         77.60         1.35 o                         
   0   3   2        418.75        447.35         4.22 o                         
   1   3   2        210.81        236.68         2.94 o                         
   2   3   2         74.36        109.26         1.85 o                         
   3   3   2        340.59        283.22         3.96 o                         
   4   3   2         59.26         51.87         1.71 o                         
   5   3   2        245.72        241.72         3.65 o                         
   6   3   2         74.98         74.92         2.71 o                         
   7   3   2         93.14         89.92         3.38 o                         
   8   3   2        126.65        118.39         3.91 o                         
   9   3   2          0.24         -2.20         3.51 o                         
  10   3   2         26.56         22.18         4.25 o                         
 -12   4   2         21.25         33.22         5.67 o                         
 -11   4   2          1.20          0.99         3.28 o                         
 -10   4   2         24.34         15.27         4.13 o                         
  -9   4   2         53.40         58.05         3.60 o                         
  -8   4   2        127.44        138.10         5.32 o                         
  -7   4   2         61.86         68.12         2.12 o                         
  -6   4   2        166.57        157.42         3.33 o                         
  -5   4   2        347.29        382.78         5.58 o                         
  -4   4   2        397.16        391.10         5.25 o                         
  -3   4   2          1.94         -0.42         0.42 o                         
  -2   4   2        661.00        577.87         5.58 o                         
  -1   4   2        459.86        440.72         4.49 o                         
   0   4   2       1201.90       1231.13        11.78 o                         
   1   4   2         82.04         73.80         1.69 o                         
   2   4   2          4.37         14.04         0.89 o                         
   3   4   2          0.36          0.24         0.62 o                         
   4   4   2        291.27        267.07         4.02 o                         
   5   4   2         74.00         71.42         2.40 o                         
   6   4   2          2.01          2.24         1.36 o                         
   7   4   2        209.50        231.27         6.95 o                         
   8   4   2         50.99         52.13         3.18 o                         
   9   4   2          8.55          8.92         1.88 o                         
 -12   5   2          7.59         15.57         4.80 o                         
 -11   5   2          5.62          5.27         3.80 o                         
 -10   5   2         49.12         53.07         5.97 o                         
  -9   5   2         10.22         14.02         1.95 o                         
  -8   5   2         17.41         15.34         1.44 o                         
  -7   5   2          4.67          1.44         1.21 o                         
  -6   5   2        121.89        134.76         3.29 o                         
  -5   5   2         97.79         85.02         1.72 o                         
  -4   5   2        120.27        106.93         2.02 o                         
  -3   5   2        225.94        237.76         3.11 o                         
  -2   5   2          4.71          9.89         0.76 o                         
  -1   5   2        198.56        175.41         2.72 o                         
   0   5   2         92.35         87.44         2.50 o                         
   1   5   2        604.36        528.96         7.77 o                         
   2   5   2        125.32        133.97         2.87 o                         
   3   5   2         91.51         85.19         2.49 o                         
   4   5   2        147.54        141.46         3.83 o                         
   5   5   2         55.25         61.03         4.09 o                         
   6   5   2          0.01         -0.43         1.59 o                         
   7   5   2         60.97         68.54         4.29 o                         
   8   5   2          6.28          6.53         2.07 o                         
 -12   6   2          5.27          4.08         4.15 o                         
 -11   6   2          2.61          1.07         3.90 o                         
 -10   6   2          4.33          2.61         1.26 o                         
  -9   6   2        128.59        128.65         3.46 o                         
  -8   6   2        307.39        286.81         6.58 o                         
  -7   6   2          1.21          0.98         1.53 o                         
  -6   6   2          0.95         -0.88         0.88 o                         
  -5   6   2          0.36         -0.22         0.60 o                         
  -4   6   2         50.51         45.71         1.56 o                         
  -3   6   2         13.27         19.09         0.92 o                         
  -2   6   2        367.59        385.78         4.50 o                         
  -1   6   2         54.40         53.60         1.63 o                         
   0   6   2          6.53          5.59         1.09 o                         
   1   6   2          2.59          1.76         1.14 o                         
   2   6   2        621.62        600.36         9.03 o                         
   3   6   2         20.64         18.71         1.80 o                         
   4   6   2        205.20        211.42         5.14 o                         
   5   6   2         39.65         41.33         2.83 o                         
   6   6   2         57.41         56.61         4.20 o                         
   7   6   2          7.16          6.93         2.40 o                         
 -11   7   2          0.73          0.50         1.53 o                         
 -10   7   2         19.37         23.41         2.05 o                         
  -9   7   2         78.32         83.53         3.07 o                         
  -8   7   2         30.13         34.63         2.20 o                         
  -7   7   2          1.90          1.97         1.41 o                         
  -6   7   2         27.72         25.20         1.33 o                         
  -5   7   2        137.34        148.60         3.06 o                         
  -4   7   2         35.52         41.50         1.68 o                         
  -3   7   2        256.58        227.98         3.65 o                         
  -2   7   2          2.18          1.89         0.95 o                         
  -1   7   2        166.08        167.52         3.39 o                         
   0   7   2         80.24         78.59         2.72 o                         
   1   7   2        126.11        145.28         3.75 o                         
   2   7   2         58.14         65.08         3.02 o                         
   3   7   2          1.27          1.08         1.47 o                         
   4   7   2          0.02         -1.28         1.61 o                         
   5   7   2         21.34         21.85         2.69 o                         
   6   7   2          8.55         10.62         2.68 o                         
 -11   8   2          0.37         -1.10         1.66 o                         
 -10   8   2          3.95          1.80         1.61 o                         
  -9   8   2          3.05          3.23         1.61 o                         
  -8   8   2        114.65        137.23         4.20 o                         
  -7   8   2         34.93         42.74         2.95 o                         
  -6   8   2         55.80         63.41         2.33 o                         
  -5   8   2         62.17         75.67         3.23 o                         
  -4   8   2        272.99        272.06         5.02 o                         
  -3   8   2          6.16          8.52         1.23 o                         
  -2   8   2          2.01         -0.03         1.11 o                         
  -1   8   2         47.71         56.46         2.55 o                         
   0   8   2         72.41         77.54         3.47 o                         
   1   8   2          5.48          6.28         2.03 o                         
   2   8   2         27.70         36.72         3.05 o                         
   3   8   2         11.56         11.21         2.42 o                         
   4   8   2         20.94         19.90         3.52 o                         
   5   8   2          0.08          0.87         3.26 o                         
 -10   9   2          1.47          1.95         2.75 o                         
  -9   9   2          9.49         11.37         2.46 o                         
  -8   9   2         24.60         24.62         2.91 o                         
  -7   9   2          9.25          5.55         1.66 o                         
  -6   9   2         18.91         14.46         2.02 o                         
  -5   9   2          0.02          1.67         1.78 o                         
  -4   9   2         21.25         24.21         1.81 o                         
  -3   9   2         14.28         11.07         1.63 o                         
  -2   9   2          9.76         13.43         1.64 o                         
  -1   9   2          3.16          4.48         2.02 o                         
   0   9   2          2.67          0.23         1.90 o                         
   1   9   2          0.03         -1.45         2.03 o                         
   2   9   2         10.60          7.99         2.49 o                         
   3   9   2         20.11         23.64         3.80 o                         
   4   9   2          0.97         -0.02         3.33 o                         
  -9  10   2          6.49          7.38         2.52 o                         
  -8  10   2         13.64         10.96         3.22 o                         
  -7  10   2         23.60         23.65         2.37 o                         
  -6  10   2          0.77         -0.26         1.88 o                         
  -5  10   2          1.40          0.07         1.92 o                         
  -4  10   2         27.11         28.05         2.73 o                         
  -3  10   2          0.02         -1.47         1.47 o                         
  -2  10   2         11.85         11.12         3.47 o                         
  -1  10   2          1.79          0.54         2.01 o                         
   0  10   2         35.77         39.81         3.49 o                         
   1  10   2          0.69         -2.11         2.11 o                         
   2  10   2          5.64          6.12         2.69 o                         
  -8  11   2         24.71         24.10         5.35 o                         
  -7  11   2         12.67         13.76         3.23 o                         
  -6  11   2          0.01         -1.96         1.96 o                         
  -5  11   2          0.35         -1.67         2.07 o                         
  -4  11   2          0.00         -1.09         2.31 o                         
  -3  11   2          1.62          0.45         3.97 o                         
  -2  11   2          3.45          2.95         3.56 o                         
  -1  11   2          2.31          4.96         3.55 o                         
   0  11   2          3.92          0.48         2.58 o                         
   3 -13   3          0.48         -2.61         4.33 o                         
   4 -13   3         18.71         22.28         5.57 o                         
  -1 -12   3          4.17          9.89         3.46 o                         
   0 -12   3         25.33         16.25         3.14 o                         
   1 -12   3          0.12          2.64         3.78 o                         
   2 -12   3          1.53         -3.14         3.14 o                         
   3 -12   3         15.97         13.35         3.90 o                         
   4 -12   3          0.00         -2.34         2.34 o                         
   5 -12   3          0.03         -2.18         2.18 o                         
   6 -12   3          0.03         -2.08         2.08 o                         
   7 -12   3          1.43          1.33         2.33 o                         
  -3 -11   3          0.35         -2.00         2.97 o                         
  -2 -11   3          2.75          5.25         2.51 o                         
  -1 -11   3         81.68         94.28         5.00 o                         
   0 -11   3         68.24         78.78         5.77 o                         
   1 -11   3          0.27         -0.53         2.11 o                         
   2 -11   3          0.29         -2.23         2.23 o                         
   3 -11   3          0.03         -1.75         1.75 o                         
   4 -11   3          8.12          1.13         2.23 o                         
   5 -11   3          2.63         -1.91         2.01 o                         
   6 -11   3          0.59         -1.58         1.58 o                         
   7 -11   3          3.64          0.80         3.03 o                         
   8 -11   3          5.47         -0.57         5.37 o                         
   9 -11   3          3.35         -2.81         2.81 o                         
  -5 -10   3         11.47         13.50         4.58 o                         
  -4 -10   3          1.16         -3.21         3.21 o                         
  -3 -10   3          1.90          3.25         2.41 o                         
  -2 -10   3          7.51          1.41         1.78 o                         
  -1 -10   3          1.93          0.31         2.01 o                         
   0 -10   3         10.74         11.61         2.45 o                         
   1 -10   3        139.81        122.65         4.30 o                         
   2 -10   3          0.44         -0.86         1.23 o                         
   3 -10   3          6.78          4.49         1.47 o                         
   4 -10   3         29.33         30.44         2.86 o                         
   5 -10   3          7.44         11.18         2.18 o                         
   6 -10   3          2.12          1.01         1.33 o                         
   7 -10   3          5.71          5.00         1.82 o                         
   8 -10   3          3.36          3.74         2.34 o                         
   9 -10   3          2.24          0.50         2.17 o                         
  10 -10   3          0.00         -4.56         4.56 o                         
  -6  -9   3         37.04         41.21         5.79 o                         
  -5  -9   3          3.69         -0.45         3.41 o                         
  -4  -9   3         55.15         52.92         4.39 o                         
  -3  -9   3         60.29         64.15         3.88 o                         
  -2  -9   3          6.45          1.26         2.97 o                         
  -1  -9   3          2.14          1.86         1.93 o                         
   0  -9   3         28.50         22.57         2.44 o                         
   1  -9   3          6.90          3.39         1.41 o                         
   2  -9   3         16.41         12.90         1.54 o                         
   3  -9   3          2.35          4.83         1.13 o                         
   4  -9   3         35.42         32.30         2.92 o                         
   5  -9   3         36.12         41.19         2.60 o                         
   6  -9   3          0.80          0.30         1.42 o                         
   7  -9   3          2.21          1.21         2.04 o                         
   8  -9   3          5.77          5.02         2.30 o                         
   9  -9   3         10.72         10.52         3.49 o                         
  10  -9   3          0.57         -1.65         2.34 o                         
  -7  -8   3         30.23         34.12         3.14 o                         
  -6  -8   3         17.33         12.82         2.47 o                         
  -5  -8   3         10.43         10.54         2.69 o                         
  -4  -8   3        118.33        116.09         3.98 o                         
  -3  -8   3          0.72         -1.34         1.34 o                         
  -2  -8   3         14.58         13.21         1.49 o                         
  -1  -8   3        236.71        214.72         4.13 o                         
   0  -8   3          3.04          0.36         1.15 o                         
   1  -8   3        130.95        126.24         2.78 o                         
   2  -8   3        148.68        152.88         2.79 o                         
   3  -8   3         50.09         39.11         1.46 o                         
   4  -8   3         33.15         18.90         1.41 o                         
   5  -8   3        143.94        155.10         2.73 o                         
   6  -8   3         15.19         19.42         1.15 o                         
   7  -8   3          1.09          1.56         1.18 o                         
   8  -8   3          7.11          3.82         1.53 o                         
   9  -8   3         17.67         16.71         1.91 o                         
  10  -8   3          0.13         -2.09         2.09 o                         
  11  -8   3          0.01         -1.20         1.20 o                         
  -8  -7   3         99.09        117.46         5.96 o                         
  -7  -7   3         24.41         22.25         2.63 o                         
  -6  -7   3         43.78         39.69         2.93 o                         
  -5  -7   3          8.04          4.10         1.77 o                         
  -4  -7   3        200.90        199.97         4.33 o                         
  -3  -7   3         58.70         52.36         2.39 o                         
  -2  -7   3        263.02        260.03         4.19 o                         
  -1  -7   3          1.38         -0.63         0.63 o                         
   0  -7   3        300.09        268.32         4.23 o                         
   1  -7   3         11.54          9.48         0.82 o                         
   2  -7   3          6.28          5.52         0.64 o                         
   3  -7   3          7.88          4.69         0.75 o                         
   4  -7   3        164.16        179.96         3.48 o                         
   5  -7   3         25.52         27.93         1.10 o                         
   6  -7   3         60.33         53.65         1.74 o                         
   7  -7   3        122.25        122.77         3.08 o                         
   8  -7   3          1.84          2.22         1.32 o                         
   9  -7   3          1.83          2.35         1.34 o                         
  10  -7   3          6.81          9.23         2.91 o                         
  11  -7   3          1.02          2.37         1.68 o                         
  -9  -6   3          2.39          1.37         1.95 o                         
  -8  -6   3         47.00         58.31         3.54 o                         
  -7  -6   3         39.56         40.75         2.92 o                         
  -6  -6   3         29.34         27.54         1.92 o                         
  -5  -6   3         18.66         18.01         1.48 o                         
  -4  -6   3         70.41         67.39         2.43 o                         
  -3  -6   3        179.65        179.90         3.10 o                         
  -2  -6   3          6.43          5.07         0.88 o                         
  -1  -6   3        532.34        498.21         7.62 o                         
   0  -6   3         33.67         30.79         1.22 o                         
   1  -6   3        152.49        160.83         2.09 o                         
   2  -6   3       1386.08       1489.65        13.83 o                         
   3  -6   3          4.32         10.24         0.86 o                         
   4  -6   3        403.66        473.63         4.71 o                         
   5  -6   3          0.78          1.79         0.57 o                         
   6  -6   3         30.15         32.01         1.59 o                         
   7  -6   3          0.20          0.14         1.13 o                         
   8  -6   3         10.29          9.08         1.62 o                         
   9  -6   3         37.22         40.33         2.00 o                         
  10  -6   3          4.46          5.16         1.50 o                         
  11  -6   3          1.53          3.18         2.24 o                         
 -10  -5   3          0.00         -0.72         2.52 o                         
  -9  -5   3          1.73          0.74         1.70 o                         
  -8  -5   3         58.51         62.68         4.41 o                         
  -7  -5   3         37.28         38.26         2.15 o                         
  -6  -5   3         12.93         11.32         1.23 o                         
  -5  -5   3        524.90        507.13         6.42 o                         
  -4  -5   3          2.51         -1.16         1.16 o                         
  -3  -5   3        232.42        260.39         3.79 o                         
  -2  -5   3        183.99        196.02         3.07 o                         
  -1  -5   3        444.81        422.51         5.19 o                         
   0  -5   3        360.46        370.66         4.29 o                         
   1  -5   3        219.64        205.21         2.32 o                         
   2  -5   3         39.62         26.72         0.84 o                         
   3  -5   3        317.11        357.59         3.45 o                         
   4  -5   3        175.17        172.34         1.99 o                         
   5  -5   3        253.78        250.29         3.82 o                         
   6  -5   3        108.62        118.92         2.74 o                         
   7  -5   3         36.10         32.61         1.94 o                         
   8  -5   3         83.72         67.09         2.56 o                         
   9  -5   3          0.63          4.38         1.31 o                         
  10  -5   3         15.61         10.28         1.69 o                         
 -10  -4   3         95.10        112.36         5.79 o                         
  -9  -4   3         11.66          1.11         2.24 o                         
  -8  -4   3        231.85        226.58         5.63 o                         
  -7  -4   3         19.20         15.94         1.20 o                         
  -6  -4   3        135.61        135.43         2.87 o                         
  -5  -4   3         58.10         50.29         1.76 o                         
  -4  -4   3        295.20        307.69         3.81 o                         
  -3  -4   3        122.97        109.74         2.29 o                         
  -2  -4   3         26.87         31.68         1.02 o                         
  -1  -4   3        756.90        790.57         7.61 o                         
   0  -4   3       2840.78       2864.77        24.16 o                         
   1  -4   3        150.52        159.84         2.01 o                         
   2  -4   3       1163.08       1117.91         9.38 o                         
   3  -4   3          0.05          0.74         0.38 o                         
   4  -4   3        609.61        629.95         6.40 o                         
   5  -4   3         33.16         38.48         1.30 o                         
   6  -4   3        187.41        168.87         3.35 o                         
   7  -4   3         54.40         67.73         2.40 o                         
   8  -4   3          2.08          3.71         1.21 o                         
   9  -4   3         83.94         72.79         2.75 o                         
  10  -4   3          4.68          9.25         1.62 o                         
  11  -4   3          0.01          1.33         1.43 o                         
  12  -4   3          0.38         -0.94         2.06 o                         
 -11  -3   3         54.28         53.22         4.43 o                         
 -10  -3   3          2.31         -2.02         2.10 o                         
  -9  -3   3          2.93          2.64         1.66 o                         
  -8  -3   3         77.34         62.67         2.62 o                         
  -7  -3   3        326.38        328.64         4.80 o                         
  -6  -3   3          3.11         -1.15         1.15 o                         
  -5  -3   3        166.76        159.05         2.56 o                         
  -4  -3   3         42.07         24.87         1.03 o                         
  -3  -3   3          0.86          0.86         0.37 o                         
  -2  -3   3       1641.31       1846.72        18.85 o                         
  -1  -3   3         35.20         29.59         0.74 o                         
   0  -3   3        100.40         86.25         1.11 o                         
   1  -3   3         16.31         13.82         0.46 o                         
   2  -3   3        848.07        845.54         7.50 o                         
   3  -3   3        119.73         97.85         1.31 o                         
   4  -3   3         57.77         74.12         1.40 o                         
   5  -3   3         31.95         26.59         0.89 o                         
   6  -3   3         26.07         25.92         1.47 o                         
   7  -3   3          0.22          3.92         1.06 o                         
   8  -3   3        335.78        277.66         6.60 o                         
   9  -3   3          0.58         -0.87         1.04 o                         
  10  -3   3          0.00         -0.45         1.25 o                         
  11  -3   3          8.71         10.58         1.68 o                         
 -11  -2   3          0.67          3.69         1.57 o                         
 -10  -2   3         56.14         54.47         3.11 o                         
  -9  -2   3          0.03          0.89         1.17 o                         
  -8  -2   3        126.39        134.85         5.97 o                         
  -7  -2   3          0.07         -1.18         1.18 o                         
  -6  -2   3          2.24          0.31         0.55 o                         
  -5  -2   3        361.72        380.95         4.61 o                         
  -4  -2   3        881.09       1052.56        10.35 o                         
  -3  -2   3        609.50        703.14         7.08 o                         
  -2  -2   3       2141.20       2066.08        17.52 o                         
  -1  -2   3        266.65        268.55         2.33 o                         
   0  -2   3        267.11        253.53         2.70 o                         
   1  -2   3        159.50        158.86         2.68 o                         
   2  -2   3         33.31         33.61         0.82 o                         
   3  -2   3         36.44         33.93         0.79 o                         
   4  -2   3       2158.78       2250.92        22.69 o                         
   5  -2   3          2.10          0.96         0.56 o                         
   6  -2   3        139.19        133.40         2.55 o                         
   7  -2   3        604.85        575.98        10.79 o                         
   8  -2   3        578.96        581.15        12.72 o                         
   9  -2   3          6.27          7.40         1.43 o                         
  10  -2   3          0.44         -0.57         1.30 o                         
  11  -2   3          6.37          2.90         1.59 o                         
 -11  -1   3         33.41         41.81         2.49 o                         
 -10  -1   3         51.78         43.53         2.37 o                         
  -9  -1   3         19.77         20.51         1.83 o                         
  -8  -1   3         10.57         -1.15         2.54 o                         
  -7  -1   3         36.99         26.15         1.25 o                         
  -6  -1   3         70.05         60.56         1.64 o                         
  -5  -1   3          7.44          6.14         0.50 o                         
  -4  -1   3          2.92          1.87         0.37 o                         
  -3  -1   3         44.90         57.70         0.93 o                         
  -2  -1   3         15.69         15.01         0.47 o                         
  -1  -1   3       1489.68       1508.76        12.29 o                         
   0  -1   3        997.59       1066.46         8.11 o                         
   1  -1   3       7433.33       7625.22        70.82 o                         
   2  -1   3         54.32         68.93         1.34 o                         
   3  -1   3       1955.16       1899.58        18.00 o                         
   4  -1   3        303.26        291.74         3.36 o                         
   5  -1   3         32.48         29.22         0.94 o                         
   6  -1   3         29.79         33.97         1.54 o                         
   7  -1   3          0.85          0.89         0.96 o                         
   8  -1   3         15.03         23.55         1.96 o                         
   9  -1   3        182.38        193.67         5.15 o                         
  10  -1   3          1.15         -0.14         1.35 o                         
  11  -1   3          8.64          8.91         2.29 o                         
 -12   0   3         31.17         24.90         1.66 o                         
 -11   0   3        105.06        102.15         4.92 o                         
 -10   0   3         34.19         28.53         1.87 o                         
  -9   0   3         50.91         43.18         2.01 o                         
  -8   0   3         72.52         61.77         2.64 o                         
  -7   0   3         13.00         13.24         1.28 o                         
  -6   0   3          8.28         18.30         1.14 o                         
  -5   0   3        308.95        357.55         6.16 o                         
  -4   0   3       1201.58       1321.18        12.70 o                         
  -3   0   3         44.38         34.63         0.70 o                         
  -2   0   3       2952.30       3132.16        26.54 o                         
  -1   0   3         16.24         24.51         0.55 o                         
   0   0   3       2688.85       2848.76        21.26 o                         
   1   0   3       1015.58        972.33         8.59 o                         
   2   0   3       1212.45       1309.89        13.67 o                         
   3   0   3        691.67        684.42         7.48 o                         
   4   0   3        771.25        731.71         8.66 o                         
   5   0   3          0.19          0.73         0.57 o                         
   6   0   3        272.59        272.82         3.63 o                         
   7   0   3        201.20        189.61         4.52 o                         
   8   0   3        290.91        275.13         6.51 o                         
   9   0   3         59.43         52.26         3.00 o                         
  10   0   3          6.17          5.11         2.10 o                         
  11   0   3          0.50         -1.52         2.41 o                         
 -12   1   3         14.50          8.06         2.93 o                         
 -11   1   3         34.74         48.31         3.18 o                         
 -10   1   3        146.71        165.43         4.86 o                         
  -9   1   3        403.68        436.39         9.56 o                         
  -8   1   3        349.23        354.76         8.68 o                         
  -7   1   3          2.17          1.90         0.97 o                         
  -6   1   3        320.33        308.23         5.61 o                         
  -5   1   3        129.86        162.58         4.25 o                         
  -4   1   3         56.11         74.30         1.63 o                         
  -3   1   3        172.83        125.15         1.54 o                         
  -2   1   3       3318.85       3316.01        26.95 o                         
  -1   1   3       1896.92       1868.18        15.41 o                         
   0   1   3          5.67          2.83         0.41 o                         
   1   1   3        890.40        814.41         7.05 o                         
   2   1   3          2.64          0.47         0.39 o                         
   3   1   3        283.77        323.64         4.12 o                         
   4   1   3         25.28         29.47         1.23 o                         
   5   1   3        195.66        198.63         3.22 o                         
   6   1   3         16.51         17.16         0.98 o                         
   7   1   3        442.72        456.21         6.68 o                         
   8   1   3         74.27         86.87         4.18 o                         
   9   1   3         14.64         14.48         2.51 o                         
  10   1   3          2.03          1.64         2.16 o                         
  -9   2   3          3.43          1.42         1.43 o                         
  -8   2   3          0.27         -0.98         0.98 o                         
  -7   2   3        336.98        342.55         8.33 o                         
  -6   2   3        703.07        719.02        13.34 o                         
  -5   2   3       1029.36        987.22        14.56 o                         
  -4   2   3       1291.36       1422.64        18.60 o                         
  -3   2   3       1035.86       1105.35         9.76 o                         
  -2   2   3          9.33          7.40         0.68 o                         
  -1   2   3       1391.06       1334.46        11.76 o                         
   0   2   3        841.44        802.30         7.02 o                         
   1   2   3       1410.30       1366.48        12.77 o                         
   2   2   3       1644.17       1688.25        16.58 o                         
   3   2   3         59.06         70.74         1.47 o                         
   4   2   3        451.30        442.04         5.98 o                         
   5   2   3          0.70         -0.50         0.68 o                         
   6   2   3        125.69        136.29         3.07 o                         
   7   2   3         36.50         28.90         1.73 o                         
   8   2   3          3.05          1.72         1.95 o                         
   9   2   3         36.05         34.18         4.97 o                         
  10   2   3         39.35         28.70         4.43 o                         
 -12   3   3          0.35          2.09         3.56 o                         
 -11   3   3          0.02         -0.72         3.31 o                         
 -10   3   3         59.92         52.72         5.99 o                         
  -9   3   3        118.78        134.00         5.28 o                         
  -8   3   3        589.83        559.04        10.12 o                         
  -7   3   3          1.06         -0.85         0.85 o                         
  -6   3   3         26.27         23.94         1.32 o                         
  -5   3   3         21.01         16.89         0.94 o                         
  -4   3   3        286.52        307.30         3.41 o                         
  -3   3   3        913.50        835.90         6.70 o                         
  -2   3   3        516.07        481.57         5.04 o                         
  -1   3   3         52.66         54.53         1.15 o                         
   0   3   3         92.13         98.17         1.61 o                         
   1   3   3        358.19        353.52         4.34 o                         
   2   3   3        248.25        227.28         3.01 o                         
   3   3   3        221.54        201.70         3.03 o                         
   4   3   3          0.01         -0.71         0.71 o                         
   5   3   3        320.03        297.96         5.11 o                         
   6   3   3          0.20         -0.39         1.26 o                         
   7   3   3          8.15          5.74         1.62 o                         
   8   3   3         64.20         56.28         3.10 o                         
   9   3   3          3.58          6.40         2.76 o                         
 -12   4   3          0.18          1.72         3.71 o                         
 -11   4   3          7.13          3.01         3.68 o                         
 -10   4   3         26.24         29.07         4.90 o                         
  -9   4   3        227.88        222.22         4.43 o                         
  -8   4   3         54.14         59.05         2.28 o                         
  -7   4   3          0.07          1.30         1.01 o                         
  -6   4   3         53.36         46.92         1.66 o                         
  -5   4   3         54.88         46.96         1.33 o                         
  -4   4   3        178.14        190.11         2.64 o                         
  -3   4   3        317.13        282.44         3.48 o                         
  -2   4   3         80.22         70.87         1.59 o                         
  -1   4   3        215.77        220.36         2.87 o                         
   0   4   3       2447.75       2499.43        24.40 o                         
   1   4   3         61.79         72.01         2.05 o                         
   2   4   3        100.46         91.81         2.34 o                         
   3   4   3         82.01         75.54         2.09 o                         
   4   4   3        400.06        392.42         7.14 o                         
   5   4   3          1.24         -0.36         1.19 o                         
   6   4   3          5.32          4.65         1.59 o                         
   7   4   3         78.87         63.90         3.94 o                         
   8   4   3         29.88         24.51         2.73 o                         
   9   4   3          0.83         -1.84         1.84 o                         
 -12   5   3          9.44         22.88         5.22 o                         
 -11   5   3          0.27          0.40         3.48 o                         
 -10   5   3          5.66          3.74         1.55 o                         
  -9   5   3         17.81         25.14         1.74 o                         
  -8   5   3        117.84        128.76         3.82 o                         
  -7   5   3         39.11         41.25         2.20 o                         
  -6   5   3        213.30        204.84         3.82 o                         
  -5   5   3         11.15          7.83         0.74 o                         
  -4   5   3        157.87        152.71         2.64 o                         
  -3   5   3          9.92         12.44         0.76 o                         
  -2   5   3        229.51        217.77         3.13 o                         
  -1   5   3          8.31          9.92         0.99 o                         
   0   5   3        368.61        349.46         5.73 o                         
   1   5   3        245.62        241.92         4.53 o                         
   2   5   3        104.51         94.05         2.75 o                         
   3   5   3        554.71        505.18         8.81 o                         
   4   5   3        182.04        187.09         4.62 o                         
   5   5   3          4.36         -0.01         1.53 o                         
   6   5   3          4.34          3.02         2.02 o                         
   7   5   3          0.00         -1.91         1.91 o                         
   8   5   3         12.10          8.41         2.66 o                         
 -12   6   3          4.61          2.66         4.25 o                         
 -11   6   3          1.85          2.88         1.56 o                         
 -10   6   3         10.58         11.56         1.62 o                         
  -9   6   3         23.63         29.36         1.93 o                         
  -8   6   3         69.21         78.37         4.22 o                         
  -7   6   3         20.20         15.07         2.15 o                         
  -6   6   3          4.40          4.20         0.95 o                         
  -5   6   3         49.35         44.15         1.46 o                         
  -4   6   3          5.25          8.70         0.98 o                         
  -3   6   3        436.12        464.11         5.52 o                         
  -2   6   3        267.49        289.10         3.73 o                         
  -1   6   3         19.57         22.62         1.29 o                         
   0   6   3          7.36          5.98         1.14 o                         
   1   6   3          4.63          4.53         1.22 o                         
   2   6   3          8.66          8.16         1.54 o                         
   3   6   3         59.63         56.77         2.85 o                         
   4   6   3          1.70         -1.32         1.32 o                         
   5   6   3         91.31         81.40         3.94 o                         
   6   6   3         45.07         34.10         3.43 o                         
   7   6   3         13.90         10.56         2.77 o                         
 -11   7   3          1.31          1.91         1.69 o                         
 -10   7   3         22.53         26.79         2.13 o                         
  -9   7   3          2.12         -0.54         1.43 o                         
  -8   7   3          0.82         -1.39         1.39 o                         
  -7   7   3         58.98         57.40         2.83 o                         
  -6   7   3          7.39          9.76         1.03 o                         
  -5   7   3         18.40         15.64         1.37 o                         
  -4   7   3         13.90         16.76         1.35 o                         
  -3   7   3          1.19          2.10         1.04 o                         
  -2   7   3          9.01         13.01         1.34 o                         
  -1   7   3         56.67         48.05         2.39 o                         
   0   7   3        163.37        166.51         4.59 o                         
   1   7   3         45.97         40.80         3.16 o                         
   2   7   3          9.11          8.94         2.07 o                         
   3   7   3         11.50          7.51         1.79 o                         
   4   7   3         35.19         38.10         5.55 o                         
   5   7   3         27.27         22.44         3.47 o                         
   6   7   3          0.17          1.32         3.71 o                         
 -11   8   3          3.08         -2.98         2.98 o                         
 -10   8   3          0.09         -0.28         1.90 o                         
  -9   8   3          3.54          0.34         2.03 o                         
  -8   8   3         66.24         68.46         4.75 o                         
  -7   8   3          2.82          4.17         1.20 o                         
  -6   8   3         46.61         48.91         2.25 o                         
  -5   8   3         10.56          9.84         1.91 o                         
  -4   8   3          2.06          2.01         1.30 o                         
  -3   8   3          0.24         -0.18         1.03 o                         
  -2   8   3          1.09          1.41         1.16 o                         
  -1   8   3          1.40          0.24         1.54 o                         
   0   8   3         44.47         40.52         3.11 o                         
   1   8   3         15.75         18.71         2.62 o                         
   2   8   3          9.56          7.36         2.27 o                         
   3   8   3        131.24        132.39         5.54 o                         
   4   8   3          5.03         -2.12         4.74 o                         
   5   8   3          4.50          0.30         3.95 o                         
 -10   9   3          1.99          1.25         2.69 o                         
  -9   9   3          4.61          7.75         2.42 o                         
  -8   9   3          1.49         -0.73         2.24 o                         
  -7   9   3         48.39         57.28         2.94 o                         
  -6   9   3          2.82          4.63         1.51 o                         
  -5   9   3         11.80         12.52         2.17 o                         
  -4   9   3          1.39         -1.55         1.55 o                         
  -3   9   3         16.98         11.02         1.76 o                         
  -2   9   3         26.41         31.91         2.53 o                         
  -1   9   3         25.69         24.36         2.78 o                         
   0   9   3          1.77         -1.16         1.91 o                         
   1   9   3         11.58          8.62         2.41 o                         
   2   9   3          0.76         -2.17         2.17 o                         
   3   9   3          7.61          6.48         3.18 o                         
  -9  10   3          0.28         -2.79         2.80 o                         
  -8  10   3          6.84          9.79         2.77 o                         
  -7  10   3         11.49         11.29         2.14 o                         
  -6  10   3          3.53          0.34         2.12 o                         
  -5  10   3          0.46         -1.91         1.91 o                         
  -4  10   3          9.39          8.09         2.32 o                         
  -3  10   3          2.32          0.32         3.06 o                         
  -2  10   3          1.36         -3.18         3.37 o                         
  -1  10   3          4.33          3.25         2.30 o                         
   0  10   3         13.59          7.82         2.67 o                         
   1  10   3         25.21         19.34         3.24 o                         
   2  10   3          3.14         -0.42         2.58 o                         
  -7  11   3          0.22         -1.57         2.67 o                         
  -6  11   3          0.42          0.56         2.90 o                         
  -5  11   3          0.68         -2.71         2.86 o                         
  -4  11   3         13.56          8.53         4.82 o                         
  -3  11   3          0.04         -4.20         4.20 o                         
  -2  11   3          0.75         -2.69         4.45 o                         
  -1  11   3          1.54         -3.85         4.45 o                         
   3 -13   4          4.23          2.41         4.63 o                         
   4 -13   4          8.47         12.28         5.12 o                         
  -1 -12   4          0.28         -2.42         2.42 o                         
   0 -12   4          0.02         -2.36         2.36 o                         
   1 -12   4          0.43         -2.06         3.36 o                         
   2 -12   4          5.59          3.32         3.56 o                         
   3 -12   4          0.50         -2.07         3.30 o                         
   4 -12   4          1.46          3.17         2.57 o                         
   5 -12   4          0.26         -2.18         2.18 o                         
   6 -12   4          0.02         -2.11         2.11 o                         
   7 -12   4          1.13         -3.49         4.03 o                         
  -3 -11   4          0.35         -2.78         4.54 o                         
  -2 -11   4          0.13         -1.66         2.41 o                         
  -1 -11   4         63.99         61.66         4.18 o                         
   0 -11   4          1.25         -2.16         2.16 o                         
   1 -11   4          0.15         -2.10         2.10 o                         
   2 -11   4          2.55         -2.14         2.14 o                         
   3 -11   4          1.77         -0.81         1.52 o                         
   4 -11   4         14.60         10.98         2.54 o                         
   5 -11   4          0.73         -2.25         2.31 o                         
   6 -11   4         31.98         34.60         2.41 o                         
   7 -11   4          3.07          5.02         2.10 o                         
   8 -11   4          5.77          2.67         2.07 o                         
   9 -11   4          4.62          2.06         2.01 o                         
  -5 -10   4          3.39         -3.46         3.46 o                         
  -4 -10   4         25.13         24.52         5.05 o                         
  -3 -10   4          0.28         -2.19         2.19 o                         
  -2 -10   4         12.88          8.48         2.66 o                         
  -1 -10   4          4.06          3.04         2.17 o                         
   0 -10   4         11.16          4.89         2.65 o                         
   1 -10   4         15.79         15.50         2.21 o                         
   2 -10   4          9.23         12.81         1.73 o                         
   3 -10   4          4.29          1.39         1.48 o                         
   4 -10   4          1.30         -2.17         2.17 o                         
   5 -10   4          7.19          6.79         1.61 o                         
   6 -10   4         49.57         52.69         2.77 o                         
   7 -10   4          0.08          1.77         1.38 o                         
   8 -10   4         10.73          3.75         2.10 o                         
   9 -10   4          6.01          8.49         2.20 o                         
  10 -10   4          5.13          5.09         1.94 o                         
  -6  -9   4          0.96         -2.30         2.30 o                         
  -5  -9   4          0.91         -3.36         3.36 o                         
  -4  -9   4         24.60         24.86         3.56 o                         
  -3  -9   4         13.35         10.15         2.31 o                         
  -2  -9   4         38.44         40.41         3.11 o                         
  -1  -9   4         26.84         22.12         2.54 o                         
   0  -9   4          9.72         -2.23         2.23 o                         
   1  -9   4          0.11         -1.17         1.17 o                         
   2  -9   4          0.05         -1.07         1.07 o                         
   3  -9   4          3.09          4.70         1.46 o                         
   4  -9   4          4.69          2.75         1.53 o                         
   5  -9   4         26.42         29.39         1.87 o                         
   6  -9   4         22.69         28.71         2.34 o                         
   7  -9   4         12.51         16.03         1.93 o                         
   8  -9   4          2.21          3.42         1.58 o                         
   9  -9   4          0.04          2.23         1.74 o                         
  10  -9   4          0.65         -0.04         1.66 o                         
  -7  -8   4          0.25         -1.85         1.89 o                         
  -6  -8   4          0.52         -2.01         2.01 o                         
  -5  -8   4          0.97         -1.70         1.70 o                         
  -4  -8   4          1.61         -2.02         2.02 o                         
  -3  -8   4          6.87          6.93         1.59 o                         
  -2  -8   4         58.93         56.65         2.67 o                         
  -1  -8   4         81.06         83.72         2.82 o                         
   0  -8   4         47.89         46.84         2.10 o                         
   1  -8   4         44.65         52.48         1.70 o                         
   2  -8   4          3.14          3.93         0.95 o                         
   3  -8   4        152.36        167.03         3.93 o                         
   4  -8   4        129.22        144.98         2.57 o                         
   5  -8   4         56.35         47.48         1.63 o                         
   6  -8   4         31.29         34.43         1.38 o                         
   7  -8   4          8.32          7.77         1.14 o                         
   8  -8   4        142.42        139.27         4.78 o                         
   9  -8   4          3.33          5.58         1.41 o                         
  10  -8   4          0.22         -0.80         2.05 o                         
  11  -8   4          2.14          1.91         1.66 o                         
  -8  -7   4         18.56         13.49         2.83 o                         
  -7  -7   4          5.17          2.30         2.00 o                         
  -6  -7   4         18.05          8.55         2.04 o                         
  -5  -7   4         19.96         13.49         1.83 o                         
  -4  -7   4         83.14         84.19         2.93 o                         
  -3  -7   4          2.63         -1.08         1.08 o                         
  -2  -7   4         43.17         37.02         1.98 o                         
  -1  -7   4          0.55         -0.95         0.95 o                         
   0  -7   4        362.76        379.28         4.73 o                         
   1  -7   4        164.01        181.42         2.66 o                         
   2  -7   4        442.04        448.85         6.97 o                         
   3  -7   4        219.20        212.98         3.31 o                         
   4  -7   4         13.05         12.55         0.80 o                         
   5  -7   4          0.66         -0.60         0.60 o                         
   6  -7   4         20.62         17.44         0.91 o                         
   7  -7   4          5.64          2.73         0.92 o                         
   8  -7   4         54.40         40.74         2.90 o                         
   9  -7   4         10.07         12.54         1.71 o                         
  10  -7   4          8.75         12.64         1.44 o                         
  11  -7   4          6.39          6.93         1.63 o                         
  -9  -6   4          1.98         -1.76         1.76 o                         
  -8  -6   4         11.35         11.74         2.25 o                         
  -7  -6   4         54.92         57.53         3.31 o                         
  -6  -6   4          5.47          4.21         1.30 o                         
  -5  -6   4        110.94        113.88         2.76 o                         
  -4  -6   4          0.09         -0.95         0.95 o                         
  -3  -6   4        348.73        335.62         5.18 o                         
  -2  -6   4        238.01        210.55         3.63 o                         
  -1  -6   4         10.82          9.08         0.93 o                         
   0  -6   4        208.80        195.01         2.69 o                         
   1  -6   4          0.66          2.04         0.57 o                         
   2  -6   4         70.73         67.53         1.49 o                         
   3  -6   4         31.53         28.41         1.01 o                         
   4  -6   4          0.04          1.15         0.55 o                         
   5  -6   4         17.82         19.83         0.96 o                         
   6  -6   4         68.26         73.44         1.85 o                         
   7  -6   4        105.26        115.31         2.84 o                         
   8  -6   4        116.84         98.85         2.66 o                         
   9  -6   4          0.40         -0.97         0.97 o                         
  10  -6   4          0.03         -0.74         1.08 o                         
  11  -6   4         14.11         12.46         2.08 o                         
 -10  -5   4          6.78          6.65         6.35 o                         
  -9  -5   4         63.82         67.99         3.37 o                         
  -8  -5   4         38.56         35.48         2.62 o                         
  -7  -5   4          0.32         -0.67         0.98 o                         
  -6  -5   4        136.57        158.68         3.05 o                         
  -5  -5   4          4.28         -0.50         0.85 o                         
  -4  -5   4        101.86        104.20         2.30 o                         
  -3  -5   4          6.21          7.62         0.79 o                         
  -2  -5   4        300.33        236.33         3.43 o                         
  -1  -5   4         15.82         25.53         0.89 o                         
   0  -5   4        304.27        301.32         3.94 o                         
   1  -5   4        533.84        560.36         5.42 o                         
   2  -5   4         38.94         43.66         1.17 o                         
   3  -5   4          7.38         11.01         0.81 o                         
   4  -5   4        148.56        134.05         1.82 o                         
   5  -5   4        226.93        223.56         2.83 o                         
   6  -5   4        169.72        154.09         2.95 o                         
   7  -5   4        116.32        113.28         3.12 o                         
   8  -5   4        252.46        242.32         7.65 o                         
   9  -5   4          9.40         10.63         1.26 o                         
  10  -5   4          2.84          0.81         1.11 o                         
  11  -5   4         10.31          9.09         1.45 o                         
 -10  -4   4         35.46         28.40         3.82 o                         
  -9  -4   4          9.22          5.39         1.92 o                         
  -8  -4   4          2.79         -1.10         2.88 o                         
  -7  -4   4         58.34         57.91         2.33 o                         
  -6  -4   4         64.56         56.96         1.83 o                         
  -5  -4   4        598.77        607.19         6.76 o                         
  -4  -4   4        614.27        597.45         6.15 o                         
  -3  -4   4        134.79        131.52         2.10 o                         
  -2  -4   4          3.22          3.41         0.49 o                         
  -1  -4   4       1120.00       1143.04        11.36 o                         
   0  -4   4         58.49         48.98         1.10 o                         
   1  -4   4       1772.88       1828.24        15.05 o                         
   2  -4   4        195.66        185.26         2.06 o                         
   3  -4   4         35.70         19.44         0.68 o                         
   4  -4   4        213.37        220.15         2.60 o                         
   5  -4   4          0.03         -0.42         0.42 o                         
   6  -4   4         42.17         30.51         1.34 o                         
   7  -4   4        105.38         95.77         2.27 o                         
   8  -4   4         62.68         40.72         2.18 o                         
   9  -4   4         51.11         57.72         2.43 o                         
  10  -4   4         12.94         12.76         1.81 o                         
  11  -4   4         40.26         44.43         2.45 o                         
 -11  -3   4          2.49         -0.68         1.71 o                         
 -10  -3   4          3.15          2.02         1.62 o                         
  -9  -3   4         60.83         61.69         3.05 o                         
  -8  -3   4        128.91        137.06         3.79 o                         
  -7  -3   4          0.22         -1.21         1.21 o                         
  -6  -3   4          0.60         -0.65         0.65 o                         
  -5  -3   4          1.60          0.62         0.56 o                         
  -4  -3   4        163.81        128.85         2.03 o                         
  -3  -3   4          0.47          1.52         0.38 o                         
  -2  -3   4       3185.17       3457.32        29.09 o                         
  -1  -3   4        745.77        771.71         7.01 o                         
   0  -3   4          5.23          2.03         0.37 o                         
   1  -3   4        174.37        178.31         2.47 o                         
   2  -3   4       2725.02       2782.33        22.68 o                         
   3  -3   4        579.90        582.28         6.06 o                         
   4  -3   4          2.75          4.91         0.54 o                         
   5  -3   4        232.80        230.86         2.67 o                         
   6  -3   4        273.01        278.56         3.70 o                         
   7  -3   4         11.94         12.17         1.03 o                         
   8  -3   4         73.25         52.36         1.93 o                         
   9  -3   4          0.12          0.20         1.01 o                         
  10  -3   4         20.85         23.44         2.10 o                         
  11  -3   4          7.53          7.41         1.76 o                         
 -11  -2   4         17.90         22.00         2.26 o                         
 -10  -2   4         82.58         81.87         3.37 o                         
  -9  -2   4        322.55        335.90         7.93 o                         
  -8  -2   4         80.80         75.12         2.73 o                         
  -7  -2   4         77.24         75.56         1.71 o                         
  -6  -2   4         25.11         22.98         0.92 o                         
  -5  -2   4         79.17         92.97         1.55 o                         
  -4  -2   4        164.26        161.61         2.00 o                         
  -3  -2   4       1665.69       1502.10        13.68 o                         
  -2  -2   4         67.02         63.51         1.18 o                         
  -1  -2   4       2478.42       2611.51        22.08 o                         
   0  -2   4       6282.09       6877.83        52.16 o                         
   1  -2   4        589.86        570.42         5.88 o                         
   2  -2   4        534.14        503.73         5.33 o                         
   3  -2   4         52.05         40.87         1.04 o                         
   4  -2   4         63.76         55.39         1.30 o                         
   5  -2   4        211.13        197.09         2.74 o                         
   6  -2   4         17.73         18.07         1.15 o                         
   7  -2   4         44.16         52.60         1.91 o                         
   8  -2   4        133.13        130.39         4.97 o                         
   9  -2   4          6.22          9.51         1.66 o                         
  10  -2   4          5.88          5.32         1.60 o                         
  11  -2   4          1.67         -0.36         2.29 o                         
 -11  -1   4          9.10          4.36         1.34 o                         
 -10  -1   4         29.81         27.01         1.79 o                         
  -9  -1   4         44.47         36.78         1.79 o                         
  -8  -1   4         87.80         92.09         2.45 o                         
  -7  -1   4          0.62          1.31         0.69 o                         
  -6  -1   4        493.18        496.67         5.08 o                         
  -5  -1   4        283.79        345.37         3.67 o                         
  -4  -1   4       4469.62       4915.42        43.27 o                         
  -3  -1   4        985.39        976.15         8.62 o                         
  -2  -1   4        995.68        995.35         8.40 o                         
  -1  -1   4       2989.46       3331.12        25.66 o                         
   0  -1   4       2830.11       2907.38        21.60 o                         
   1  -1   4          0.84         -0.12         0.36 o                         
   2  -1   4          9.54         -0.39         0.39 o                         
   3  -1   4        257.52        293.07         3.46 o                         
   4  -1   4       1265.19       1291.78        12.72 o                         
   5  -1   4        121.44        124.60         2.16 o                         
   6  -1   4          0.43          0.03         0.55 o                         
   7  -1   4          8.06          3.73         1.18 o                         
   8  -1   4         10.17         13.44         1.84 o                         
   9  -1   4         15.82         16.61         1.96 o                         
  10  -1   4          0.03         -1.57         1.77 o                         
  11  -1   4          5.35          3.56         2.79 o                         
 -12   0   4          0.01         -0.80         1.37 o                         
 -11   0   4          5.36          4.77         1.42 o                         
 -10   0   4         11.49          6.36         1.43 o                         
  -9   0   4          0.06         -1.23         1.23 o                         
  -8   0   4         53.50         42.68         3.45 o                         
  -7   0   4         30.19         23.72         1.39 o                         
  -6   0   4         26.98         30.65         1.26 o                         
  -5   0   4        547.40        525.56         6.04 o                         
  -4   0   4        230.92        252.94         5.74 o                         
  -3   0   4       2194.57       2134.40        18.32 o                         
  -2   0   4         31.86         39.31         0.83 o                         
  -1   0   4        599.06        646.81         5.28 o                         
   0   0   4       1050.66       1105.63         8.97 o                         
   1   0   4         39.01         28.89         0.96 o                         
   2   0   4         45.77         38.54         1.06 o                         
   3   0   4          6.22          6.80         0.59 o                         
   4   0   4        730.25        785.75         9.45 o                         
   5   0   4         79.46         75.21         1.88 o                         
   6   0   4          4.78          1.23         0.74 o                         
   7   0   4         70.89         60.14         3.30 o                         
   8   0   4         81.37         61.42         3.21 o                         
   9   0   4          0.05          0.56         3.48 o                         
  10   0   4         17.74          8.18         2.59 o                         
 -12   1   4          1.13          0.69         1.91 o                         
 -11   1   4          8.06          7.76         1.44 o                         
 -10   1   4        136.03        163.63         5.11 o                         
  -9   1   4        131.55        136.78         4.40 o                         
  -8   1   4         12.34         14.58         1.68 o                         
  -7   1   4         62.96         51.78         2.09 o                         
  -6   1   4        413.18        447.09         7.86 o                         
  -5   1   4        126.69        131.78         2.66 o                         
  -4   1   4        472.33        518.92         5.46 o                         
  -3   1   4        108.42         92.29         1.74 o                         
  -2   1   4       1322.39       1341.63        11.83 o                         
  -1   1   4       1992.44       2063.30        17.07 o                         
   0   1   4       2599.67       2660.08        22.90 o                         
   1   1   4       1151.00       1244.32        11.14 o                         
   2   1   4         42.10         57.46         1.43 o                         
   3   1   4          7.51          6.88         0.63 o                         
   4   1   4        369.67        368.55         6.83 o                         
   5   1   4         40.93         38.11         1.55 o                         
   6   1   4          0.13         -0.78         0.78 o                         
   7   1   4        166.42        151.89         3.26 o                         
   8   1   4          1.01         -0.37         1.83 o                         
   9   1   4          0.13         -2.00         2.00 o                         
  10   1   4         65.82         81.64         6.54 o                         
 -12   2   4          0.02          1.69         3.73 o                         
 -11   2   4         18.75         19.38         2.07 o                         
 -10   2   4         26.40         18.82         2.03 o                         
  -9   2   4          0.78          4.73         1.53 o                         
  -8   2   4         43.54         43.25         3.67 o                         
  -7   2   4         62.81         72.80         2.56 o                         
  -6   2   4         28.01         26.49         1.20 o                         
  -5   2   4        124.68        106.20         1.66 o                         
  -4   2   4          0.40         -0.61         0.61 o                         
  -3   2   4        239.35        269.66         2.94 o                         
  -2   2   4        488.55        479.00         4.78 o                         
  -1   2   4          1.64          3.40         0.46 o                         
   0   2   4         21.17         23.54         0.80 o                         
   1   2   4        915.68        878.19         8.67 o                         
   2   2   4        425.74        429.10         5.69 o                         
   3   2   4        978.77        939.19         9.86 o                         
   4   2   4        424.66        429.36         6.02 o                         
   5   2   4        197.38        168.87         3.56 o                         
   6   2   4          4.33         -0.40         1.32 o                         
   7   2   4          4.62          1.35         1.49 o                         
   8   2   4          8.22          9.16         1.74 o                         
   9   2   4         13.97         16.35         3.10 o                         
 -12   3   4          0.01          3.08         4.03 o                         
 -11   3   4         24.64         31.51         5.40 o                         
 -10   3   4         50.82         46.88         2.49 o                         
  -9   3   4          0.08          1.65         1.15 o                         
  -8   3   4          1.12          1.04         1.13 o                         
  -7   3   4         17.95         14.60         1.04 o                         
  -6   3   4        192.68        214.15         3.15 o                         
  -5   3   4        111.09        104.73         2.18 o                         
  -4   3   4        307.54        251.54         3.09 o                         
  -3   3   4        130.86        120.40         1.70 o                         
  -2   3   4        479.70        479.78         5.44 o                         
  -1   3   4         92.85         75.25         1.67 o                         
   0   3   4         59.18         52.60         1.41 o                         
   1   3   4        305.33        326.21         4.45 o                         
   2   3   4          2.37         -0.54         0.60 o                         
   3   3   4        153.81        151.95         2.86 o                         
   4   3   4        147.75        142.08         3.70 o                         
   5   3   4          0.01         -1.18         1.18 o                         
   6   3   4        163.89        161.51         5.54 o                         
   7   3   4        130.13        141.56         5.33 o                         
   8   3   4        163.65        178.45         8.18 o                         
   9   3   4          2.24         -1.74         1.74 o                         
 -12   4   4          0.57          0.72         4.00 o                         
 -11   4   4          0.14          0.12         1.44 o                         
 -10   4   4         32.30         33.19         2.26 o                         
  -9   4   4         13.36         15.45         1.59 o                         
  -8   4   4         21.50         25.25         2.05 o                         
  -7   4   4        251.57        258.64         6.67 o                         
  -6   4   4         34.12         32.67         1.37 o                         
  -5   4   4        126.21        122.98         2.05 o                         
  -4   4   4         81.06         85.06         1.85 o                         
  -3   4   4         56.25         53.04         1.42 o                         
  -2   4   4          6.57          7.81         0.72 o                         
  -1   4   4       1117.29       1083.22        12.03 o                         
   0   4   4        129.78        133.58         2.77 o                         
   1   4   4        612.26        599.78         8.72 o                         
   2   4   4        149.23        143.63         3.10 o                         
   3   4   4        184.25        171.04         4.22 o                         
   4   4   4         32.66         34.45         2.14 o                         
   5   4   4          1.01         -1.39         1.39 o                         
   6   4   4         15.95         17.70         2.39 o                         
   7   4   4         88.62         92.79         8.22 o                         
   8   4   4          1.15          4.03         2.04 o                         
 -11   5   4         20.05         19.04         2.06 o                         
 -10   5   4          7.18          2.97         1.53 o                         
  -9   5   4          3.17          0.64         1.28 o                         
  -8   5   4         17.05          9.62         1.54 o                         
  -7   5   4         28.39         27.39         1.93 o                         
  -6   5   4         25.29         23.61         1.26 o                         
  -5   5   4          5.06          4.17         0.75 o                         
  -4   5   4        257.77        284.24         3.47 o                         
  -3   5   4         84.99         75.14         2.15 o                         
  -2   5   4         41.86         42.37         1.52 o                         
  -1   5   4        215.84        217.74         3.55 o                         
   0   5   4          0.31         -0.93         0.93 o                         
   1   5   4         39.80         34.60         1.88 o                         
   2   5   4         58.37         54.56         2.67 o                         
   3   5   4         31.98         34.96         2.20 o                         
   4   5   4         16.78          8.28         1.70 o                         
   5   5   4         82.38         70.30         3.59 o                         
   6   5   4         38.32         33.51         3.28 o                         
   7   5   4          0.10         -0.18         2.06 o                         
 -11   6   4         16.28         15.80         2.09 o                         
 -10   6   4          5.59          6.70         1.79 o                         
  -9   6   4         18.72         20.11         1.90 o                         
  -8   6   4         22.49         23.37         1.97 o                         
  -7   6   4          3.85          3.20         1.47 o                         
  -6   6   4         13.45         11.86         1.22 o                         
  -5   6   4         10.11          9.10         1.03 o                         
  -4   6   4         24.84         23.27         1.06 o                         
  -3   6   4        143.68        131.81         3.21 o                         
  -2   6   4          6.82         10.05         1.41 o                         
  -1   6   4         24.68         13.21         1.37 o                         
   0   6   4          4.38         -0.68         1.10 o                         
   1   6   4         72.40         71.39         3.08 o                         
   2   6   4         11.43          9.01         1.60 o                         
   3   6   4         47.72         46.92         2.80 o                         
   4   6   4          0.36          2.19         1.68 o                         
   5   6   4         13.83         15.21         2.48 o                         
   6   6   4         53.42         60.53         4.37 o                         
 -11   7   4          1.03          0.99         2.05 o                         
 -10   7   4          0.18         -1.10         1.92 o                         
  -9   7   4          6.11          7.12         2.19 o                         
  -8   7   4         25.51         30.10         2.83 o                         
  -7   7   4          5.85          6.06         1.21 o                         
  -6   7   4          6.69          5.79         1.30 o                         
  -5   7   4          8.51          6.40         1.42 o                         
  -4   7   4          9.94          6.84         1.22 o                         
  -3   7   4          6.36          6.50         1.20 o                         
  -2   7   4         12.19         12.01         1.81 o                         
  -1   7   4         19.71         15.11         1.99 o                         
   0   7   4         40.49         41.98         3.14 o                         
   1   7   4          1.07          1.95         1.91 o                         
   2   7   4         21.31         23.88         2.78 o                         
   3   7   4         57.83         58.88         3.82 o                         
   4   7   4        189.74        197.02         7.81 o                         
   5   7   4         36.46         39.04         5.20 o                         
 -10   8   4          9.66          9.59         2.43 o                         
  -9   8   4          7.81         10.70         2.48 o                         
  -8   8   4          8.10         10.97         2.43 o                         
  -7   8   4          0.78         -0.09         1.51 o                         
  -6   8   4          5.10          4.02         1.43 o                         
  -5   8   4         93.68         99.31         3.84 o                         
  -4   8   4         26.89         28.94         2.29 o                         
  -3   8   4          5.96          2.14         1.43 o                         
  -2   8   4          3.08         -0.29         1.30 o                         
  -1   8   4          2.59         -0.36         1.76 o                         
   0   8   4          1.62          1.91         2.05 o                         
   1   8   4         49.43         49.50         3.69 o                         
   2   8   4         16.97         19.64         2.91 o                         
   3   8   4          3.17          0.04         2.73 o                         
   4   8   4         25.83         31.38         6.08 o                         
  -9   9   4          2.51          4.87         3.13 o                         
  -8   9   4          1.61          2.75         2.31 o                         
  -7   9   4          0.29          0.20         1.80 o                         
  -6   9   4         12.34         14.21         1.88 o                         
  -5   9   4          2.97         -1.86         1.86 o                         
  -4   9   4          0.86         -2.07         2.07 o                         
  -3   9   4         46.67         44.32         2.59 o                         
  -2   9   4         15.18         15.96         3.73 o                         
  -1   9   4          1.70         -0.15         1.95 o                         
   0   9   4          6.00          5.01         2.48 o                         
   1   9   4          3.61          1.82         2.47 o                         
   2   9   4         21.64         25.97         4.40 o                         
  -8  10   4         10.01         11.84         2.23 o                         
  -7  10   4          5.76          6.97         2.45 o                         
  -6  10   4          3.46          1.15         1.84 o                         
  -5  10   4          0.11         -2.03         2.03 o                         
  -4  10   4          2.89         -0.97         2.19 o                         
  -3  10   4          1.48          1.64         3.35 o                         
  -2  10   4          9.57          7.86         6.86 o                         
  -1  10   4          0.23         -3.18         3.18 o                         
   0  10   4          2.05          0.35         4.32 o                         
  -4  11   4          0.10         -3.61         4.38 o                         
   3 -13   5          1.66         -3.16         4.28 o                         
  -1 -12   5          0.02         -2.46         2.46 o                         
   0 -12   5          2.95          4.01         2.71 o                         
   1 -12   5          0.19          2.30         3.28 o                         
   2 -12   5          0.42         -0.06         3.26 o                         
   3 -12   5          3.39          2.08         3.59 o                         
   4 -12   5          0.03         -2.25         2.25 o                         
   5 -12   5          0.01         -0.94         2.45 o                         
   6 -12   5          1.21          0.84         2.44 o                         
   7 -12   5          7.04          6.52         2.51 o                         
  -3 -11   5          6.57          1.57         5.50 o                         
  -2 -11   5         21.72         28.95         3.43 o                         
  -1 -11   5          4.07         -0.70         2.37 o                         
   0 -11   5          4.21         -0.47         2.31 o                         
   1 -11   5          1.15         -1.12         2.50 o                         
   2 -11   5          1.13          2.66         3.93 o                         
   3 -11   5          0.19         -0.83         1.83 o                         
   4 -11   5          6.14          7.23         2.61 o                         
   5 -11   5          0.17         -1.41         2.14 o                         
   6 -11   5          1.46         -1.27         1.70 o                         
   7 -11   5         24.34         23.94         2.67 o                         
   8 -11   5         27.14         30.34         5.15 o                         
  -5 -10   5          5.10          3.53         3.73 o                         
  -4 -10   5         11.80          4.72         4.10 o                         
  -3 -10   5         14.17          8.10         3.42 o                         
  -2 -10   5         10.11         11.40         2.55 o                         
  -1 -10   5         12.38         21.15         3.19 o                         
   0 -10   5          2.37         -0.84         2.22 o                         
   1 -10   5         73.45         84.17         4.09 o                         
   2 -10   5         16.60         20.09         1.92 o                         
   3 -10   5          0.00         -1.91         1.91 o                         
   4 -10   5         51.20         53.14         4.12 o                         
   5 -10   5          0.46         -1.01         1.74 o                         
   6 -10   5          0.06         -1.29         1.29 o                         
   7 -10   5          1.96         -1.80         1.89 o                         
   8 -10   5          0.18          2.83         2.04 o                         
   9 -10   5         24.49         28.34         2.89 o                         
  -6  -9   5          1.89         -1.67         3.28 o                         
  -5  -9   5          7.77          5.74         2.78 o                         
  -4  -9   5         17.39         13.57         3.22 o                         
  -3  -9   5          0.09         -1.79         1.79 o                         
  -2  -9   5        105.63        116.86         5.76 o                         
  -1  -9   5         56.48         64.18         4.43 o                         
   0  -9   5          0.06         -2.06         2.06 o                         
   1  -9   5          4.00          0.88         1.32 o                         
   2  -9   5         94.77         99.31         3.23 o                         
   3  -9   5         47.88         43.54         3.13 o                         
   4  -9   5          7.86          5.01         2.18 o                         
   5  -9   5          4.70          7.71         1.47 o                         
   6  -9   5         26.17         34.30         2.28 o                         
   7  -9   5         67.67         73.67         2.74 o                         
   8  -9   5         27.19         27.06         2.68 o                         
   9  -9   5          3.72          2.56         1.76 o                         
  10  -9   5         12.77         13.16         2.21 o                         
  -7  -8   5          0.58         -1.71         1.71 o                         
  -6  -8   5          6.66          7.83         2.27 o                         
  -5  -8   5          7.65          2.73         1.71 o                         
  -4  -8   5         38.51         35.62         2.45 o                         
  -3  -8   5         59.52         70.60         3.65 o                         
  -2  -8   5         94.73         91.70         3.90 o                         
  -1  -8   5        224.03        231.30         4.27 o                         
   0  -8   5         51.09         63.10         2.01 o                         
   1  -8   5         73.41         63.00         2.25 o                         
   2  -8   5          2.38          0.73         0.88 o                         
   3  -8   5          2.50          1.49         1.07 o                         
   4  -8   5         43.98         45.28         1.84 o                         
   5  -8   5          3.80          2.77         0.97 o                         
   6  -8   5          4.89          1.02         0.85 o                         
   7  -8   5         37.27         42.14         1.95 o                         
   8  -8   5         10.66         14.04         2.04 o                         
   9  -8   5          9.45          2.97         2.47 o                         
  10  -8   5          0.03         -0.53         1.56 o                         
  -8  -7   5          0.00         -1.72         1.72 o                         
  -7  -7   5         80.62         97.09         4.33 o                         
  -6  -7   5        217.45        231.12         6.30 o                         
  -5  -7   5        133.25        139.69         4.00 o                         
  -4  -7   5        599.30        589.26         8.90 o                         
  -3  -7   5          0.02         -1.04         1.04 o                         
  -2  -7   5          5.48          3.32         1.09 o                         
  -1  -7   5        130.35        132.07         3.24 o                         
   0  -7   5          8.67          7.05         0.98 o                         
   1  -7   5        120.47        113.38         2.19 o                         
   2  -7   5         41.11         32.65         1.50 o                         
   3  -7   5         58.49         69.23         1.53 o                         
   4  -7   5        103.85        110.84         1.87 o                         
   5  -7   5          7.16          8.68         0.88 o                         
   6  -7   5         74.46         59.88         1.80 o                         
   7  -7   5         10.00          8.05         1.05 o                         
   8  -7   5          1.71          0.04         1.10 o                         
   9  -7   5         16.22         16.11         1.53 o                         
  10  -7   5          0.07          0.97         1.19 o                         
  11  -7   5          1.40          0.78         1.69 o                         
  -9  -6   5          0.57         -0.29         1.89 o                         
  -8  -6   5         56.65         67.60         3.73 o                         
  -7  -6   5         53.35         57.84         3.32 o                         
  -6  -6   5         10.31         12.82         1.58 o                         
  -5  -6   5         20.32         19.83         1.40 o                         
  -4  -6   5         87.51         85.29         2.33 o                         
  -3  -6   5        309.57        300.49         4.08 o                         
  -2  -6   5          3.54          5.06         0.87 o                         
  -1  -6   5         47.02         46.80         1.67 o                         
   0  -6   5         61.32         64.62         1.72 o                         
   1  -6   5        288.07        299.43         3.44 o                         
   2  -6   5         42.08         25.75         0.89 o                         
   3  -6   5          0.43         -0.46         0.46 o                         
   4  -6   5         67.32         55.77         1.27 o                         
   5  -6   5        158.08        156.02         2.54 o                         
   6  -6   5         25.73         15.78         0.87 o                         
   7  -6   5         14.37          8.74         2.00 o                         
   8  -6   5         23.16         17.43         2.33 o                         
   9  -6   5          0.02         -0.33         1.41 o                         
  10  -6   5          3.99          3.98         1.41 o                         
  11  -6   5         29.14         31.12         2.39 o                         
 -10  -5   5          3.92          1.14         2.55 o                         
  -9  -5   5        149.59        174.95         5.26 o                         
  -8  -5   5         50.75         57.33         2.72 o                         
  -7  -5   5          3.96          2.43         1.09 o                         
  -6  -5   5         43.28         32.58         1.73 o                         
  -5  -5   5         35.21         40.25         1.69 o                         
  -4  -5   5         61.27         56.80         1.68 o                         
  -3  -5   5        463.71        443.23         4.68 o                         
  -2  -5   5        553.79        496.11         6.79 o                         
  -1  -5   5         40.47         58.64         1.43 o                         
   0  -5   5       2725.98       2872.27        27.43 o                         
   1  -5   5        210.23        248.12         2.92 o                         
   2  -5   5         19.69         18.11         0.74 o                         
   3  -5   5          0.71          0.39         0.42 o                         
   4  -5   5        542.15        505.94         5.24 o                         
   5  -5   5          6.59          6.53         0.72 o                         
   6  -5   5         16.86         16.88         0.92 o                         
   7  -5   5          0.09          0.73         1.12 o                         
   8  -5   5          0.03         -0.03         1.08 o                         
   9  -5   5          0.22          0.69         1.23 o                         
  10  -5   5         45.48         50.83         2.66 o                         
  11  -5   5          2.57         -0.93         1.44 o                         
 -10  -4   5         18.54         16.06         2.27 o                         
  -9  -4   5         14.39         12.60         2.01 o                         
  -8  -4   5         75.85         86.70         2.97 o                         
  -7  -4   5         13.06         13.60         1.86 o                         
  -6  -4   5        400.00        425.03         5.57 o                         
  -5  -4   5        235.13        225.16         3.41 o                         
  -4  -4   5        135.67        169.79         2.34 o                         
  -3  -4   5        533.23        513.08         5.40 o                         
  -2  -4   5        779.13        794.08         7.37 o                         
  -1  -4   5          1.90         -0.47         0.47 o                         
   0  -4   5          4.31          9.54         0.61 o                         
   1  -4   5         25.43         14.58         0.79 o                         
   2  -4   5         19.10         21.49         0.80 o                         
   3  -4   5       1701.12       1800.51        17.49 o                         
   4  -4   5        317.56        324.33         3.87 o                         
   5  -4   5         67.85         61.51         1.44 o                         
   6  -4   5          0.57         -0.13         0.64 o                         
   7  -4   5        164.35        163.22         3.18 o                         
   8  -4   5          0.82          2.85         1.64 o                         
   9  -4   5          7.43          6.10         1.35 o                         
  10  -4   5         21.58         14.49         1.74 o                         
  11  -4   5          0.81         -0.26         2.02 o                         
 -11  -3   5         17.78         20.51         2.17 o                         
 -10  -3   5          8.85         14.12         1.84 o                         
  -9  -3   5          0.19         -0.83         1.28 o                         
  -8  -3   5          2.45          1.01         0.94 o                         
  -7  -3   5         50.12         47.76         1.56 o                         
  -6  -3   5          2.82          1.93         0.63 o                         
  -5  -3   5        570.45        534.82         5.34 o                         
  -4  -3   5        180.34        137.76         2.19 o                         
  -3  -3   5        196.81        247.83         2.93 o                         
  -2  -3   5       1610.14       1722.55        15.74 o                         
  -1  -3   5         62.54         53.76         1.28 o                         
   0  -3   5         14.09         14.28         0.68 o                         
   1  -3   5        109.20        123.47         1.96 o                         
   2  -3   5         88.80         94.14         1.54 o                         
   3  -3   5        583.78        590.05         6.30 o                         
   4  -3   5          0.07         -0.53         0.53 o                         
   5  -3   5        106.62        107.63         1.86 o                         
   6  -3   5         24.49         21.70         1.09 o                         
   7  -3   5        192.95        204.70         4.13 o                         
   8  -3   5         10.41          6.87         1.35 o                         
   9  -3   5         31.73         36.32         2.55 o                         
  10  -3   5          2.53         -1.37         1.49 o                         
  11  -3   5          2.12         -0.71         2.06 o                         
 -11  -2   5          2.62          2.51         1.88 o                         
 -10  -2   5         44.61         51.25         3.42 o                         
  -9  -2   5         19.16         11.30         1.59 o                         
  -8  -2   5         48.92         48.51         2.16 o                         
  -7  -2   5        452.37        510.27         7.09 o                         
  -6  -2   5         46.63         33.69         1.09 o                         
  -5  -2   5        420.82        420.17         4.53 o                         
  -4  -2   5        857.41        917.44         9.33 o                         
  -3  -2   5         40.92         26.66         0.82 o                         
  -2  -2   5        268.19        250.18         2.62 o                         
  -1  -2   5        384.08        411.07         4.11 o                         
   0  -2   5       2211.54       2466.10        20.04 o                         
   1  -2   5       2463.89       2930.31        27.78 o                         
   2  -2   5         19.38          9.70         0.61 o                         
   3  -2   5         48.33         57.63         1.47 o                         
   4  -2   5         22.18         21.66         0.89 o                         
   5  -2   5         53.47         57.03         1.54 o                         
   6  -2   5        112.22        105.32         2.17 o                         
   7  -2   5        671.85        641.15        12.05 o                         
   8  -2   5         38.45         22.31         2.69 o                         
   9  -2   5         44.97         40.20         2.68 o                         
  10  -2   5         22.44         30.25         6.69 o                         
 -11  -1   5          0.71          1.49         1.66 o                         
 -10  -1   5          1.03         -1.15         1.95 o                         
  -9  -1   5          4.55         -0.39         1.26 o                         
  -8  -1   5         81.67         66.83         2.90 o                         
  -7  -1   5        158.16        161.95         3.46 o                         
  -6  -1   5          0.82          1.54         0.55 o                         
  -5  -1   5        259.88        257.95         3.06 o                         
  -4  -1   5        661.74        623.04         6.20 o                         
  -3  -1   5        564.17        581.41         5.25 o                         
  -2  -1   5         18.02         17.31         0.66 o                         
  -1  -1   5        432.98        450.20         4.47 o                         
   0  -1   5       3356.72       3640.43        29.58 o                         
   1  -1   5        635.49        714.28         7.47 o                         
   2  -1   5        223.97        224.16         3.17 o                         
   3  -1   5        626.39        630.58         7.86 o                         
   4  -1   5        183.11        176.43         2.85 o                         
   5  -1   5        469.05        450.50         6.03 o                         
   6  -1   5         59.79         53.55         1.90 o                         
   7  -1   5         49.66         49.57         2.61 o                         
   8  -1   5          6.58         11.26         1.93 o                         
   9  -1   5         17.64         23.03         2.88 o                         
  10  -1   5         19.82         11.95         2.67 o                         
 -12   0   5          0.32          0.31         3.34 o                         
 -11   0   5          0.60          1.51         1.43 o                         
 -10   0   5         17.75         18.81         1.80 o                         
  -9   0   5         45.88         62.49         2.69 o                         
  -8   0   5         36.89         21.94         1.67 o                         
  -7   0   5         91.22        106.32         2.65 o                         
  -6   0   5        155.67        162.16         2.44 o                         
  -5   0   5         53.39         53.38         1.34 o                         
  -4   0   5        119.04        138.30         2.01 o                         
  -3   0   5       1176.90       1196.12        10.67 o                         
  -2   0   5        184.80        208.72         2.36 o                         
  -1   0   5       1506.88       1639.76        13.74 o                         
   0   0   5        731.55        836.78         7.74 o                         
   1   0   5        926.64       1008.16         9.22 o                         
   2   0   5         15.15         11.80         1.00 o                         
   3   0   5         71.44         68.86         1.50 o                         
   4   0   5        162.57        158.07         2.90 o                         
   5   0   5        149.18        123.44         2.58 o                         
   6   0   5        164.32        169.68         3.50 o                         
   7   0   5          0.04         -0.53         0.95 o                         
   8   0   5         34.85         41.19         3.59 o                         
   9   0   5          0.90          0.15         1.96 o                         
  10   0   5          0.93          3.35         2.49 o                         
 -12   1   5          9.98          9.46         1.92 o                         
 -11   1   5         23.55         19.38         1.80 o                         
 -10   1   5          0.07         -2.00         2.00 o                         
  -9   1   5          2.34          2.59         1.70 o                         
  -8   1   5        135.98        157.71         6.78 o                         
  -7   1   5        252.83        265.00         4.27 o                         
  -6   1   5        118.21        119.01         2.84 o                         
  -5   1   5          0.02         -0.49         0.49 o                         
  -4   1   5         55.63         58.43         1.26 o                         
  -3   1   5        270.86        251.19         2.74 o                         
  -2   1   5        620.49        577.61         5.62 o                         
  -1   1   5         36.81         29.30         0.91 o                         
   0   1   5        272.67        341.84         3.70 o                         
   1   1   5       2531.48       2685.72        23.28 o                         
   2   1   5          0.16         -0.17         0.55 o                         
   3   1   5       1117.09       1047.91        12.44 o                         
   4   1   5        390.73        368.44         5.88 o                         
   5   1   5          6.10          0.24         1.22 o                         
   6   1   5          6.01         -0.16         1.44 o                         
   7   1   5        221.45        229.98         5.68 o                         
   8   1   5         21.15         13.23         1.73 o                         
   9   1   5         21.56         24.85         3.36 o                         
 -12   2   5         12.13         16.32         1.69 o                         
 -11   2   5          8.58         10.67         2.35 o                         
 -10   2   5          0.55          1.26         1.52 o                         
  -9   2   5         21.01         23.66         2.75 o                         
  -8   2   5          1.98          5.94         1.32 o                         
  -7   2   5          3.69          0.26         0.83 o                         
  -6   2   5         28.56         22.75         0.89 o                         
  -5   2   5         67.42         66.54         1.71 o                         
  -4   2   5       1835.30       1853.46        20.10 o                         
  -3   2   5          6.20          7.05         0.55 o                         
  -2   2   5          0.46         -0.20         0.41 o                         
  -1   2   5        179.54        175.97         2.59 o                         
   0   2   5         39.85         37.47         1.34 o                         
   1   2   5        199.55        189.02         2.83 o                         
   2   2   5         57.24         57.36         1.67 o                         
   3   2   5         10.98         10.67         1.31 o                         
   4   2   5         29.95         23.18         1.67 o                         
   5   2   5          6.26          1.25         1.59 o                         
   6   2   5        102.93        117.70         4.63 o                         
   7   2   5          0.04          0.99         1.50 o                         
   8   2   5         23.05         34.96         3.27 o                         
   9   2   5          0.50         -0.60         3.13 o                         
 -12   3   5          0.39          2.95         1.89 o                         
 -11   3   5          9.72         14.32         2.10 o                         
 -10   3   5          1.14          1.81         1.55 o                         
  -9   3   5         88.48         86.26         2.95 o                         
  -8   3   5          0.42          0.09         1.22 o                         
  -7   3   5          0.20         -1.45         1.45 o                         
  -6   3   5         37.56         28.50         1.21 o                         
  -5   3   5          8.57          5.12         0.76 o                         
  -4   3   5        946.09        957.46         9.97 o                         
  -3   3   5         28.49         20.50         0.82 o                         
  -2   3   5          6.79         10.61         0.78 o                         
  -1   3   5        520.17        483.82         5.69 o                         
   0   3   5          0.60          3.60         0.77 o                         
   1   3   5         76.71         64.10         2.05 o                         
   2   3   5          5.22          5.86         2.10 o                         
   3   3   5         14.57         12.40         1.48 o                         
   4   3   5          0.13         -1.04         1.04 o                         
   5   3   5          0.19          1.23         1.67 o                         
   6   3   5          0.27          0.14         1.65 o                         
   7   3   5          8.31         13.51         3.31 o                         
   8   3   5          1.64         -0.80         1.73 o                         
 -12   4   5          4.02          4.39         1.94 o                         
 -11   4   5          8.54          7.81         1.83 o                         
 -10   4   5          1.14          2.80         1.60 o                         
  -9   4   5         11.92         11.79         1.62 o                         
  -8   4   5         39.58         47.40         2.51 o                         
  -7   4   5          0.00         -0.89         1.26 o                         
  -6   4   5        136.42        146.32         2.84 o                         
  -5   4   5         44.70         41.44         1.38 o                         
  -4   4   5          0.14         -0.07         0.55 o                         
  -3   4   5         17.10         18.59         1.00 o                         
  -2   4   5        119.64        118.16         2.29 o                         
  -1   4   5          2.30          2.89         0.83 o                         
   0   4   5          0.46         -1.26         1.26 o                         
   1   4   5          4.77         -0.93         1.39 o                         
   2   4   5        327.01        317.58         7.01 o                         
   3   4   5          0.57          1.38         1.18 o                         
   4   4   5        256.30        259.02         5.81 o                         
   5   4   5         84.80         89.39         3.93 o                         
   6   4   5          4.25          9.40         2.33 o                         
   7   4   5          0.43         -1.93         1.93 o                         
 -11   5   5         11.83          8.76         1.93 o                         
 -10   5   5          5.56          4.95         1.74 o                         
  -9   5   5          3.11          2.05         1.48 o                         
  -8   5   5          7.99          6.05         1.58 o                         
  -7   5   5          5.31          0.07         1.44 o                         
  -6   5   5        155.01        151.41         3.30 o                         
  -5   5   5          1.79          1.00         0.77 o                         
  -4   5   5        243.74        252.29         3.28 o                         
  -3   5   5         27.43         23.04         1.44 o                         
  -2   5   5         17.37         17.62         1.25 o                         
  -1   5   5        127.91        137.33         3.17 o                         
   0   5   5         42.39         34.32         2.65 o                         
   1   5   5         98.83        100.14         3.13 o                         
   2   5   5          8.24         10.83         1.73 o                         
   3   5   5        177.24        202.58         5.16 o                         
   4   5   5         22.29         29.37         2.55 o                         
   5   5   5        216.97        221.63         6.45 o                         
   6   5   5          4.20          2.68         2.13 o                         
   7   5   5         49.01         75.82         5.02 o                         
 -11   6   5          0.32          0.12         1.97 o                         
 -10   6   5          0.07         -1.29         1.68 o                         
  -9   6   5          0.02         -1.48         1.48 o                         
  -8   6   5          6.66          3.78         1.63 o                         
  -7   6   5          1.62         -1.07         1.07 o                         
  -6   6   5          1.19         -1.15         1.15 o                         
  -5   6   5         65.87         65.27         2.54 o                         
  -4   6   5         61.45         72.50         1.82 o                         
  -3   6   5          4.85          2.33         1.35 o                         
  -2   6   5        148.34        133.18         3.70 o                         
  -1   6   5          3.24         -1.32         1.32 o                         
   0   6   5        467.42        477.95         9.00 o                         
   1   6   5        125.11        131.10         4.93 o                         
   2   6   5         90.15        103.44         6.74 o                         
   3   6   5         29.60         30.79         3.78 o                         
   4   6   5          8.36         17.13         3.30 o                         
   5   6   5         27.75         22.97         3.37 o                         
   6   6   5         56.74         81.67         7.11 o                         
 -11   7   5          0.57         -1.82         3.08 o                         
 -10   7   5          0.29         -0.85         2.06 o                         
  -9   7   5          2.98          3.20         2.22 o                         
  -8   7   5         12.40         10.07         2.42 o                         
  -7   7   5         40.48         51.39         2.78 o                         
  -6   7   5          6.38          4.06         1.43 o                         
  -5   7   5         80.80         77.56         2.96 o                         
  -4   7   5          4.56          3.15         1.33 o                         
  -3   7   5         11.02          9.51         1.41 o                         
  -2   7   5         23.94         24.47         2.07 o                         
  -1   7   5          0.35         -0.09         1.52 o                         
   0   7   5          6.23          9.43         2.40 o                         
   1   7   5         44.87         49.86         3.56 o                         
   2   7   5         72.68         69.94         4.19 o                         
   3   7   5         72.99         76.74         5.42 o                         
   4   7   5         44.38         49.78         4.49 o                         
   5   7   5         79.83        104.49         8.31 o                         
 -10   8   5          0.61          1.26         2.76 o                         
  -9   8   5          4.18          1.47         2.18 o                         
  -8   8   5          0.01          0.57         2.12 o                         
  -7   8   5          0.02         -1.65         1.65 o                         
  -6   8   5          7.85          9.39         1.75 o                         
  -5   8   5         22.08         21.65         2.15 o                         
  -4   8   5          0.51         -1.43         1.43 o                         
  -3   8   5         13.28         13.72         2.20 o                         
  -2   8   5         56.05         61.23         3.65 o                         
  -1   8   5         12.67         16.15         2.61 o                         
   0   8   5          0.06         -1.91         1.91 o                         
   1   8   5         14.22         14.38         2.78 o                         
   2   8   5          6.83          6.41         2.71 o                         
   3   8   5          3.89          1.64         2.72 o                         
  -9   9   5          3.76          4.73         3.12 o                         
  -8   9   5          5.42          4.71         1.91 o                         
  -7   9   5          5.99          4.97         2.37 o                         
  -6   9   5         11.75          8.81         1.96 o                         
  -5   9   5          4.13          5.30         1.91 o                         
  -4   9   5         13.39         10.04         2.47 o                         
  -3   9   5         12.06         14.68         3.95 o                         
  -2   9   5          4.06          7.96         3.69 o                         
  -1   9   5          5.77          5.28         2.47 o                         
   0   9   5         48.58         49.62         3.99 o                         
   1   9   5         50.66         62.68         4.53 o                         
  -7  10   5         13.91         12.40         5.99 o                         
  -6  10   5          0.06         -2.83         2.83 o                         
  -5  10   5          1.17          0.84         3.21 o                         
  -4  10   5         18.39         26.78         5.67 o                         
  -3  10   5         17.19          9.23         4.92 o                         
  -2  10   5          6.55         -1.99         4.55 o                         
  -1  10   5          2.19         -4.53         4.53 o                         
  -1 -12   6          9.33          9.07         3.02 o                         
   0 -12   6          3.23          5.22         2.79 o                         
   1 -12   6          0.23          5.20         4.25 o                         
   2 -12   6         20.26         15.89         5.05 o                         
   3 -12   6          1.81         -0.35         3.88 o                         
   4 -12   6         16.68         14.98         3.29 o                         
   5 -12   6          4.87          3.93         2.74 o                         
   6 -12   6          1.06          3.13         2.64 o                         
  -3 -11   6         17.46         29.84         4.36 o                         
  -2 -11   6          2.92          2.65         2.57 o                         
  -1 -11   6          1.69         -2.56         2.56 o                         
   0 -11   6         35.65         40.56         4.22 o                         
   1 -11   6          2.82          0.61         2.64 o                         
   2 -11   6         13.48          6.96         4.10 o                         
   3 -11   6          0.10         -1.08         2.30 o                         
   4 -11   6          0.05         -2.12         2.12 o                         
   5 -11   6          2.99          3.07         2.50 o                         
   6 -11   6          1.44          2.79         1.85 o                         
   7 -11   6          0.48          1.44         2.09 o                         
   8 -11   6         14.64          5.69         4.20 o                         
  -5 -10   6          0.08         -0.27         3.58 o                         
  -4 -10   6         55.91         76.94         7.66 o                         
  -3 -10   6         31.22         36.14         3.36 o                         
  -2 -10   6         21.16         21.45         5.23 o                         
  -1 -10   6         16.61         10.48         2.86 o                         
   0 -10   6         24.17         25.52         3.36 o                         
   1 -10   6          0.03         -1.41         1.76 o                         
   2 -10   6          1.34         -1.10         1.34 o                         
   3 -10   6          0.52          1.87         2.07 o                         
   4 -10   6        127.56        160.70         6.33 o                         
   5 -10   6          0.03         -1.63         1.63 o                         
   6 -10   6          8.32          6.52         1.77 o                         
   7 -10   6          9.74          9.66         1.72 o                         
   8 -10   6          3.40          2.97         2.11 o                         
   9 -10   6          0.00         -1.91         1.91 o                         
  -6  -9   6          4.10         -0.15         3.66 o                         
  -5  -9   6         88.33        118.32         8.60 o                         
  -4  -9   6          0.36         -2.50         2.50 o                         
  -3  -9   6         57.95         62.73         4.57 o                         
  -2  -9   6         20.30         17.22         2.93 o                         
  -1  -9   6         13.91          7.45         2.48 o                         
   0  -9   6         26.10         18.94         3.39 o                         
   1  -9   6          6.04          7.77         1.55 o                         
   2  -9   6          0.61         -0.78         1.19 o                         
   3  -9   6         48.56         55.82         3.22 o                         
   4  -9   6         90.19         78.57         3.11 o                         
   5  -9   6         28.83         21.81         1.84 o                         
   6  -9   6          4.29          3.82         1.52 o                         
   7  -9   6          2.51          7.29         1.46 o                         
   8  -9   6         26.10         24.26         2.69 o                         
   9  -9   6          1.54         -1.32         1.79 o                         
  -7  -8   6          8.00          3.76         2.32 o                         
  -6  -8   6         95.91        114.17         4.95 o                         
  -5  -8   6         65.45         63.98         3.17 o                         
  -4  -8   6         15.99         15.40         1.70 o                         
  -3  -8   6         36.77         28.33         1.91 o                         
  -2  -8   6        122.13        123.07         3.93 o                         
  -1  -8   6        122.64        130.93         3.46 o                         
   0  -8   6         57.31         51.42         2.18 o                         
   1  -8   6         69.99         61.89         2.28 o                         
   2  -8   6          1.96          0.10         0.74 o                         
   3  -8   6         11.45         12.36         1.08 o                         
   4  -8   6        141.19        122.08         2.81 o                         
   5  -8   6          2.04          0.11         1.16 o                         
   6  -8   6          2.09         -1.02         1.26 o                         
   7  -8   6         53.98         48.47         2.71 o                         
   8  -8   6          6.70          4.44         1.91 o                         
   9  -8   6          0.07          1.21         1.75 o                         
  10  -8   6          8.12          8.31         4.05 o                         
  -8  -7   6         28.09         28.37         3.04 o                         
  -7  -7   6         15.28         21.65         2.39 o                         
  -6  -7   6         12.22         12.93         2.01 o                         
  -5  -7   6         20.12         23.23         2.06 o                         
  -4  -7   6         50.96         46.76         2.96 o                         
  -3  -7   6          6.82          9.17         1.16 o                         
  -2  -7   6         66.57         67.57         2.09 o                         
  -1  -7   6         27.32         24.62         1.56 o                         
   0  -7   6        160.37        184.26         3.45 o                         
   1  -7   6          0.71         -0.41         0.69 o                         
   2  -7   6         76.50         61.25         1.41 o                         
   3  -7   6        136.91        150.04         2.25 o                         
   4  -7   6        171.42        190.54         2.62 o                         
   5  -7   6        334.86        354.66         4.98 o                         
   6  -7   6         70.20         74.47         1.90 o                         
   7  -7   6         47.29         45.79         2.22 o                         
   8  -7   6          5.86          3.41         1.71 o                         
   9  -7   6          0.00         -1.55         1.55 o                         
  10  -7   6          0.76          1.00         1.68 o                         
  -9  -6   6          0.77          1.68         1.81 o                         
  -8  -6   6         17.52         18.15         2.30 o                         
  -7  -6   6          1.81         -1.45         2.03 o                         
  -6  -6   6         92.16        104.36         3.58 o                         
  -5  -6   6         98.51         93.89         2.88 o                         
  -4  -6   6        322.00        304.34         4.50 o                         
  -3  -6   6        346.72        312.52         4.79 o                         
  -2  -6   6        197.79        206.36         3.23 o                         
  -1  -6   6         85.14         75.40         2.07 o                         
   0  -6   6         17.79         15.54         1.04 o                         
   1  -6   6        196.88        191.69         2.75 o                         
   2  -6   6          0.02         -0.55         0.55 o                         
   3  -6   6         35.28         29.98         0.98 o                         
   4  -6   6        151.63        162.93         2.45 o                         
   5  -6   6         26.96         26.39         1.32 o                         
   6  -6   6         15.55         18.68         1.11 o                         
   7  -6   6         38.89         46.22         2.61 o                         
   8  -6   6          3.93          3.10         1.42 o                         
   9  -6   6          4.57          2.10         1.77 o                         
  10  -6   6          0.06          3.35         1.91 o                         
  -9  -5   6          9.62         18.16         2.16 o                         
  -8  -5   6          1.49         -1.47         1.47 o                         
  -7  -5   6        291.95        331.02         5.35 o                         
  -6  -5   6         27.86         24.32         1.51 o                         
  -5  -5   6         86.89         99.93         2.36 o                         
  -4  -5   6        248.18        259.21         4.19 o                         
  -3  -5   6         44.24         37.03         1.19 o                         
  -2  -5   6          0.66         -0.51         0.51 o                         
  -1  -5   6         87.36         87.50         1.78 o                         
   0  -5   6         85.92         80.77         1.80 o                         
   1  -5   6        530.95        527.05         5.65 o                         
   2  -5   6         33.92         40.92         1.23 o                         
   3  -5   6        568.86        572.22         5.98 o                         
   4  -5   6        362.81        380.67         4.90 o                         
   5  -5   6          7.94          7.37         0.91 o                         
   6  -5   6         69.71         62.01         2.20 o                         
   7  -5   6         77.44         70.10         4.91 o                         
   8  -5   6          9.52         15.69         1.66 o                         
   9  -5   6         88.44         84.95         3.45 o                         
  10  -5   6          1.02          0.45         1.89 o                         
 -10  -4   6         39.93         40.66         3.07 o                         
  -9  -4   6          1.93          3.82         1.37 o                         
  -8  -4   6         15.10          7.84         1.39 o                         
  -7  -4   6        101.11         88.71         2.47 o                         
  -6  -4   6        149.08        129.36         3.07 o                         
  -5  -4   6        138.92        125.43         2.54 o                         
  -4  -4   6        395.41        407.00         4.88 o                         
  -3  -4   6         59.92         58.06         1.43 o                         
  -2  -4   6         12.84         13.99         0.82 o                         
  -1  -4   6        408.66        374.86         4.22 o                         
   0  -4   6        159.74        201.85         2.75 o                         
   1  -4   6          0.05         -0.40         0.40 o                         
   2  -4   6         23.83         23.55         0.85 o                         
   3  -4   6         51.10         42.44         1.24 o                         
   4  -4   6        313.73        322.22         4.03 o                         
   5  -4   6        573.14        602.38         6.65 o                         
   6  -4   6         19.59         25.10         1.40 o                         
   7  -4   6         87.36         83.54         3.89 o                         
   8  -4   6          0.00          2.63         1.40 o                         
   9  -4   6         15.02         10.36         1.89 o                         
  10  -4   6          2.00         -1.07         2.00 o                         
 -10  -3   6          3.47         -1.37         5.30 o                         
  -9  -3   6         61.27         72.07         4.08 o                         
  -8  -3   6          0.01          0.41         1.17 o                         
  -7  -3   6          8.84         15.42         1.20 o                         
  -6  -3   6        128.40        123.81         2.45 o                         
  -5  -3   6          4.77          2.15         0.69 o                         
  -4  -3   6        188.08        202.44         2.92 o                         
  -3  -3   6        442.09        493.07         5.54 o                         
  -2  -3   6          2.11          4.09         0.57 o                         
  -1  -3   6         18.76          7.70         0.60 o                         
   0  -3   6        269.77        257.34         3.14 o                         
   1  -3   6          4.22          3.08         0.46 o                         
   2  -3   6          3.26          9.56         0.72 o                         
   3  -3   6          0.91          0.19         0.52 o                         
   4  -3   6         12.65          9.11         0.88 o                         
   5  -3   6          7.71          1.44         0.88 o                         
   6  -3   6          8.10         15.03         1.23 o                         
   7  -3   6        243.04        246.05         5.23 o                         
   8  -3   6        164.91        157.48         5.01 o                         
   9  -3   6          2.57         -0.96         1.86 o                         
  10  -3   6          0.28         -1.95         1.95 o                         
 -11  -2   6          1.34         -0.41         1.90 o                         
 -10  -2   6          8.02         18.02         2.46 o                         
  -9  -2   6         40.43         29.55         5.47 o                         
  -8  -2   6        248.87        262.06         7.11 o                         
  -7  -2   6          0.03         -0.85         0.85 o                         
  -6  -2   6        112.23        107.05         2.02 o                         
  -5  -2   6          9.31         11.12         0.78 o                         
  -4  -2   6          0.33         -0.08         0.42 o                         
  -3  -2   6        329.06        308.84         3.23 o                         
  -2  -2   6          9.61         11.02         0.55 o                         
  -1  -2   6        113.06        142.22         2.26 o                         
   0  -2   6          3.81         -0.25         0.45 o                         
   1  -2   6        288.37        270.00         3.23 o                         
   2  -2   6        349.08        304.21         4.07 o                         
   3  -2   6        310.54        292.44         5.36 o                         
   4  -2   6        745.39        740.51         7.96 o                         
   5  -2   6        453.35        446.67         5.73 o                         
   6  -2   6         31.27         24.95         1.57 o                         
   7  -2   6         35.02         38.96         2.25 o                         
   8  -2   6          1.71         -0.05         1.80 o                         
   9  -2   6          9.11          9.54         2.46 o                         
  10  -2   6          8.46          6.37         2.43 o                         
 -11  -1   6         20.36         21.26         4.30 o                         
 -10  -1   6         23.89         15.11         2.19 o                         
  -9  -1   6         10.65         15.08         1.87 o                         
  -8  -1   6         25.97         21.68         1.93 o                         
  -7  -1   6         19.33          9.48         1.09 o                         
  -6  -1   6         61.18         74.67         1.66 o                         
  -5  -1   6        284.09        296.08         3.52 o                         
  -4  -1   6        103.70        106.96         1.68 o                         
  -3  -1   6         63.54         83.21         1.39 o                         
  -2  -1   6         10.84          8.59         0.59 o                         
  -1  -1   6        814.14        931.62         8.67 o                         
   0  -1   6        354.44        435.30         4.70 o                         
   1  -1   6        506.74        473.67         5.38 o                         
   2  -1   6          0.03         -0.21         0.57 o                         
   3  -1   6         96.91         95.68         2.10 o                         
   4  -1   6         51.28         45.70         2.15 o                         
   5  -1   6        680.72        677.71         8.74 o                         
   6  -1   6          0.93         -1.08         1.08 o                         
   7  -1   6          1.35          2.04         1.09 o                         
   8  -1   6         57.00         58.86         4.02 o                         
   9  -1   6          8.84         11.65         2.61 o                         
  10  -1   6          2.64         -0.92         2.27 o                         
 -11   0   6          1.24         -1.67         1.67 o                         
 -10   0   6         22.76         27.82         2.87 o                         
  -9   0   6          9.39         13.25         1.68 o                         
  -8   0   6         18.75          9.93         1.50 o                         
  -7   0   6         11.76         10.58         0.93 o                         
  -6   0   6          2.69          0.37         0.63 o                         
  -5   0   6         73.32         71.08         1.76 o                         
  -4   0   6        553.78        562.24         6.18 o                         
  -3   0   6        184.26        190.65         2.72 o                         
  -2   0   6        548.53        527.07         5.04 o                         
  -1   0   6        365.14        280.49         3.57 o                         
   0   0   6        525.77        549.12         6.11 o                         
   1   0   6        295.50        265.26         3.73 o                         
   2   0   6        595.07        594.56         8.01 o                         
   3   0   6          0.02          0.25         0.61 o                         
   4   0   6         26.45         28.77         1.55 o                         
   5   0   6        276.37        251.38         5.43 o                         
   6   0   6         30.09         26.13         2.33 o                         
   7   0   6          7.14         11.10         1.63 o                         
   8   0   6         77.47         87.96         3.28 o                         
   9   0   6          4.43          7.03         2.59 o                         
 -12   1   6          1.61          3.98         1.95 o                         
 -11   1   6          2.79          6.72         1.63 o                         
 -10   1   6         23.84         27.47         2.43 o                         
  -9   1   6         32.80         25.09         2.44 o                         
  -8   1   6        108.90        106.48         4.42 o                         
  -7   1   6        376.30        357.86         6.65 o                         
  -6   1   6        112.24        125.36         2.14 o                         
  -5   1   6         44.22         33.57         1.26 o                         
  -4   1   6        508.69        502.21         6.44 o                         
  -3   1   6        382.27        419.89         4.63 o                         
  -2   1   6        507.52        497.75         5.07 o                         
  -1   1   6        109.47        105.62         2.00 o                         
   0   1   6         29.91         40.04         1.32 o                         
   1   1   6          7.12          4.98         0.72 o                         
   2   1   6       1482.90       1387.77        15.06 o                         
   3   1   6       1133.22       1132.83        13.80 o                         
   4   1   6         95.87         84.79         3.66 o                         
   5   1   6        392.25        397.18         9.86 o                         
   6   1   6          7.49          7.66         1.99 o                         
   7   1   6          0.06         -0.41         1.39 o                         
   8   1   6          0.04          0.16         1.49 o                         
   9   1   6        100.76        114.44         6.18 o                         
 -12   2   6          2.23          0.58         1.47 o                         
 -11   2   6         21.02         16.50         2.22 o                         
 -10   2   6          0.40         -2.05         2.05 o                         
  -9   2   6          4.02          3.05         1.57 o                         
  -8   2   6         12.08         12.69         2.19 o                         
  -7   2   6        279.71        263.07         4.72 o                         
  -6   2   6         34.30         37.83         1.46 o                         
  -5   2   6          3.57          3.90         0.78 o                         
  -4   2   6         25.02         27.98         1.07 o                         
  -3   2   6         46.80         32.55         1.14 o                         
  -2   2   6         78.48         81.83         1.72 o                         
  -1   2   6       1330.27       1326.79        12.85 o                         
   0   2   6        119.54        125.54         2.46 o                         
   1   2   6         53.31         53.61         1.81 o                         
   2   2   6        327.40        359.54         5.36 o                         
   3   2   6         14.34         13.89         1.74 o                         
   4   2   6        241.35        246.88         5.16 o                         
   5   2   6        117.33        114.61         4.80 o                         
   6   2   6         21.25         24.60         2.53 o                         
   7   2   6          2.68          4.34         1.92 o                         
   8   2   6         13.05         15.06         2.21 o                         
 -12   3   6          3.51          3.65         2.19 o                         
 -11   3   6          0.88         -0.93         1.67 o                         
 -10   3   6          0.01         -1.55         1.55 o                         
  -9   3   6         62.26         65.64         2.81 o                         
  -8   3   6          1.78          1.91         1.37 o                         
  -7   3   6         76.34         73.66         5.37 o                         
  -6   3   6         94.78         76.28         2.13 o                         
  -5   3   6          0.43         -0.69         0.69 o                         
  -4   3   6         41.15         39.45         1.34 o                         
  -3   3   6          9.75         11.49         0.81 o                         
  -2   3   6        120.72        111.95         2.10 o                         
  -1   3   6         12.19         13.74         1.08 o                         
   0   3   6       1784.53       1737.39        20.31 o                         
   1   3   6       1521.72       1485.20        19.33 o                         
   2   3   6          1.80         -1.10         1.10 o                         
   3   3   6         33.15         28.59         1.99 o                         
   4   3   6         40.52         43.68         2.55 o                         
   5   3   6        355.04        368.88        13.04 o                         
   6   3   6         46.81         49.22         3.73 o                         
   7   3   6        116.37        127.89         8.41 o                         
   8   3   6         20.99         21.05         3.28 o                         
 -11   4   6          0.38         -1.63         1.63 o                         
 -10   4   6          1.20          0.77         1.71 o                         
  -9   4   6         57.71         50.82         2.73 o                         
  -8   4   6          0.01         -0.60         1.38 o                         
  -7   4   6        364.53        376.18         5.48 o                         
  -6   4   6         34.59         33.05         1.62 o                         
  -5   4   6         62.96         64.29         1.79 o                         
  -4   4   6          2.82         -0.46         0.58 o                         
  -3   4   6        117.95        123.75         2.93 o                         
  -2   4   6         12.55         10.19         1.09 o                         
  -1   4   6         91.60         91.82         2.66 o                         
   0   4   6        217.87        222.92         4.27 o                         
   1   4   6         34.66         29.06         2.18 o                         
   2   4   6         21.33         29.04         2.07 o                         
   3   4   6        195.91        192.07         4.96 o                         
   4   4   6          1.80          1.90         1.66 o                         
   5   4   6        136.40        135.52         6.75 o                         
   6   4   6          1.78         -0.01         2.14 o                         
   7   4   6         16.58          9.90         2.66 o                         
 -11   5   6          0.04         -2.29         3.01 o                         
 -10   5   6          0.43         -0.95         2.38 o                         
  -9   5   6          8.56          8.46         2.29 o                         
  -8   5   6          7.42          4.42         2.10 o                         
  -7   5   6         12.06         13.75         1.51 o                         
  -6   5   6          0.60         -0.75         1.47 o                         
  -5   5   6          4.42          5.72         1.36 o                         
  -4   5   6         11.39         14.89         1.24 o                         
  -3   5   6         23.92         28.84         1.82 o                         
  -2   5   6        757.18        773.81        11.40 o                         
  -1   5   6        187.69        189.25         4.47 o                         
   0   5   6          1.44         -0.25         1.43 o                         
   1   5   6         49.75         56.62         3.43 o                         
   2   5   6         35.74         42.89         2.72 o                         
   3   5   6          0.12         -1.17         1.40 o                         
   4   5   6         88.80         88.54         4.33 o                         
   5   5   6          4.61          3.58         2.07 o                         
   6   5   6         16.96         15.32         4.03 o                         
 -11   6   6          0.32         -0.50         3.38 o                         
 -10   6   6          2.70          2.68         2.66 o                         
  -9   6   6         73.69         86.83         4.74 o                         
  -8   6   6         42.14         46.79         3.45 o                         
  -7   6   6         74.43         65.60         3.08 o                         
  -6   6   6          0.14         -1.24         1.29 o                         
  -5   6   6         14.28         14.16         1.93 o                         
  -4   6   6         25.10         25.25         1.45 o                         
  -3   6   6          0.13         -0.77         1.38 o                         
  -2   6   6          2.55         -0.71         1.66 o                         
  -1   6   6         24.74         29.26         2.17 o                         
   0   6   6         49.92         42.33         3.20 o                         
   1   6   6        227.94        241.77         7.06 o                         
   2   6   6          2.36          1.90         2.05 o                         
   3   6   6         15.60         18.29         3.27 o                         
   4   6   6          4.18          1.71         2.72 o                         
   5   6   6         16.96         19.70         4.43 o                         
 -10   7   6          9.62          6.89         4.13 o                         
  -9   7   6          1.53          0.60         2.55 o                         
  -8   7   6          2.99         -1.90         2.15 o                         
  -7   7   6        107.60        112.14         4.03 o                         
  -6   7   6          0.25         -1.19         1.47 o                         
  -5   7   6         71.86         89.83         3.37 o                         
  -4   7   6        305.69        341.27         5.82 o                         
  -3   7   6        129.29        130.54         3.82 o                         
  -2   7   6          0.68         -1.43         1.43 o                         
  -1   7   6         20.76         21.48         2.78 o                         
   0   7   6          2.48          5.17         2.27 o                         
   1   7   6         29.51         26.54         3.03 o                         
   2   7   6         21.25         22.22         3.47 o                         
   3   7   6         23.09         18.68         3.53 o                         
   4   7   6          1.33         -2.75         2.75 o                         
  -9   8   6          3.14          1.84         2.97 o                         
  -8   8   6          5.58          5.43         1.74 o                         
  -7   8   6         10.50          7.44         2.12 o                         
  -6   8   6          3.42          5.73         1.77 o                         
  -5   8   6          2.83          3.70         1.87 o                         
  -4   8   6        110.43        116.20         4.64 o                         
  -3   8   6         11.34          7.60         2.35 o                         
  -2   8   6          1.17         -2.42         2.42 o                         
  -1   8   6          9.72         11.97         2.71 o                         
   0   8   6         15.15         15.15         2.92 o                         
   1   8   6          8.48          5.54         2.73 o                         
   2   8   6          0.17         -2.26         2.26 o                         
  -8   9   6          0.82          0.32         2.07 o                         
  -7   9   6         16.00         15.99         2.95 o                         
  -6   9   6         25.13         25.32         2.67 o                         
  -5   9   6         18.47         18.90         2.35 o                         
  -4   9   6          2.37         -2.52         2.52 o                         
  -3   9   6          3.72         -0.52         2.82 o                         
  -2   9   6          0.00         -3.92         3.92 o                         
  -1   9   6          0.43         -1.35         3.63 o                         
   0   9   6          8.30          3.38         3.27 o                         
  -1 -12   7          2.46         -2.45         2.45 o                         
   0 -12   7          5.69          1.65         5.04 o                         
   1 -12   7          2.00          5.50         4.30 o                         
   2 -12   7          0.00          3.21         3.80 o                         
   3 -12   7          1.79         -1.27         3.95 o                         
   4 -12   7         22.96         20.52         3.53 o                         
   5 -12   7         10.83          9.26         2.99 o                         
   6 -12   7          0.03          4.71         2.71 o                         
  -3 -11   7          1.70          0.95         3.24 o                         
  -2 -11   7          1.71         -2.63         2.63 o                         
  -1 -11   7          0.74         -2.55         2.55 o                         
   0 -11   7         67.13         69.03         5.28 o                         
   1 -11   7         58.61         57.49         6.89 o                         
   2 -11   7          0.03          1.94         3.68 o                         
   3 -11   7          5.37         -0.34         2.44 o                         
   4 -11   7          0.03         -2.09         2.97 o                         
   5 -11   7          2.04          1.82         4.24 o                         
   6 -11   7          0.25          1.52         1.89 o                         
   7 -11   7         30.03         36.62         3.43 o                         
  -5 -10   7          0.00         -1.99         3.71 o                         
  -4 -10   7         46.91         49.54         6.39 o                         
  -3 -10   7          2.75          1.44         2.70 o                         
  -2 -10   7          0.17         -1.55         3.23 o                         
  -1 -10   7          3.87          6.48         2.71 o                         
   0 -10   7         32.38         26.32         3.45 o                         
   1 -10   7         38.13         36.16         3.61 o                         
   2 -10   7          1.47         -0.72         2.21 o                         
   3 -10   7          6.63          0.58         2.14 o                         
   4 -10   7         74.27         72.09         4.63 o                         
   5 -10   7         67.40         79.84         4.71 o                         
   6 -10   7         11.64         15.80         2.74 o                         
   7 -10   7         13.69         18.40         2.98 o                         
   8 -10   7          0.06         -3.13         3.13 o                         
  -6  -9   7         26.93         21.41         4.85 o                         
  -5  -9   7          0.79          6.02         4.13 o                         
  -4  -9   7          7.71         -2.14         3.36 o                         
  -3  -9   7          5.79          7.47         2.61 o                         
  -2  -9   7         38.02         36.16         3.61 o                         
  -1  -9   7         18.66         13.54         2.81 o                         
   0  -9   7          0.53          0.25         2.09 o                         
   1  -9   7         69.97         62.94         2.85 o                         
   2  -9   7         19.02         19.34         2.23 o                         
   3  -9   7          0.39          2.83         2.09 o                         
   4  -9   7        241.53        268.93         6.86 o                         
   5  -9   7         80.85         87.54         3.18 o                         
   6  -9   7          0.17         -0.49         1.51 o                         
   7  -9   7          2.61         -0.01         2.52 o                         
   8  -9   7          1.55         -0.11         2.18 o                         
   9  -9   7          0.17         -1.84         1.84 o                         
  -7  -8   7         11.38          9.60         2.66 o                         
  -6  -8   7         25.19         15.79         2.79 o                         
  -5  -8   7         16.91          7.94         2.44 o                         
  -4  -8   7          1.66          3.66         1.99 o                         
  -3  -8   7          7.90          7.93         2.07 o                         
  -2  -8   7          8.70          7.13         2.37 o                         
  -1  -8   7          0.44         -1.47         1.47 o                         
   0  -8   7         10.91         11.46         1.36 o                         
   1  -8   7        106.99        128.14         3.25 o                         
   2  -8   7         21.33         27.89         2.07 o                         
   3  -8   7        156.32        163.76         3.79 o                         
   4  -8   7        180.91        213.11         4.91 o                         
   5  -8   7          1.29         -0.18         2.26 o                         
   6  -8   7          0.79         -1.29         1.29 o                         
   7  -8   7         30.73         29.79         2.08 o                         
   8  -8   7          0.73         -1.51         1.81 o                         
   9  -8   7          0.26         -1.31         1.78 o                         
  -8  -7   7          2.88          0.73         2.29 o                         
  -7  -7   7          0.01         -2.12         2.12 o                         
  -6  -7   7          4.77          0.50         2.62 o                         
  -5  -7   7         59.41         74.14         3.51 o                         
  -4  -7   7        246.22        239.47         5.34 o                         
  -3  -7   7         42.18         35.93         1.98 o                         
  -2  -7   7          0.22         -0.97         0.97 o                         
  -1  -7   7          2.74          0.74         0.94 o                         
   0  -7   7          2.89          0.66         0.92 o                         
   1  -7   7        120.52        123.45         2.80 o                         
   2  -7   7         18.24         22.05         1.30 o                         
   3  -7   7         11.06         12.60         1.11 o                         
   4  -7   7        150.09        146.29         3.41 o                         
   5  -7   7        111.51        107.81         3.62 o                         
   6  -7   7          2.69          0.75         1.32 o                         
   7  -7   7          6.29          4.41         1.29 o                         
   8  -7   7          0.57          2.23         1.81 o                         
   9  -7   7         10.60         19.98         3.03 o                         
  10  -7   7          0.01          2.51         2.51 o                         
  -9  -6   7         27.19         22.40         3.21 o                         
  -8  -6   7         78.87         74.41         7.01 o                         
  -7  -6   7         15.77          2.98         2.02 o                         
  -6  -6   7         31.70         35.17         2.69 o                         
  -5  -6   7          4.16         -1.23         1.45 o                         
  -4  -6   7        112.40        117.80         3.03 o                         
  -3  -6   7          8.00          3.34         1.11 o                         
  -2  -6   7         52.41         48.33         1.85 o                         
  -1  -6   7          7.22          1.22         0.56 o                         
   0  -6   7         11.36         12.75         1.09 o                         
   1  -6   7         85.46         86.38         2.02 o                         
   2  -6   7        218.26        230.93         2.93 o                         
   3  -6   7         54.83         53.78         1.61 o                         
   4  -6   7         78.51         79.28         2.29 o                         
   5  -6   7          0.23         -1.03         1.03 o                         
   6  -6   7         73.03         64.58         2.10 o                         
   7  -6   7          0.12          1.08         1.12 o                         
   8  -6   7          4.04          3.78         1.99 o                         
   9  -6   7         26.86         41.49         3.50 o                         
  10  -6   7          2.13         -0.11         4.10 o                         
  -9  -5   7          8.56          0.06         2.43 o                         
  -8  -5   7          6.72          1.30         1.98 o                         
  -7  -5   7          5.78          0.75         1.82 o                         
  -6  -5   7        112.03         99.72         2.86 o                         
  -5  -5   7          8.53          4.22         1.01 o                         
  -4  -5   7         33.47         32.10         1.74 o                         
  -3  -5   7         44.92         33.82         1.41 o                         
  -2  -5   7        265.59        258.30         3.91 o                         
  -1  -5   7         48.42         36.06         1.43 o                         
   0  -5   7         47.01         46.38         1.52 o                         
   1  -5   7         27.53         31.17         1.37 o                         
   2  -5   7        419.81        416.12         5.54 o                         
   3  -5   7          0.47          0.41         0.71 o                         
   4  -5   7        170.57        181.90         3.16 o                         
   5  -5   7        255.88        244.58         4.41 o                         
   6  -5   7          4.84          1.64         0.92 o                         
   7  -5   7          1.76          3.28         1.12 o                         
   8  -5   7          0.00          0.40         2.07 o                         
   9  -5   7        114.15        121.51         6.16 o                         
  10  -5   7          8.63          4.78         2.15 o                         
 -10  -4   7          2.51         -2.14         3.56 o                         
  -9  -4   7         14.50         10.17         2.23 o                         
  -8  -4   7         28.77         28.45         2.27 o                         
  -7  -4   7         32.34         24.93         2.09 o                         
  -6  -4   7        110.63        112.26         3.30 o                         
  -5  -4   7          2.49         -0.81         0.81 o                         
  -4  -4   7        164.94        176.18         3.33 o                         
  -3  -4   7         33.83         23.65         1.01 o                         
  -2  -4   7          3.41          3.36         0.60 o                         
  -1  -4   7       1490.05       1527.74        14.42 o                         
   0  -4   7        310.03        331.97         4.57 o                         
   1  -4   7        276.86        285.89         4.12 o                         
   2  -4   7         80.20         82.65         1.61 o                         
   3  -4   7        144.90        133.36         2.13 o                         
   4  -4   7       1043.49       1025.96        10.70 o                         
   5  -4   7          0.25         -0.89         0.89 o                         
   6  -4   7          5.65          6.34         1.07 o                         
   7  -4   7         74.70         93.41         2.80 o                         
   8  -4   7          8.74          8.77         1.82 o                         
   9  -4   7         12.74         11.68         2.72 o                         
  10  -4   7          0.12         -2.10         2.10 o                         
 -10  -3   7          0.15         -0.27         1.98 o                         
  -9  -3   7          3.33          2.39         2.00 o                         
  -8  -3   7        179.88        166.39         4.69 o                         
  -7  -3   7         11.02          6.24         1.32 o                         
  -6  -3   7         19.20         20.25         1.30 o                         
  -5  -3   7        100.36         89.36         2.14 o                         
  -4  -3   7          6.08          3.08         0.65 o                         
  -3  -3   7         49.70         37.73         1.18 o                         
  -2  -3   7        326.83        293.45         3.62 o                         
  -1  -3   7         47.42         42.75         1.43 o                         
   0  -3   7       1492.91       1516.18        16.24 o                         
   1  -3   7        477.75        497.40         5.37 o                         
   2  -3   7        143.35        127.59         2.02 o                         
   3  -3   7        116.42        108.40         2.03 o                         
   4  -3   7         36.34         22.09         1.42 o                         
   5  -3   7         74.72         62.33         2.11 o                         
   6  -3   7        320.32        328.20         4.97 o                         
   7  -3   7         70.99         69.65         2.40 o                         
   8  -3   7          9.65         13.83         2.57 o                         
   9  -3   7         17.27         20.64         3.07 o                         
  10  -3   7          0.47         -1.94         2.18 o                         
 -11  -2   7          0.62          1.12         2.00 o                         
 -10  -2   7         14.93         17.59         5.43 o                         
  -9  -2   7         27.03         25.87         2.69 o                         
  -8  -2   7         10.27          8.20         1.35 o                         
  -7  -2   7        139.75        118.45         2.67 o                         
  -6  -2   7         29.44         37.24         1.46 o                         
  -5  -2   7         93.89         82.12         1.75 o                         
  -4  -2   7         63.74         59.89         1.36 o                         
  -3  -2   7        618.00        651.07         6.34 o                         
  -2  -2   7         18.25         10.09         0.81 o                         
  -1  -2   7         20.82         28.63         1.13 o                         
   0  -2   7        131.14         88.54         1.91 o                         
   1  -2   7        422.04        386.19         4.71 o                         
   2  -2   7         14.80         14.00         1.03 o                         
   3  -2   7        591.74        613.42         8.01 o                         
   4  -2   7        406.61        395.70         5.84 o                         
   5  -2   7       1353.30       1323.69        17.07 o                         
   6  -2   7          4.11          5.37         1.53 o                         
   7  -2   7         18.55         15.19         1.70 o                         
   8  -2   7         22.93         16.39         2.70 o                         
   9  -2   7         39.40         54.32         6.79 o                         
 -11  -1   7         13.40          8.54         2.22 o                         
 -10  -1   7          9.26          4.98         2.00 o                         
  -9  -1   7         14.05          5.46         3.08 o                         
  -8  -1   7         36.24         28.58         2.20 o                         
  -7  -1   7        224.02        205.74         3.53 o                         
  -6  -1   7          0.66         -0.08         0.69 o                         
  -5  -1   7         37.91         41.43         1.43 o                         
  -4  -1   7         42.18         36.68         1.17 o                         
  -3  -1   7        449.13        450.26         5.29 o                         
  -2  -1   7       2914.34       3006.40        27.16 o                         
  -1  -1   7        351.94        338.53         3.82 o                         
   0  -1   7        394.47        366.25         4.84 o                         
   1  -1   7         26.85         27.90         1.18 o                         
   2  -1   7        203.74        198.55         3.31 o                         
   3  -1   7          0.77         -0.10         0.69 o                         
   4  -1   7       1020.10       1019.29        14.11 o                         
   5  -1   7        274.61        277.97         6.41 o                         
   6  -1   7         94.74         81.40         3.26 o                         
   7  -1   7          1.89          1.58         1.32 o                         
   8  -1   7          4.52          4.34         1.43 o                         
   9  -1   7         22.85         23.71         3.29 o                         
 -11   0   7         27.75         28.57         5.21 o                         
 -10   0   7         13.42          9.36         2.17 o                         
  -9   0   7         81.54         84.68         3.52 o                         
  -8   0   7         57.67         57.96         2.89 o                         
  -7   0   7          0.04         -0.07         0.83 o                         
  -6   0   7         61.34         53.90         1.81 o                         
  -5   0   7        356.49        385.26         5.85 o                         
  -4   0   7        105.22         99.03         2.43 o                         
  -3   0   7        140.62        147.92         2.53 o                         
  -2   0   7        125.23        101.16         2.20 o                         
  -1   0   7        652.89        608.58         6.43 o                         
   0   0   7         30.35         34.07         1.46 o                         
   1   0   7        625.39        607.00         7.36 o                         
   2   0   7         13.56         12.69         1.04 o                         
   3   0   7        201.92        178.80         3.62 o                         
   4   0   7        101.81        108.63         3.93 o                         
   5   0   7        255.80        246.62        12.32 o                         
   6   0   7          0.29         -0.17         1.33 o                         
   7   0   7         33.43         34.12         2.37 o                         
   8   0   7          7.69         10.58         1.85 o                         
   9   0   7         29.54         29.40         3.71 o                         
 -11   1   7          2.43          1.75         1.93 o                         
 -10   1   7         30.15         25.94         6.73 o                         
  -9   1   7        114.26        102.47         4.84 o                         
  -8   1   7         59.08         50.52         3.80 o                         
  -7   1   7        409.12        416.80         9.31 o                         
  -6   1   7          9.33         13.42         1.08 o                         
  -5   1   7        166.81        165.78         4.00 o                         
  -4   1   7        579.76        591.73         7.19 o                         
  -3   1   7         49.99         41.21         1.32 o                         
  -2   1   7          4.23          0.34         0.61 o                         
  -1   1   7        267.13        271.75         4.07 o                         
   0   1   7        203.10        206.49         3.40 o                         
   1   1   7         10.99          5.19         1.06 o                         
   2   1   7       1097.65       1115.94        13.60 o                         
   3   1   7        174.99        170.69         4.01 o                         
   4   1   7        161.76        152.22         4.61 o                         
   5   1   7        173.52        171.34         9.62 o                         
   6   1   7         25.68         20.81         2.46 o                         
   7   1   7         10.97         10.86         1.96 o                         
   8   1   7          1.45          1.25         1.75 o                         
 -11   2   7          2.47         -0.45         3.01 o                         
 -10   2   7          0.02         -0.25         2.31 o                         
  -9   2   7          4.43          1.83         1.80 o                         
  -8   2   7          1.87          4.51         1.61 o                         
  -7   2   7         28.18         28.26         2.17 o                         
  -6   2   7         21.02         20.36         1.95 o                         
  -5   2   7         10.29          5.33         0.99 o                         
  -4   2   7         29.44         32.94         1.28 o                         
  -3   2   7         36.47         30.74         1.17 o                         
  -2   2   7        140.84        137.75         2.39 o                         
  -1   2   7         75.48         68.68         2.02 o                         
   0   2   7          0.08         -0.75         0.75 o                         
   1   2   7        534.60        513.43         6.71 o                         
   2   2   7         47.90         41.53         2.03 o                         
   3   2   7         24.81         24.05         2.08 o                         
   4   2   7          0.13         -0.43         1.51 o                         
   5   2   7         52.24         57.41         3.81 o                         
   6   2   7          0.03         -1.64         1.64 o                         
   7   2   7        142.44        149.17         7.45 o                         
   8   2   7         10.89          6.29         2.41 o                         
 -11   3   7          0.02          1.49         3.18 o                         
 -10   3   7          6.88         11.64         2.89 o                         
  -9   3   7         62.63         70.48         4.84 o                         
  -8   3   7         59.69         70.92         3.24 o                         
  -7   3   7         25.80         23.63         1.53 o                         
  -6   3   7        338.66        337.89         5.31 o                         
  -5   3   7          1.38         -0.85         0.85 o                         
  -4   3   7        140.46        126.72         2.43 o                         
  -3   3   7          2.65         -0.19         0.85 o                         
  -2   3   7         36.60         35.17         1.62 o                         
  -1   3   7        217.25        187.73         4.22 o                         
   0   3   7       1006.07        991.44        12.57 o                         
   1   3   7         85.82         94.82         3.40 o                         
   2   3   7          3.16          4.15         1.32 o                         
   3   3   7          8.26          5.87         1.52 o                         
   4   3   7        184.29        188.46        12.00 o                         
   5   3   7         10.53          5.11         2.06 o                         
   6   3   7          0.01         -1.92         1.92 o                         
   7   3   7         10.44          7.82         2.62 o                         
 -11   4   7          1.25          9.62         3.80 o                         
 -10   4   7         13.31         15.22         3.11 o                         
  -9   4   7          4.53          7.22         2.25 o                         
  -8   4   7         68.65         48.14         3.56 o                         
  -7   4   7        186.70        170.07         4.55 o                         
  -6   4   7          0.01         -1.38         1.38 o                         
  -5   4   7         11.49          8.05         1.47 o                         
  -4   4   7        175.83        182.56         3.32 o                         
  -3   4   7        400.04        377.53         5.46 o                         
  -2   4   7         26.92         26.28         1.77 o                         
  -1   4   7        478.57        474.69         7.89 o                         
   0   4   7          2.61          0.25         1.35 o                         
   1   4   7         95.15         81.12         3.31 o                         
   2   4   7          2.49          0.69         1.40 o                         
   3   4   7         21.62         12.11         2.54 o                         
   4   4   7          0.03         -1.63         1.63 o                         
   5   4   7         40.34         44.33         5.83 o                         
   6   4   7         16.12         10.65         2.85 o                         
 -11   5   7          6.94          0.85         3.80 o                         
 -10   5   7         11.71         15.92         3.90 o                         
  -9   5   7          0.71          1.02         2.14 o                         
  -8   5   7         55.87         53.10         3.62 o                         
  -7   5   7          1.38          0.84         1.66 o                         
  -6   5   7          2.92          2.85         1.67 o                         
  -5   5   7          1.59         -0.25         1.34 o                         
  -4   5   7        108.89        119.23         2.99 o                         
  -3   5   7         27.44         32.73         2.02 o                         
  -2   5   7        367.79        380.84         6.95 o                         
  -1   5   7         56.99         50.28         2.63 o                         
   0   5   7          1.77         -1.24         2.50 o                         
   1   5   7        183.68        193.56         6.17 o                         
   2   5   7          1.35         -1.96         1.96 o                         
   3   5   7         28.19         27.47         3.58 o                         
   4   5   7         39.64         47.70         4.69 o                         
   5   5   7         13.42         12.11         3.90 o                         
 -10   6   7          0.63         -3.68         3.68 o                         
  -9   6   7          3.96         -0.76         2.29 o                         
  -8   6   7         21.62         23.40         2.13 o                         
  -7   6   7         69.73         72.63         3.46 o                         
  -6   6   7         57.77         65.40         2.86 o                         
  -5   6   7          1.88          0.22         1.56 o                         
  -4   6   7         89.28         91.29         2.87 o                         
  -3   6   7          1.96         -0.88         1.60 o                         
  -2   6   7          9.79          6.79         1.75 o                         
  -1   6   7         41.01         35.86         2.70 o                         
   0   6   7          2.68         -1.07         2.00 o                         
   1   6   7         20.62         19.09         3.65 o                         
   2   6   7         20.30         21.64         3.05 o                         
   3   6   7         92.42        102.72         6.15 o                         
   4   6   7         51.29         48.08         6.73 o                         
  -9   7   7          0.21         -2.20         2.75 o                         
  -8   7   7         35.06         33.79         2.51 o                         
  -7   7   7         69.63         74.50         3.62 o                         
  -6   7   7          3.86          2.46         1.73 o                         
  -5   7   7         29.59         38.84         2.60 o                         
  -4   7   7         23.05         23.12         1.94 o                         
  -3   7   7          9.70         13.85         2.48 o                         
  -2   7   7          1.00         -1.70         1.70 o                         
  -1   7   7         36.57         38.40         3.49 o                         
   0   7   7          0.38         -2.49         2.49 o                         
   1   7   7         29.71         30.72         5.11 o                         
   2   7   7         12.86         12.72         3.12 o                         
  -8   8   7          0.26         -2.09         2.09 o                         
  -7   8   7          7.07         11.30         2.18 o                         
  -6   8   7          1.24          0.56         1.82 o                         
  -5   8   7          6.60          5.01         2.01 o                         
  -4   8   7         33.82         39.72         2.87 o                         
  -3   8   7         13.18         10.13         3.23 o                         
  -2   8   7         26.28         23.14         4.61 o                         
  -1   8   7          0.79         -2.41         2.41 o                         
   0   8   7         23.33         27.98         3.52 o                         
   1   8   7          1.48         -2.45         2.98 o                         
  -5   9   7          3.27          0.40         4.23 o                         
  -4   9   7          0.12         -0.67         2.97 o                         
  -3   9   7          0.01         -4.50         4.55 o                         
   0 -12   8         13.64         21.63         5.60 o                         
   1 -12   8          3.62          3.43         3.90 o                         
   2 -12   8         25.85         31.73         5.74 o                         
   3 -12   8          0.00         -1.96         3.80 o                         
   4 -12   8         21.47         18.82         4.92 o                         
   5 -12   8          1.16         -2.59         2.93 o                         
  -3 -11   8          3.03          2.61         4.25 o                         
  -2 -11   8          2.81          2.52         4.26 o                         
  -1 -11   8          0.00         -1.50         2.71 o                         
   0 -11   8          7.58          8.18         3.01 o                         
   1 -11   8          0.71         -3.53         3.53 o                         
   2 -11   8          5.77          6.99         4.08 o                         
   3 -11   8          5.28         -2.01         3.66 o                         
   4 -11   8          0.08         -0.79         2.49 o                         
   5 -11   8          1.48          2.83         2.67 o                         
   6 -11   8          0.60         -0.32         2.44 o                         
   7 -11   8          1.60          2.05         2.38 o                         
  -4 -10   8         18.38         19.60         5.17 o                         
  -3 -10   8          0.00         -2.43         2.43 o                         
  -2 -10   8          3.59          2.98         2.73 o                         
  -1 -10   8         60.00         58.41         4.61 o                         
   0 -10   8         85.83         91.47         5.46 o                         
   1 -10   8          9.84          8.18         3.28 o                         
   2 -10   8          2.93         -0.81         2.20 o                         
   3 -10   8          0.08         -2.87         3.28 o                         
   4 -10   8          1.91          0.77         4.24 o                         
   5 -10   8          9.92         12.76         4.31 o                         
   6 -10   8         14.39         12.74         2.75 o                         
   7 -10   8          1.68         -1.52         3.36 o                         
   8 -10   8          2.97         -1.64         3.63 o                         
  -6  -9   8          0.90          3.98         4.15 o                         
  -5  -9   8          0.50         -0.85         3.90 o                         
  -4  -9   8         20.93         14.57         4.75 o                         
  -3  -9   8          0.00         -2.26         2.26 o                         
  -2  -9   8          0.63         -2.11         2.11 o                         
  -1  -9   8          0.30          0.85         2.27 o                         
   0  -9   8        107.85        124.16         5.85 o                         
   1  -9   8          5.76          6.87         2.11 o                         
   2  -9   8         98.89        108.47         4.36 o                         
   3  -9   8         23.38         29.20         3.20 o                         
   4  -9   8         77.22         68.39         4.62 o                         
   5  -9   8         16.70         24.86         2.52 o                         
   6  -9   8          5.17          1.10         2.16 o                         
   7  -9   8          0.25         -1.31         1.80 o                         
   8  -9   8         14.64         16.39         4.28 o                         
  -7  -8   8         36.08         30.36         5.42 o                         
  -6  -8   8          7.43          7.66         4.15 o                         
  -5  -8   8          1.71         -3.36         3.36 o                         
  -4  -8   8        127.99        134.83         8.78 o                         
  -3  -8   8        198.49        191.52         7.57 o                         
  -2  -8   8          2.56          2.73         1.74 o                         
  -1  -8   8         11.07          9.33         1.89 o                         
   0  -8   8          1.61          2.27         1.67 o                         
   1  -8   8         67.32         56.15         3.31 o                         
   2  -8   8        251.70        257.63         6.66 o                         
   3  -8   8        138.24        140.74         5.91 o                         
   4  -8   8          4.38         -1.89         1.89 o                         
   5  -8   8         16.71         13.65         2.02 o                         
   6  -8   8          1.24         -1.02         1.41 o                         
   7  -8   8          4.85          3.31         1.84 o                         
   8  -8   8          1.11          0.70         2.03 o                         
   9  -8   8         19.78         26.67         3.11 o                         
  -8  -7   8          0.29         -2.45         2.45 o                         
  -7  -7   8         33.18         28.75         6.73 o                         
  -6  -7   8         12.81          6.06         3.16 o                         
  -5  -7   8         12.41         15.83         3.09 o                         
  -4  -7   8         61.84         68.49         3.89 o                         
  -3  -7   8        121.62        127.38         4.74 o                         
  -2  -7   8        215.40        211.20         4.99 o                         
  -1  -7   8        148.95        148.54         3.30 o                         
   0  -7   8         69.07         73.21         2.57 o                         
   1  -7   8          0.73          1.43         1.27 o                         
   2  -7   8        108.40        125.54         3.90 o                         
   3  -7   8          4.52          4.18         1.39 o                         
   4  -7   8        399.53        371.84         8.05 o                         
   5  -7   8         13.59          7.81         1.70 o                         
   6  -7   8          0.42         -1.27         1.27 o                         
   7  -7   8          2.20          4.34         2.51 o                         
   8  -7   8         19.56         20.52         4.23 o                         
   9  -7   8         45.79         60.22         4.65 o                         
  -8  -6   8         48.54         61.61         5.73 o                         
  -7  -6   8         12.05          5.51         2.78 o                         
  -6  -6   8        113.31        112.64         5.74 o                         
  -5  -6   8         75.70         65.96         4.62 o                         
  -4  -6   8         86.56         79.58         3.95 o                         
  -3  -6   8          4.97          5.04         1.16 o                         
  -2  -6   8         33.14         32.69         1.75 o                         
  -1  -6   8         31.01         37.03         1.74 o                         
   0  -6   8        834.39        830.41        10.70 o                         
   1  -6   8        856.86        868.14        14.27 o                         
   2  -6   8         54.48         56.67         1.92 o                         
   3  -6   8         20.38         23.22         1.47 o                         
   4  -6   8          0.29         -1.38         1.38 o                         
   5  -6   8         20.73         13.26         1.82 o                         
   6  -6   8         51.28         46.68         2.67 o                         
   7  -6   8         12.70         10.36         1.61 o                         
   8  -6   8         15.09         21.72         5.11 o                         
   9  -6   8         17.24         16.02         2.87 o                         
  -9  -5   8         24.64         26.49         3.35 o                         
  -8  -5   8          0.01         -2.33         2.33 o                         
  -7  -5   8        132.56        149.95         6.35 o                         
  -6  -5   8          0.12         -2.12         2.12 o                         
  -5  -5   8         91.77         99.10         3.87 o                         
  -4  -5   8        139.63        118.23         3.60 o                         
  -3  -5   8         45.24         48.76         2.06 o                         
  -2  -5   8        152.03        155.47         2.98 o                         
  -1  -5   8        111.22        110.39         2.74 o                         
   0  -5   8         10.18         14.38         1.30 o                         
   1  -5   8          1.08         -0.55         0.55 o                         
   2  -5   8        151.89        151.43         3.18 o                         
   3  -5   8         47.90         43.23         2.11 o                         
   4  -5   8         24.67         22.94         1.58 o                         
   5  -5   8        145.42        157.52         3.83 o                         
   6  -5   8          0.28          0.18         1.17 o                         
   7  -5   8         15.51         13.19         1.51 o                         
   8  -5   8          1.30          3.30         1.74 o                         
   9  -5   8         13.62         17.82         2.53 o                         
 -10  -4   8          2.11         -2.93         3.66 o                         
  -9  -4   8          0.04         -2.09         2.09 o                         
  -8  -4   8          6.71          8.63         2.56 o                         
  -7  -4   8          0.04         -1.13         1.13 o                         
  -6  -4   8          0.23          0.52         1.20 o                         
  -5  -4   8          5.75          3.48         1.06 o                         
  -4  -4   8          1.58          0.66         1.21 o                         
  -3  -4   8        242.78        268.05         4.09 o                         
  -2  -4   8       2200.26       2246.80        23.75 o                         
  -1  -4   8        521.73        508.02         6.49 o                         
   0  -4   8        259.23        271.31         4.16 o                         
   1  -4   8         74.60         70.88         2.05 o                         
   2  -4   8        195.45        191.48         2.83 o                         
   3  -4   8          1.29          0.49         0.68 o                         
   4  -4   8        394.54        388.93         6.22 o                         
   5  -4   8         53.05         57.38         2.49 o                         
   6  -4   8          0.06         -1.10         1.10 o                         
   7  -4   8         38.18         35.83         2.02 o                         
   8  -4   8         27.47         24.77         3.54 o                         
   9  -4   8          9.56          6.51         2.66 o                         
 -10  -3   8          0.24         -3.33         3.33 o                         
  -9  -3   8         52.31         67.27         3.22 o                         
  -8  -3   8         11.75         12.17         1.91 o                         
  -7  -3   8          5.94          8.64         1.44 o                         
  -6  -3   8        128.84        134.30         3.64 o                         
  -5  -3   8        116.50        120.78         3.03 o                         
  -4  -3   8        699.94        702.13         8.26 o                         
  -3  -3   8        226.62        223.67         2.87 o                         
  -2  -3   8          7.92          6.21         1.15 o                         
  -1  -3   8        477.69        505.31         6.44 o                         
   0  -3   8        325.19        319.50         4.98 o                         
   1  -3   8        163.31        166.33         2.73 o                         
   2  -3   8         41.53         39.04         1.35 o                         
   3  -3   8          3.27          1.16         0.85 o                         
   4  -3   8         10.36         13.27         1.91 o                         
   5  -3   8         45.30         46.26         2.63 o                         
   6  -3   8          0.22         -0.47         1.24 o                         
   7  -3   8         33.51         31.91         2.28 o                         
   8  -3   8          0.94          0.04         2.02 o                         
   9  -3   8          1.87         -0.03         2.16 o                         
 -10  -2   8         63.08         62.86         4.25 o                         
  -9  -2   8          1.03         -1.91         1.91 o                         
  -8  -2   8         12.73          4.91         1.83 o                         
  -7  -2   8        203.60        207.16         4.65 o                         
  -6  -2   8          6.62         12.66         1.42 o                         
  -5  -2   8        118.74        134.99         2.73 o                         
  -4  -2   8       2304.99       2344.72        22.80 o                         
  -3  -2   8       1599.38       1614.03        14.44 o                         
  -2  -2   8         10.70          7.77         0.89 o                         
  -1  -2   8        209.05        238.33         3.77 o                         
   0  -2   8         14.42         14.17         1.06 o                         
   1  -2   8        190.54        176.55         2.83 o                         
   2  -2   8         49.92         42.83         1.69 o                         
   3  -2   8          8.78         11.23         1.39 o                         
   4  -2   8        106.49         91.23         3.08 o                         
   5  -2   8         12.67          9.09         1.60 o                         
   6  -2   8          1.60          0.11         1.30 o                         
   7  -2   8          0.73          1.23         1.41 o                         
   8  -2   8         17.76         28.71         2.18 o                         
   9  -2   8          0.80         -1.09         3.42 o                         
 -11  -1   8         24.05         31.95         6.59 o                         
 -10  -1   8         19.68         19.31         2.79 o                         
  -9  -1   8         14.48         18.55         2.59 o                         
  -8  -1   8         99.57        107.96         3.73 o                         
  -7  -1   8          1.25          0.80         1.16 o                         
  -6  -1   8         13.37         13.96         1.51 o                         
  -5  -1   8         11.74         14.61         1.16 o                         
  -4  -1   8        342.16        328.66         4.68 o                         
  -3  -1   8         49.75         41.53         1.49 o                         
  -2  -1   8        133.61        119.67         2.19 o                         
  -1  -1   8         20.83         19.73         1.69 o                         
   0  -1   8        267.70        282.18         4.14 o                         
   1  -1   8         60.07         47.60         1.61 o                         
   2  -1   8         28.95         28.08         2.02 o                         
   3  -1   8         72.09         71.22         2.83 o                         
   4  -1   8         53.95         60.79         3.05 o                         
   5  -1   8          4.23          3.01         1.48 o                         
   6  -1   8         25.75         21.61         2.05 o                         
   7  -1   8         69.64         70.20         3.33 o                         
   8  -1   8         20.64         20.38         2.16 o                         
 -11   0   8          2.92          2.04         2.23 o                         
 -10   0   8          0.68         -1.83         1.87 o                         
  -9   0   8          1.47          4.22         2.06 o                         
  -8   0   8          4.80         -1.12         1.12 o                         
  -7   0   8          5.54          5.38         1.29 o                         
  -6   0   8       1081.61       1119.85        14.86 o                         
  -5   0   8        225.11        219.30         3.70 o                         
  -4   0   8         29.73          8.37         1.23 o                         
  -3   0   8         42.17         38.86         1.37 o                         
  -2   0   8        207.76        198.59         2.92 o                         
  -1   0   8         94.52         93.71         2.02 o                         
   0   0   8        743.14        697.71         9.10 o                         
   1   0   8        107.34        110.99         2.56 o                         
   2   0   8        188.04        192.71         4.52 o                         
   3   0   8        366.49        350.91         7.78 o                         
   4   0   8        222.26        212.87        13.96 o                         
   5   0   8          1.29         -1.48         1.48 o                         
   6   0   8         10.70          7.48         1.78 o                         
   7   0   8         26.55         20.11         2.27 o                         
   8   0   8         18.07         24.07         2.43 o                         
 -11   1   8          7.15          5.92         2.32 o                         
 -10   1   8          7.75          5.25         1.88 o                         
  -9   1   8          0.53          2.46         1.73 o                         
  -8   1   8         58.79         56.84         4.64 o                         
  -7   1   8         47.85         37.79         4.36 o                         
  -6   1   8         94.72         89.99         5.06 o                         
  -5   1   8        156.59        135.84         3.46 o                         
  -4   1   8          1.93         -0.76         0.76 o                         
  -3   1   8        822.89        783.62         8.77 o                         
  -2   1   8        119.82        117.59         2.26 o                         
  -1   1   8        184.10        183.50         3.32 o                         
   0   1   8        219.05        215.96         3.93 o                         
   1   1   8          0.46         -0.18         0.86 o                         
   2   1   8         63.50         56.02         2.24 o                         
   3   1   8          3.13          3.60         1.57 o                         
   4   1   8         49.90         49.98         5.37 o                         
   5   1   8         86.15         86.81         4.45 o                         
   6   1   8          5.18          3.42         2.04 o                         
   7   1   8        117.57        142.31         5.04 o                         
 -11   2   8          0.00         -1.89         1.89 o                         
 -10   2   8          5.47         11.60         2.96 o                         
  -9   2   8         27.39         22.31         3.35 o                         
  -8   2   8        445.10        438.89         9.14 o                         
  -7   2   8        127.45        132.09         4.02 o                         
  -6   2   8          0.29         -1.70         1.70 o                         
  -5   2   8          5.62          3.65         1.57 o                         
  -4   2   8        355.27        361.85         5.16 o                         
  -3   2   8        255.85        249.14         4.09 o                         
  -2   2   8        252.96        246.19         4.05 o                         
  -1   2   8         10.72         10.30         1.15 o                         
   0   2   8        213.77        220.35         3.87 o                         
   1   2   8          0.30         -0.99         0.99 o                         
   2   2   8         23.14         18.85         2.03 o                         
   3   2   8         61.70         50.31         3.11 o                         
   4   2   8          0.53          1.66         1.79 o                         
   5   2   8          0.67         -1.82         1.82 o                         
   6   2   8         41.55         53.45         6.32 o                         
   7   2   8          2.70          0.91         2.21 o                         
 -11   3   8          0.02          1.64         3.53 o                         
 -10   3   8          0.31         -0.31         2.57 o                         
  -9   3   8          5.76         14.25         3.15 o                         
  -8   3   8          0.01         -0.75         1.58 o                         
  -7   3   8         80.31         76.76         3.31 o                         
  -6   3   8         54.99         53.24         2.83 o                         
  -5   3   8         23.74         21.61         2.05 o                         
  -4   3   8          0.48         -0.86         0.86 o                         
  -3   3   8          0.13         -0.87         0.87 o                         
  -2   3   8         87.24         83.31         2.68 o                         
  -1   3   8          7.79          2.96         1.26 o                         
   0   3   8          0.01         -1.26         1.26 o                         
   1   3   8          5.44          1.12         1.36 o                         
   2   3   8         12.88         10.84         1.80 o                         
   3   3   8        225.52        240.77         6.71 o                         
   4   3   8        165.20        157.63         9.03 o                         
   5   3   8        114.83        138.66         9.16 o                         
   6   3   8          0.48         -2.11         2.11 o                         
 -10   4   8         11.36         13.25         4.43 o                         
  -9   4   8          0.46         -2.08         2.08 o                         
  -8   4   8         33.44         30.14         2.26 o                         
  -7   4   8         73.54         71.88         4.12 o                         
  -6   4   8         22.66         26.62         2.30 o                         
  -5   4   8          5.83          5.48         1.51 o                         
  -4   4   8          3.33          0.78         1.09 o                         
  -3   4   8        298.12        302.68         4.87 o                         
  -2   4   8        182.19        177.64         4.02 o                         
  -1   4   8          0.02         -0.92         1.23 o                         
   0   4   8          0.07         -1.52         1.52 o                         
   1   4   8         11.84          8.03         2.25 o                         
   2   4   8          0.00         -1.91         1.91 o                         
   3   4   8          0.43         -1.66         3.29 o                         
   4   4   8        122.06        141.67         8.78 o                         
   5   4   8          5.95          2.69         3.43 o                         
 -10   5   8          0.88         -3.38         4.00 o                         
  -9   5   8          0.00         -2.15         2.15 o                         
  -8   5   8         10.59         10.24         1.91 o                         
  -7   5   8         14.40         12.20         2.05 o                         
  -6   5   8          6.16          4.81         1.88 o                         
  -5   5   8          0.22         -1.42         1.42 o                         
  -4   5   8          0.37         -1.52         1.52 o                         
  -3   5   8         77.26         73.46         2.89 o                         
  -2   5   8         13.36          8.39         1.61 o                         
  -1   5   8          0.12         -1.61         1.61 o                         
   0   5   8          9.08          7.02         2.34 o                         
   1   5   8         17.91         17.20         2.76 o                         
   2   5   8         27.79         19.64         2.84 o                         
   3   5   8         47.60         65.36         5.25 o                         
   4   5   8         14.67         12.91         4.10 o                         
  -9   6   8          0.28         -1.52         3.37 o                         
  -8   6   8          6.53          2.16         1.82 o                         
  -7   6   8         10.32          5.61         2.06 o                         
  -6   6   8          0.62         -1.59         1.59 o                         
  -5   6   8          4.72          1.67         1.74 o                         
  -4   6   8        130.41        124.24         5.01 o                         
  -3   6   8         57.75         41.51         2.72 o                         
  -2   6   8          6.36          2.35         1.69 o                         
  -1   6   8          0.04         -1.77         1.77 o                         
   0   6   8          2.95          0.16         2.30 o                         
   1   6   8         29.87         38.23         3.63 o                         
   2   6   8         72.97         99.05         5.41 o                         
   3   6   8          7.34          1.05         2.77 o                         
  -8   7   8         19.20         15.03         2.68 o                         
  -7   7   8         29.71         36.07         2.97 o                         
  -6   7   8          4.37          2.27         1.88 o                         
  -5   7   8          1.88          1.40         1.85 o                         
  -4   7   8         46.99         51.20         3.04 o                         
  -3   7   8         30.41         28.23         2.98 o                         
  -2   7   8         10.52          8.46         2.95 o                         
  -1   7   8         22.34         24.51         3.25 o                         
   0   7   8         76.25         95.73         5.26 o                         
   1   7   8         52.64         70.38         4.89 o                         
  -6   8   8         64.86         64.62         6.99 o                         
  -5   8   8          0.30          0.76         3.49 o                         
  -4   8   8          2.79         -0.84         2.36 o                         
  -3   8   8          0.60         -2.24         2.53 o                         
  -2   8   8          1.96          0.70         4.77 o                         
   1 -12   9          0.51         -0.22         4.30 o                         
   2 -12   9         11.29          8.43         4.68 o                         
   3 -12   9          2.46          3.68         4.33 o                         
  -2 -11   9          6.41          7.09         3.24 o                         
  -1 -11   9          6.24          8.49         4.20 o                         
   0 -11   9          2.90         -0.22         2.79 o                         
   1 -11   9          8.27         11.07         4.58 o                         
   2 -11   9          3.01          2.64         3.80 o                         
   3 -11   9          1.94         -0.55         3.78 o                         
   4 -11   9         19.48         23.88         4.96 o                         
   5 -11   9         57.43         72.76         5.12 o                         
   6 -11   9          9.97         14.31         3.14 o                         
  -4 -10   9          4.56          8.53         4.80 o                         
  -3 -10   9          6.22          6.49         4.28 o                         
  -2 -10   9        116.15        126.27        17.31 o                         
  -1 -10   9          0.23         -2.54         2.54 o                         
   0 -10   9         20.45         22.68         5.83 o                         
   1 -10   9         33.44         25.82         3.59 o                         
   2 -10   9          9.62         13.78         4.23 o                         
   3 -10   9          0.30          2.16         2.45 o                         
   4 -10   9         81.17         88.78         5.26 o                         
   5 -10   9         19.44         12.30         3.01 o                         
   6 -10   9         18.58         15.49         5.89 o                         
   7 -10   9          5.65          4.73         2.45 o                         
  -5  -9   9         69.33         80.52         8.26 o                         
  -4  -9   9        144.51        161.02        10.64 o                         
  -3  -9   9         16.50         18.47         3.41 o                         
  -2  -9   9         36.47         36.87         3.98 o                         
  -1  -9   9         67.12         77.09         5.11 o                         
   0  -9   9          0.13          0.41         2.34 o                         
   1  -9   9         15.04         16.90         2.96 o                         
   2  -9   9         65.07         75.18         7.22 o                         
   3  -9   9          0.11          1.43         2.32 o                         
   4  -9   9          9.51          8.00         2.91 o                         
   5  -9   9         11.40          2.41         2.51 o                         
   6  -9   9          1.48          0.97         2.90 o                         
   7  -9   9          2.45         -0.15         2.06 o                         
   8  -9   9         10.10         11.31         4.45 o                         
  -6  -8   9          1.89          4.08         4.40 o                         
  -5  -8   9         13.11         10.72         4.58 o                         
  -4  -8   9         89.23        100.69         8.31 o                         
  -3  -8   9         16.59         13.31         2.94 o                         
  -2  -8   9         12.10         14.99         2.91 o                         
  -1  -8   9         81.94         74.95         4.84 o                         
   0  -8   9         16.48         13.83         2.75 o                         
   1  -8   9         25.88         33.28         2.76 o                         
   2  -8   9        148.08        147.89         5.17 o                         
   3  -8   9         26.78         22.34         2.99 o                         
   4  -8   9         52.13         39.14         3.59 o                         
   5  -8   9         11.83         13.85         2.82 o                         
   6  -8   9          0.44         -1.89         1.89 o                         
   7  -8   9          0.14          0.11         2.45 o                         
   8  -8   9          2.37          3.43         3.36 o                         
  -7  -7   9          2.04          7.71         3.23 o                         
  -6  -7   9          1.96          2.21         2.72 o                         
  -5  -7   9          0.00          2.72         2.77 o                         
  -4  -7   9          0.74         -1.77         1.77 o                         
  -3  -7   9         32.54         28.91         2.26 o                         
  -2  -7   9          5.92          0.00         1.54 o                         
  -1  -7   9          6.42          5.31         1.70 o                         
   0  -7   9          5.53          7.45         1.90 o                         
   1  -7   9        193.60        196.07         5.82 o                         
   2  -7   9        152.38        140.73         4.99 o                         
   3  -7   9          0.42         -1.91         1.91 o                         
   4  -7   9         23.42         17.55         2.76 o                         
   5  -7   9          0.06         -1.74         1.74 o                         
   6  -7   9          0.70         -1.70         1.71 o                         
   7  -7   9         17.54         22.05         2.44 o                         
   8  -7   9         48.42         68.88         6.64 o                         
  -8  -6   9          0.06          0.80         2.88 o                         
  -7  -6   9          2.51         -2.48         2.48 o                         
  -6  -6   9        370.16        368.04        11.06 o                         
  -5  -6   9         18.43         14.75         2.98 o                         
  -4  -6   9        383.97        425.08         9.58 o                         
  -3  -6   9        478.18        481.31         8.74 o                         
  -2  -6   9         51.50         51.65         2.98 o                         
  -1  -6   9         27.93         33.03         1.92 o                         
   0  -6   9        485.46        498.00         8.86 o                         
   1  -6   9        154.80        145.98         4.15 o                         
   2  -6   9         12.10          3.56         1.85 o                         
   3  -6   9         27.82         17.02         2.17 o                         
   4  -6   9         49.93         48.15         4.55 o                         
   5  -6   9         11.89         12.70         1.89 o                         
   6  -6   9          3.29          3.71         1.88 o                         
   7  -6   9         12.90          9.11         1.80 o                         
   8  -6   9          0.43         -2.18         2.18 o                         
  -9  -5   9          9.40         11.93         3.12 o                         
  -8  -5   9          0.13         -2.11         2.54 o                         
  -7  -5   9        105.28        122.18         6.16 o                         
  -6  -5   9         53.87         58.19         4.61 o                         
  -5  -5   9        240.12        241.47         8.26 o                         
  -4  -5   9          7.57          9.21         1.64 o                         
  -3  -5   9        112.87        122.64         3.25 o                         
  -2  -5   9         16.49         16.20         1.48 o                         
  -1  -5   9        265.21        291.21         5.00 o                         
   0  -5   9          0.86         -0.94         1.05 o                         
   1  -5   9        113.42        104.22         3.48 o                         
   2  -5   9          2.70         -1.03         1.03 o                         
   3  -5   9         41.50         38.51         2.64 o                         
   4  -5   9          6.41          0.19         1.21 o                         
   5  -5   9         47.31         44.82         2.32 o                         
   6  -5   9          1.51          1.29         1.89 o                         
   7  -5   9         41.95         52.65         2.54 o                         
   8  -5   9         44.32         56.28         6.22 o                         
  -9  -4   9         25.34         21.72         4.61 o                         
  -8  -4   9        221.33        227.54         8.05 o                         
  -7  -4   9         28.46         29.64         3.58 o                         
  -6  -4   9         32.51         30.50         3.37 o                         
  -5  -4   9        109.91        113.46         4.23 o                         
  -4  -4   9        420.81        427.00         6.92 o                         
  -3  -4   9         70.34         61.20         2.19 o                         
  -2  -4   9        796.84        814.19        11.62 o                         
  -1  -4   9        287.58        291.08         4.95 o                         
   0  -4   9         12.57         12.13         1.35 o                         
   1  -4   9        146.29        127.74         3.01 o                         
   2  -4   9         26.94         24.38         1.40 o                         
   3  -4   9        268.86        270.03         4.91 o                         
   4  -4   9          0.11         -1.06         1.06 o                         
   5  -4   9         10.72          8.69         1.69 o                         
   6  -4   9         24.40         19.43         2.05 o                         
   7  -4   9          1.55         -1.45         1.45 o                         
   8  -4   9         12.00         16.32         1.90 o                         
 -10  -3   9          9.83         13.38         4.75 o                         
  -9  -3   9          0.40          2.06         3.21 o                         
  -8  -3   9         20.05         25.29         7.04 o                         
  -7  -3   9        209.62        225.23         7.74 o                         
  -6  -3   9         85.79         86.45         3.16 o                         
  -5  -3   9          1.78          1.26         1.19 o                         
  -4  -3   9        274.40        299.98         4.85 o                         
  -3  -3   9        426.29        477.71         6.69 o                         
  -2  -3   9         35.38         42.52         1.93 o                         
  -1  -3   9        184.06        170.37         3.53 o                         
   0  -3   9          2.56         -0.71         0.71 o                         
   1  -3   9          2.25         -0.48         0.93 o                         
   2  -3   9         14.25          6.21         1.02 o                         
   3  -3   9        312.49        295.49         5.94 o                         
   4  -3   9         88.07         81.11         3.31 o                         
   5  -3   9         16.50         16.94         1.94 o                         
   6  -3   9          0.07         -0.87         1.43 o                         
   7  -3   9         15.97         11.13         1.86 o                         
   8  -3   9         18.35         22.55         2.16 o                         
 -10  -2   9         12.93         16.79         4.82 o                         
  -9  -2   9          2.04         -1.50         1.50 o                         
  -8  -2   9          0.06         -0.79         1.54 o                         
  -7  -2   9         17.40         13.22         1.65 o                         
  -6  -2   9         37.69         38.17         2.21 o                         
  -5  -2   9        160.02        158.11         3.45 o                         
  -4  -2   9        209.26        204.43         3.75 o                         
  -3  -2   9          4.60          0.67         1.04 o                         
  -2  -2   9         13.84          5.80         1.14 o                         
  -1  -2   9         39.22         38.75         1.73 o                         
   0  -2   9        136.18        138.01         2.75 o                         
   1  -2   9         63.73         62.30         2.21 o                         
   2  -2   9         13.68         12.01         1.55 o                         
   3  -2   9          0.15         -1.36         1.36 o                         
   4  -2   9        210.02        199.81         5.30 o                         
   5  -2   9         28.84         31.31         2.38 o                         
   6  -2   9         24.87         25.66         2.69 o                         
   7  -2   9         38.67         54.57         3.20 o                         
   8  -2   9          3.52          5.37         1.78 o                         
 -10  -1   9         26.71         34.94         3.44 o                         
  -9  -1   9         16.03         17.31         2.79 o                         
  -8  -1   9         18.41         12.00         1.92 o                         
  -7  -1   9          0.14         -1.15         1.15 o                         
  -6  -1   9         15.51         15.21         1.68 o                         
  -5  -1   9         35.41         32.35         1.84 o                         
  -4  -1   9        540.45        557.09         7.08 o                         
  -3  -1   9       1197.67       1185.24        13.47 o                         
  -2  -1   9          5.99          1.88         0.91 o                         
  -1  -1   9          0.63         -0.74         0.74 o                         
   0  -1   9        111.93        103.80         2.41 o                         
   1  -1   9        114.92        132.50         3.13 o                         
   2  -1   9        179.89        159.81         4.30 o                         
   3  -1   9         35.08         38.83         2.60 o                         
   4  -1   9          0.15         -1.62         1.62 o                         
   5  -1   9          2.41          1.73         1.57 o                         
   6  -1   9          6.33          7.03         1.88 o                         
   7  -1   9          7.94          6.18         1.86 o                         
   8  -1   9          3.77         11.33         2.12 o                         
 -10   0   9          0.25         -1.57         2.17 o                         
  -9   0   9         11.73         10.82         2.53 o                         
  -8   0   9          1.06          2.29         1.53 o                         
  -7   0   9        221.07        201.42         5.00 o                         
  -6   0   9        140.12        134.04         4.00 o                         
  -5   0   9         57.73         52.50         2.02 o                         
  -4   0   9          7.95          1.12         1.07 o                         
  -3   0   9        119.87        115.71         3.09 o                         
  -2   0   9          0.52          0.59         0.92 o                         
  -1   0   9         60.82         55.72         1.90 o                         
   0   0   9        128.27        131.84         3.00 o                         
   1   0   9         39.45         33.89         1.79 o                         
   2   0   9         43.19         43.97         2.87 o                         
   3   0   9        175.53        167.30         5.19 o                         
   4   0   9          0.04         -2.16         3.46 o                         
   5   0   9         43.05         54.20         3.87 o                         
   6   0   9          5.04          6.80         1.92 o                         
   7   0   9          2.72          4.11         1.91 o                         
 -10   1   9         11.11         11.90         2.66 o                         
  -9   1   9         17.04         14.21         2.28 o                         
  -8   1   9         23.58         22.58         2.01 o                         
  -7   1   9          1.62         -1.48         1.83 o                         
  -6   1   9         18.26         18.36         2.36 o                         
  -5   1   9          7.28          5.78         1.18 o                         
  -4   1   9        170.78        160.86         3.65 o                         
  -3   1   9        312.86        303.25         5.03 o                         
  -2   1   9        108.82        111.31         2.83 o                         
  -1   1   9         38.93         37.33         1.82 o                         
   0   1   9        210.72        199.01         4.27 o                         
   1   1   9         14.68         11.24         1.49 o                         
   2   1   9         12.87          8.67         1.87 o                         
   3   1   9          1.29         -1.16         1.52 o                         
   4   1   9         70.48         76.09         4.54 o                         
   5   1   9         10.98          8.73         3.54 o                         
   6   1   9         35.15         44.51         3.79 o                         
 -10   2   9         15.78          7.58         4.33 o                         
  -9   2   9         41.85         48.25         4.49 o                         
  -8   2   9         30.16         32.58         2.64 o                         
  -7   2   9          0.64         -1.81         1.81 o                         
  -6   2   9          8.38          2.79         1.60 o                         
  -5   2   9         21.55         22.33         2.11 o                         
  -4   2   9         22.62         24.95         1.48 o                         
  -3   2   9         47.60         44.28         1.92 o                         
  -2   2   9          2.29         -1.01         1.01 o                         
  -1   2   9          0.76         -1.11         1.11 o                         
   0   2   9        223.46        218.57         4.80 o                         
   1   2   9         97.42        106.19         5.42 o                         
   2   2   9         16.62         25.39         2.51 o                         
   3   2   9         63.82         77.87         4.61 o                         
   4   2   9          6.39          9.61         2.39 o                         
   5   2   9          0.13          2.01         2.29 o                         
   6   2   9         28.81         35.69         3.63 o                         
 -10   3   9         44.55         39.61         5.94 o                         
  -9   3   9          2.54          1.66         2.84 o                         
  -8   3   9          0.00          0.15         1.62 o                         
  -7   3   9         11.43          9.62         1.94 o                         
  -6   3   9          8.44          4.12         1.77 o                         
  -5   3   9          0.00         -0.06         1.55 o                         
  -4   3   9        210.84        218.15         4.31 o                         
  -3   3   9         13.20          6.88         1.30 o                         
  -2   3   9        173.51        178.41         3.70 o                         
  -1   3   9          0.91         -0.57         1.36 o                         
   0   3   9         69.92         68.59         2.98 o                         
   1   3   9         23.13         16.79         2.64 o                         
   2   3   9         89.94        100.25         7.97 o                         
   3   3   9         14.81         19.40         3.93 o                         
   4   3   9         67.07         77.74         6.69 o                         
   5   3   9         71.38         87.24         7.16 o                         
 -10   4   9         59.03         68.63         7.71 o                         
  -9   4   9          3.06          3.16         3.00 o                         
  -8   4   9          1.94         -1.60         1.60 o                         
  -7   4   9          0.56         -0.84         1.63 o                         
  -6   4   9         10.54         12.18         2.14 o                         
  -5   4   9          1.63         -1.00         1.54 o                         
  -4   4   9        150.51        147.63         4.28 o                         
  -3   4   9         19.64         16.96         1.61 o                         
  -2   4   9         43.50         39.03         2.45 o                         
  -1   4   9        130.05        145.97         4.16 o                         
   0   4   9          1.64         -1.77         2.00 o                         
   1   4   9         35.02         36.77         3.32 o                         
   2   4   9          2.61          0.73         2.10 o                         
   3   4   9          2.60          4.68         3.38 o                         
   4   4   9          4.96          9.08         3.71 o                         
  -9   5   9          2.01          6.50         3.19 o                         
  -8   5   9          1.41         -0.52         1.78 o                         
  -7   5   9         15.65         17.26         2.37 o                         
  -6   5   9         71.51         73.12         3.78 o                         
  -5   5   9          0.73          1.64         1.73 o                         
  -4   5   9         70.79         64.76         3.20 o                         
  -3   5   9          8.13          3.99         2.07 o                         
  -2   5   9          0.14         -1.52         1.52 o                         
  -1   5   9          4.36          3.75         1.81 o                         
   0   5   9        248.43        295.92         8.48 o                         
   1   5   9          0.59          1.85         2.37 o                         
   2   5   9        141.46        165.58         7.74 o                         
   3   5   9         16.30         24.28         3.91 o                         
  -8   6   9          0.12         -2.17         2.17 o                         
  -7   6   9         14.72         19.63         2.62 o                         
  -6   6   9          3.90          2.39         1.85 o                         
  -5   6   9         23.19         21.96         2.37 o                         
  -4   6   9          3.16          2.37         2.11 o                         
  -3   6   9         72.63         93.61         4.30 o                         
  -2   6   9          8.26          6.47         2.32 o                         
  -1   6   9         14.37         18.70         3.08 o                         
   0   6   9          7.16          3.56         2.60 o                         
   1   6   9          2.52          7.53         4.15 o                         
  -6   7   9          2.22         -1.15         3.18 o                         
  -5   7   9          1.19          2.57         2.84 o                         
  -4   7   9          8.26          8.86         2.61 o                         
  -3   7   9          0.84         -2.45         2.45 o                         
  -2   7   9         15.50         15.37         4.02 o                         
  -1   7   9          8.45          8.48         5.72 o                         
  -1 -11  10          9.86          8.29         3.34 o                         
   0 -11  10          4.11          1.58         3.02 o                         
   1 -11  10          0.81         -2.98         3.80 o                         
   2 -11  10          7.59          4.87         4.33 o                         
   3 -11  10          4.61          2.31         4.33 o                         
   4 -11  10          6.31          2.34         4.05 o                         
  -3 -10  10          0.03         -4.10         4.30 o                         
  -2 -10  10         12.99         13.04         3.50 o                         
  -1 -10  10         11.28         11.19         7.68 o                         
   0 -10  10          0.18         -0.24         2.69 o                         
   1 -10  10          1.68          2.69         3.80 o                         
   2 -10  10          0.43         -3.36         3.36 o                         
   3 -10  10         16.88         19.02         4.55 o                         
   4 -10  10          2.09         -2.55         2.55 o                         
   5 -10  10          0.00         -2.06         3.71 o                         
   6 -10  10         11.68         11.91         2.94 o                         
  -5  -9  10         39.42         58.44         7.66 o                         
  -4  -9  10         11.62          3.90         4.72 o                         
  -3  -9  10         46.35         43.96         4.49 o                         
  -2  -9  10          3.67         -2.54         2.54 o                         
  -1  -9  10         21.87         18.18         5.25 o                         
   0  -9  10         37.39         31.36         3.91 o                         
   1  -9  10         30.62         24.46         3.52 o                         
   2  -9  10          1.40          1.14         3.53 o                         
   3  -9  10         98.12        106.25         5.64 o                         
   4  -9  10         12.14         16.79         3.09 o                         
   5  -9  10          2.41          0.07         2.34 o                         
   6  -9  10          0.00         -2.52         3.99 o                         
   7  -9  10          3.46          2.77         2.31 o                         
  -6  -8  10          5.62          6.76         4.72 o                         
  -5  -8  10         93.66         84.80         8.41 o                         
  -4  -8  10         77.17         77.79         8.16 o                         
  -3  -8  10          0.34         -0.72         2.45 o                         
  -2  -8  10          6.64          4.69         2.69 o                         
  -1  -8  10          0.00         -2.13         2.13 o                         
   0  -8  10         16.92         13.27         2.94 o                         
   1  -8  10         10.66          8.92         2.82 o                         
   2  -8  10         16.04         16.08         3.10 o                         
   3  -8  10          6.74          4.41         2.76 o                         
   4  -8  10         12.66         11.38         2.82 o                         
   5  -8  10          0.28         -0.42         2.12 o                         
   6  -8  10          9.99          6.72         2.41 o                         
   7  -8  10         34.51         41.48         3.52 o                         
  -7  -7  10        139.28        167.88        10.94 o                         
  -6  -7  10         14.93         11.29         4.80 o                         
  -5  -7  10         26.69         24.05         5.17 o                         
  -4  -7  10        140.96        157.44         9.97 o                         
  -3  -7  10        126.85        137.21         4.80 o                         
  -2  -7  10         44.83         48.89         4.43 o                         
  -1  -7  10          5.45         -1.80         2.16 o                         
   0  -7  10         33.07         37.19         3.67 o                         
   1  -7  10          0.07         -1.58         1.58 o                         
   2  -7  10         26.05         26.23         2.67 o                         
   3  -7  10         20.97         16.84         3.29 o                         
   4  -7  10          1.64          1.00         2.13 o                         
   5  -7  10          2.01          0.84         2.17 o                         
   6  -7  10         12.92         14.27         4.53 o                         
   7  -7  10          1.92          0.64         2.13 o                         
  -7  -6  10         77.06         82.99         5.70 o                         
  -6  -6  10          2.16         -0.18         2.83 o                         
  -5  -6  10          1.53         -0.75         3.47 o                         
  -4  -6  10         23.16         19.13         2.55 o                         
  -3  -6  10         26.81         22.41         2.13 o                         
  -2  -6  10         41.78         38.55         2.74 o                         
  -1  -6  10          5.51          3.65         1.70 o                         
   0  -6  10         47.17         40.24         3.61 o                         
   1  -6  10          2.35         -0.18         1.64 o                         
   2  -6  10          1.72         -1.13         1.62 o                         
   3  -6  10         66.47         75.43         4.42 o                         
   4  -6  10         66.37         64.44         4.24 o                         
   5  -6  10         79.54         93.75         4.84 o                         
   6  -6  10         14.90         15.62         2.62 o                         
   7  -6  10          0.96          0.66         2.31 o                         
   8  -6  10          0.43         -2.00         2.51 o                         
  -8  -5  10          4.69          1.82         2.89 o                         
  -7  -5  10          3.18          2.02         4.30 o                         
  -6  -5  10         29.57         23.11         6.22 o                         
  -5  -5  10          0.33         -1.77         2.40 o                         
  -4  -5  10          0.83         -1.34         1.34 o                         
  -3  -5  10         30.96         22.62         2.15 o                         
  -2  -5  10         16.77         19.16         1.94 o                         
  -1  -5  10         11.08         10.25         1.83 o                         
   0  -5  10         19.88         14.50         1.76 o                         
   1  -5  10         15.23         13.24         2.20 o                         
   2  -5  10         14.19         11.30         2.05 o                         
   3  -5  10          0.11          0.34         1.85 o                         
   4  -5  10         52.61         46.99         3.77 o                         
   5  -5  10          3.19          0.67         2.21 o                         
   6  -5  10          0.84          0.24         2.02 o                         
   7  -5  10          0.24         -2.76         2.76 o                         
   8  -5  10          2.82         -0.19         2.75 o                         
  -9  -4  10         15.86         14.59         3.62 o                         
  -8  -4  10          0.48         -2.44         2.44 o                         
  -7  -4  10         20.30         17.28         3.43 o                         
  -6  -4  10         66.01         58.84         4.59 o                         
  -5  -4  10          8.17          3.06         2.54 o                         
  -4  -4  10         15.96         15.96         1.82 o                         
  -3  -4  10         92.71         92.51         3.40 o                         
  -2  -4  10          4.96          0.15         1.27 o                         
  -1  -4  10         73.90         74.88         3.15 o                         
   0  -4  10          7.31          1.86         1.33 o                         
   1  -4  10         25.70         33.52         2.62 o                         
   2  -4  10         41.40         35.25         3.03 o                         
   3  -4  10        104.91        109.51         4.45 o                         
   4  -4  10         84.36         76.54         4.50 o                         
   5  -4  10         34.27         33.84         3.87 o                         
   6  -4  10          3.63          0.52         2.10 o                         
   7  -4  10         13.02         14.37         2.48 o                         
   8  -4  10          4.29         -0.46         2.16 o                         
  -9  -3  10          4.31          0.36         2.57 o                         
  -8  -3  10          0.85         -2.87         2.87 o                         
  -7  -3  10          0.32         -2.51         2.51 o                         
  -6  -3  10          9.66          6.11         2.83 o                         
  -5  -3  10          0.34          1.39         1.37 o                         
  -4  -3  10         30.87         24.87         1.97 o                         
  -3  -3  10         29.99         34.00         2.22 o                         
  -2  -3  10         94.06         75.33         3.06 o                         
  -1  -3  10          4.43          0.18         1.21 o                         
   0  -3  10        126.05        110.13         2.99 o                         
   1  -3  10        139.95        126.27         3.99 o                         
   2  -3  10        259.14        246.36         5.30 o                         
   3  -3  10          1.46          3.70         1.43 o                         
   4  -3  10         59.66         69.18         3.80 o                         
   5  -3  10          0.01         -0.80         1.58 o                         
   6  -3  10         79.39         97.49         4.87 o                         
   7  -3  10          2.71          0.37         1.64 o                         
  -9  -2  10          1.04         -2.02         2.02 o                         
  -8  -2  10          9.53          0.54         2.55 o                         
  -7  -2  10         32.11         30.82         3.59 o                         
  -6  -2  10         57.65         51.34         4.20 o                         
  -5  -2  10          1.17          2.76         1.40 o                         
  -4  -2  10        142.29        145.72         4.21 o                         
  -3  -2  10         53.33         48.28         2.26 o                         
  -2  -2  10          1.27         -1.53         1.53 o                         
  -1  -2  10        352.52        368.84         6.36 o                         
   0  -2  10        214.89        179.74         3.65 o                         
   1  -2  10        364.62        348.63         7.13 o                         
   2  -2  10         40.39         38.27         3.13 o                         
   3  -2  10          0.06         -1.52         1.52 o                         
   4  -2  10          0.10         -1.39         1.39 o                         
   5  -2  10          0.09         -1.81         2.31 o                         
   6  -2  10          5.69          4.04         1.84 o                         
   7  -2  10          8.74          9.89         2.09 o                         
 -10  -1  10          0.00          0.05         4.15 o                         
  -9  -1  10          0.20         -1.62         2.02 o                         
  -8  -1  10          4.74         -2.29         2.29 o                         
  -7  -1  10         25.33         33.63         4.04 o                         
  -6  -1  10        294.68        303.14         9.52 o                         
  -5  -1  10          1.27          0.62         1.34 o                         
  -4  -1  10        318.27        316.95         6.80 o                         
  -3  -1  10         25.97         26.81         1.77 o                         
  -2  -1  10         95.79         94.66         3.30 o                         
  -1  -1  10         34.88         29.21         1.71 o                         
   0  -1  10        486.91        456.43         6.80 o                         
   1  -1  10         19.01         25.06         1.72 o                         
   2  -1  10        164.72        176.54         5.50 o                         
   3  -1  10          2.97          2.28         1.83 o                         
   4  -1  10         44.67         55.11         4.08 o                         
   5  -1  10          6.69          8.81         1.96 o                         
   6  -1  10         32.82         29.74         4.60 o                         
   7  -1  10          0.11          2.47         1.80 o                         
 -10   0  10          0.13         -0.82         3.93 o                         
  -9   0  10          2.42          0.07         2.60 o                         
  -8   0  10         14.39          8.20         2.20 o                         
  -7   0  10          0.54          2.29         1.94 o                         
  -6   0  10         10.47          2.60         2.26 o                         
  -5   0  10          0.03         -1.60         1.60 o                         
  -4   0  10         94.25        105.69         3.13 o                         
  -3   0  10         23.17         28.98         1.87 o                         
  -2   0  10        505.36        484.82         7.24 o                         
  -1   0  10        203.66        209.56         4.17 o                         
   0   0  10          0.00         -0.40         1.21 o                         
   1   0  10          0.14         -1.50         1.50 o                         
   2   0  10         10.57          7.19         2.09 o                         
   3   0  10        110.57        119.57         5.45 o                         
   4   0  10          0.23          3.40         2.06 o                         
   5   0  10         60.12         68.98         5.62 o                         
   6   0  10         27.25         25.36         2.70 o                         
 -10   1  10          0.18          4.20         4.15 o                         
  -9   1  10         26.26         39.26         4.22 o                         
  -8   1  10         28.00         20.65         2.84 o                         
  -7   1  10          6.65          3.79         2.29 o                         
  -6   1  10         11.66          1.64         2.32 o                         
  -5   1  10         33.50         30.76         2.82 o                         
  -4   1  10         68.85         58.54         2.81 o                         
  -3   1  10          1.75          1.23         1.60 o                         
  -2   1  10        302.40        303.62         5.36 o                         
  -1   1  10        146.24        140.74         3.71 o                         
   0   1  10        124.66        130.34         4.00 o                         
   1   1  10          0.04          0.15         2.04 o                         
   2   1  10         39.50         34.82         3.54 o                         
   3   1  10          2.82          0.05         2.76 o                         
   4   1  10         38.17         54.98         5.50 o                         
   5   1  10         16.15         16.09         2.84 o                         
  -9   2  10          2.57          4.91         3.03 o                         
  -8   2  10          2.73          1.34         2.05 o                         
  -7   2  10          2.07         -0.11         1.96 o                         
  -6   2  10         40.23         50.53         5.35 o                         
  -5   2  10          2.56         -0.34         1.99 o                         
  -4   2  10        306.15        297.90         5.36 o                         
  -3   2  10        157.46        158.36         3.49 o                         
  -2   2  10         33.31         32.92         2.00 o                         
  -1   2  10         15.47         17.92         2.12 o                         
   0   2  10        163.71        154.04         9.72 o                         
   1   2  10        118.80        131.51         7.82 o                         
   2   2  10         10.27          6.32         2.53 o                         
   3   2  10         58.76         62.84         6.02 o                         
   4   2  10         18.18         15.54         3.83 o                         
   5   2  10         25.71         25.86         4.58 o                         
  -9   3  10          1.84          2.04         4.45 o                         
  -8   3  10          3.04          1.83         2.09 o                         
  -7   3  10          2.80          1.05         1.89 o                         
  -6   3  10          1.98         -1.40         1.77 o                         
  -5   3  10         41.88         49.68         3.19 o                         
  -4   3  10         17.91         18.72         2.18 o                         
  -3   3  10        100.12        106.77         3.03 o                         
  -2   3  10         32.46         33.40         2.05 o                         
  -1   3  10          2.24         -0.97         1.48 o                         
   0   3  10          8.02          8.06         2.05 o                         
   1   3  10          1.33         -1.59         3.94 o                         
   2   3  10         23.94         28.49         3.62 o                         
   3   3  10         10.93          8.53         3.43 o                         
   4   3  10         48.53         49.51         5.82 o                         
  -8   4  10          0.24         -2.24         2.24 o                         
  -7   4  10         15.79         14.30         2.39 o                         
  -6   4  10         18.84         20.54         2.57 o                         
  -5   4  10          6.02          3.38         1.93 o                         
  -4   4  10         56.28         61.47         3.17 o                         
  -3   4  10         17.79         17.23         2.39 o                         
  -2   4  10         39.18         51.88         2.54 o                         
  -1   4  10         20.10         27.16         2.67 o                         
   0   4  10         17.06         14.41         2.93 o                         
   1   4  10         42.71         45.45         3.76 o                         
   2   4  10         32.48         27.75         4.77 o                         
   3   4  10          1.76          3.66         3.56 o                         
  -8   5  10          1.24          1.65         2.45 o                         
  -7   5  10          7.51          9.23         2.35 o                         
  -6   5  10          7.81          7.95         2.34 o                         
  -5   5  10         24.63         29.03         2.87 o                         
  -4   5  10          4.31          3.50         2.14 o                         
  -3   5  10          4.87          4.87         2.21 o                         
  -2   5  10         11.71         12.15         2.50 o                         
  -1   5  10          0.01         -1.99         1.99 o                         
   0   5  10          0.12         -0.79         2.27 o                         
   1   5  10          6.28          5.04         2.91 o                         
  -6   6  10          0.57         -3.06         3.06 o                         
  -5   6  10          1.15          0.47         2.35 o                         
  -4   6  10          0.72          2.88         2.42 o                         
  -3   6  10          0.61         -2.33         2.33 o                         
  -2   6  10          6.25          2.10         6.42 o                         
  -1   6  10          3.01          7.04         5.55 o                         
  -2 -10  11          0.09         -2.83         2.83 o                         
  -1 -10  11         15.22         18.10         4.45 o                         
   0 -10  11          3.81          3.29         3.34 o                         
   1 -10  11         20.68         21.91         5.22 o                         
   2 -10  11          0.03          0.97         3.66 o                         
   3 -10  11          0.49          1.99         3.76 o                         
   4 -10  11          3.91          3.28         4.03 o                         
  -4  -9  11          5.75         -1.39         4.33 o                         
  -3  -9  11          3.33          0.40         4.33 o                         
  -2  -9  11          1.88         -2.82         3.23 o                         
  -1  -9  11          0.16          2.05         2.82 o                         
   0  -9  11         80.49         87.36         7.22 o                         
   1  -9  11         36.11         53.52         6.17 o                         
   2  -9  11          2.36          2.06         3.61 o                         
   3  -9  11         13.70         25.24         4.72 o                         
   4  -9  11          6.86          2.49         2.60 o                         
   5  -9  11          3.87          6.67         2.82 o                         
  -5  -8  11          0.06         -3.53         4.05 o                         
  -4  -8  11          7.96          3.78         4.60 o                         
  -3  -8  11         67.14         60.05         8.23 o                         
  -2  -8  11         25.84         27.12         5.79 o                         
  -1  -8  11         36.04         31.02         3.96 o                         
   0  -8  11         24.04         23.83         3.74 o                         
   1  -8  11          0.02         -2.13         2.35 o                         
   2  -8  11          2.86         -0.62         3.36 o                         
   3  -8  11          0.86         -2.18         2.18 o                         
   4  -8  11          6.69          3.31         3.17 o                         
   5  -8  11          0.44         -2.22         2.23 o                         
   6  -8  11          1.19         -0.80         2.34 o                         
  -6  -7  11          9.94          2.11         4.82 o                         
  -5  -7  11          4.42          2.44         4.55 o                         
  -4  -7  11         18.51          5.00         4.65 o                         
  -3  -7  11          0.67         -0.33         2.47 o                         
  -2  -7  11         51.80         44.33         4.43 o                         
  -1  -7  11          1.06          2.31         2.52 o                         
   0  -7  11         64.84         64.11         4.91 o                         
   1  -7  11         18.67         24.27         3.35 o                         
   2  -7  11         33.49         38.27         5.05 o                         
   3  -7  11          0.07         -1.12         2.11 o                         
   4  -7  11         16.14         14.99         2.83 o                         
   5  -7  11          5.63          7.39         2.63 o                         
   6  -7  11          7.15          6.54         2.57 o                         
  -7  -6  11         23.97         19.23         4.04 o                         
  -6  -6  11         64.57         57.31         5.00 o                         
  -5  -6  11          9.12          6.42         4.48 o                         
  -4  -6  11         22.85         18.25         5.22 o                         
  -3  -6  11          3.97          4.33         1.89 o                         
  -2  -6  11        157.71        161.00         7.03 o                         
  -1  -6  11         62.54         63.46         4.74 o                         
   0  -6  11         25.87         28.43         3.38 o                         
   1  -6  11         80.57         85.96         5.30 o                         
   2  -6  11         57.83         53.84         3.56 o                         
   3  -6  11          5.99          5.27         2.29 o                         
   4  -6  11          1.01          1.16         2.24 o                         
   5  -6  11          9.30          7.97         2.62 o                         
   6  -6  11         12.43         19.77         2.96 o                         
   7  -6  11          3.11          0.44         2.30 o                         
  -7  -5  11          1.27         -2.86         2.86 o                         
  -6  -5  11          4.76          2.20         3.03 o                         
  -5  -5  11         34.74         31.63         4.03 o                         
  -4  -5  11          3.25         -1.73         1.73 o                         
  -3  -5  11          7.32          4.94         1.79 o                         
  -2  -5  11         20.25         20.20         2.36 o                         
  -1  -5  11        295.81        319.20         9.93 o                         
   0  -5  11         31.93         29.17         5.78 o                         
   1  -5  11          2.24         -0.49         3.38 o                         
   2  -5  11          3.27          1.87         1.82 o                         
   3  -5  11          5.30          5.67         2.43 o                         
   4  -5  11         17.39         23.14         2.97 o                         
   5  -5  11          1.72         -0.29         2.17 o                         
   6  -5  11          6.14          5.60         2.47 o                         
   7  -5  11         14.35         17.32         2.78 o                         
  -8  -4  11          3.68         -2.21         2.90 o                         
  -7  -4  11         28.92         37.10         4.17 o                         
  -6  -4  11        159.89        170.31        11.65 o                         
  -5  -4  11          0.02         -0.02         2.69 o                         
  -4  -4  11        394.90        398.62         9.13 o                         
  -3  -4  11        106.57        106.15         3.96 o                         
  -2  -4  11          0.38          0.70         1.57 o                         
  -1  -4  11         15.18         13.95         2.91 o                         
   0  -4  11        483.66        459.79        12.54 o                         
   1  -4  11         26.97         28.98         3.33 o                         
   2  -4  11        158.13        160.66         5.42 o                         
   3  -4  11         93.52         91.59         5.01 o                         
   4  -4  11         37.36         40.83         3.51 o                         
   5  -4  11         39.81         52.06         4.09 o                         
   6  -4  11          9.20          8.30         2.57 o                         
  -8  -3  11          3.31         -1.36         2.62 o                         
  -7  -3  11          0.08         -1.00         2.71 o                         
  -6  -3  11          1.54         -3.05         3.05 o                         
  -5  -3  11         50.58         67.18         5.05 o                         
  -4  -3  11          0.03         -0.44         1.71 o                         
  -3  -3  11        329.83        353.94         7.28 o                         
  -2  -3  11         18.18         16.88         1.89 o                         
  -1  -3  11         40.20         45.74         2.51 o                         
   0  -3  11         19.83         32.85         5.10 o                         
   1  -3  11          1.60         -1.47         2.24 o                         
   2  -3  11          0.84          1.59         1.80 o                         
   3  -3  11          4.06          2.43         2.33 o                         
   4  -3  11          9.77          9.26         2.43 o                         
   5  -3  11          5.10          2.99         2.24 o                         
   6  -3  11          1.97          0.48         2.16 o                         
  -9  -2  11          4.98          5.34         2.81 o                         
  -8  -2  11         16.16         19.61         3.42 o                         
  -7  -2  11          8.92          6.43         2.86 o                         
  -6  -2  11         51.89         59.45         4.80 o                         
  -5  -2  11         19.34         20.02         3.44 o                         
  -4  -2  11          8.60          8.57         1.75 o                         
  -3  -2  11         62.47         72.65         2.93 o                         
  -2  -2  11        244.81        241.09         5.51 o                         
  -1  -2  11         12.85          8.39         1.63 o                         
   0  -2  11        135.32        123.86         4.94 o                         
   1  -2  11        152.49        151.80         6.64 o                         
   2  -2  11          0.01         -1.98         1.98 o                         
   3  -2  11          2.09         -0.51         1.80 o                         
   4  -2  11         32.02         29.60         3.12 o                         
   5  -2  11        104.47        110.23         6.02 o                         
   6  -2  11          4.71          4.87         3.21 o                         
  -9  -1  11          2.61          3.54         2.47 o                         
  -8  -1  11          7.32          5.49         2.44 o                         
  -7  -1  11         17.54         21.84         2.85 o                         
  -6  -1  11         29.21         35.12         3.17 o                         
  -5  -1  11        132.85        151.26         5.50 o                         
  -4  -1  11         10.07          2.63         1.54 o                         
  -3  -1  11         15.93         16.11         1.76 o                         
  -2  -1  11         35.50         29.77         2.19 o                         
  -1  -1  11         55.43         63.20         2.73 o                         
   0  -1  11          0.85         -0.38         2.85 o                         
   1  -1  11         83.81         70.79         4.77 o                         
   2  -1  11         53.48         59.55         4.41 o                         
   3  -1  11         81.19         95.62         6.94 o                         
   4  -1  11          0.53          2.05         2.00 o                         
   5  -1  11         61.63         61.20         3.66 o                         
  -9   0  11          3.21          3.49         2.42 o                         
  -8   0  11         43.51         54.15         3.75 o                         
  -7   0  11          2.39          5.19         2.34 o                         
  -6   0  11          4.22          1.86         2.20 o                         
  -5   0  11         10.23          8.43         2.44 o                         
  -4   0  11         75.62         71.62         3.16 o                         
  -3   0  11         17.34         11.07         1.60 o                         
  -2   0  11        280.09        260.99         5.33 o                         
  -1   0  11        145.48        141.86         4.30 o                         
   0   0  11          2.60          2.29         2.18 o                         
   1   0  11          0.02         -1.82         1.82 o                         
   2   0  11         13.73         14.62         2.83 o                         
   3   0  11         38.17         52.82         5.74 o                         
   4   0  11          0.16         -1.91         2.61 o                         
   5   0  11          0.05         -2.69         2.69 o                         
  -9   1  11         14.62         21.13         3.04 o                         
  -8   1  11         17.93         17.01         2.76 o                         
  -7   1  11          8.22          9.07         2.53 o                         
  -6   1  11         15.15         13.77         2.61 o                         
  -5   1  11          5.11          2.04         2.17 o                         
  -4   1  11         58.06         65.78         4.10 o                         
  -3   1  11         18.46         25.91         1.84 o                         
  -2   1  11          0.25          2.79         1.36 o                         
  -1   1  11         85.37         86.13         3.49 o                         
   0   1  11         23.80         20.83         3.17 o                         
   1   1  11        102.31        112.83         5.91 o                         
   2   1  11          0.46          1.92         2.72 o                         
   3   1  11          3.43         -2.66         2.66 o                         
   4   1  11          0.33         -1.12         2.83 o                         
  -8   2  11          0.02         -1.05         2.17 o                         
  -7   2  11         10.44         10.07         2.56 o                         
  -6   2  11         13.35         15.06         3.47 o                         
  -5   2  11         48.96         44.25         3.51 o                         
  -4   2  11        142.78        156.82         5.00 o                         
  -3   2  11         51.81         55.61         3.03 o                         
  -2   2  11          5.92          3.48         1.45 o                         
  -1   2  11          0.35         -1.56         1.56 o                         
   0   2  11         17.00         20.23         3.21 o                         
   1   2  11         34.11         38.59         4.07 o                         
   2   2  11         18.32         15.82         3.98 o                         
   3   2  11         18.21         18.58         3.98 o                         
  -8   3  11         24.46         23.49         4.19 o                         
  -7   3  11          1.27         -0.41         2.16 o                         
  -6   3  11          4.57          3.90         2.43 o                         
  -5   3  11         11.66         15.61         2.55 o                         
  -4   3  11          5.24          7.28         2.16 o                         
  -3   3  11         21.64         18.39         2.87 o                         
  -2   3  11          1.86          1.77         1.72 o                         
  -1   3  11         54.96         61.73         6.01 o                         
   0   3  11          4.81         -0.58         2.50 o                         
   1   3  11          6.69          5.85         2.99 o                         
   2   3  11          3.97         -0.87         2.91 o                         
  -7   4  11          5.35          3.81         2.73 o                         
  -6   4  11         51.37         52.89         5.86 o                         
  -5   4  11          2.41          0.81         2.03 o                         
  -4   4  11          3.41          0.07         1.94 o                         
  -3   4  11          3.56         -0.39         2.03 o                         
  -2   4  11         15.52         20.79         3.12 o                         
  -1   4  11          5.63          3.41         2.55 o                         
   0   4  11          6.80          3.56         2.80 o                         
   1   4  11         18.23         16.44         3.58 o                         
  -5   5  11          0.98          1.72         2.42 o                         
  -4   5  11         11.74         17.64         5.95 o                         
  -3   5  11         31.07         27.56         3.31 o                         
  -2   5  11          0.19         -3.02         3.02 o                         
   1 -10  12          6.10          7.68         4.30 o                         
  -2  -9  12         43.44         48.93         4.90 o                         
  -1  -9  12         44.17         53.95         9.64 o                         
   0  -9  12          1.37          2.90         2.95 o                         
   1  -9  12          0.49         -0.10         3.76 o                         
   2  -9  12          0.04         -3.13         3.13 o                         
   3  -9  12          5.58         -0.70         3.76 o                         
   4  -9  12         26.07         23.10         4.95 o                         
  -4  -8  12          0.63         -4.08         4.08 o                         
  -3  -8  12         11.84         12.43         5.40 o                         
  -2  -8  12         48.32         53.87         5.03 o                         
  -1  -8  12         12.18         17.75         3.60 o                         
   0  -8  12         23.48         26.31         3.88 o                         
   1  -8  12         44.66         40.51         5.72 o                         
   2  -8  12          0.37         -3.38         3.38 o                         
   3  -8  12          1.20         -3.13         3.13 o                         
   4  -8  12          0.54         -2.19         3.03 o                         
   5  -8  12          2.02          3.67         2.69 o                         
  -5  -7  12          8.10          3.90         4.70 o                         
  -4  -7  12         75.20         72.76         8.18 o                         
  -3  -7  12        117.92        124.34         6.92 o                         
  -2  -7  12        123.32        129.78         6.82 o                         
  -1  -7  12         15.28         16.32         3.46 o                         
   0  -7  12         79.62         80.45         5.67 o                         
   1  -7  12         25.62         30.89         3.88 o                         
   2  -7  12          2.38          2.34         3.36 o                         
   3  -7  12          4.71          4.43         3.41 o                         
   4  -7  12         17.01         19.70         4.48 o                         
   5  -7  12         27.90         35.44         3.79 o                         
  -6  -6  12          6.95         -0.52         4.68 o                         
  -5  -6  12         90.77         98.95         8.95 o                         
  -4  -6  12         41.28         41.18         6.91 o                         
  -3  -6  12         86.83        104.95         6.35 o                         
  -2  -6  12         80.49         93.30         5.86 o                         
  -1  -6  12         15.23         10.93         3.06 o                         
   0  -6  12          0.77         -1.91         2.61 o                         
   1  -6  12          0.04         -2.23         2.23 o                         
   2  -6  12          5.28          5.60         3.46 o                         
   3  -6  12          1.67         -1.39         2.86 o                         
   4  -6  12         43.47         51.16         4.15 o                         
   5  -6  12         28.54         25.73         3.47 o                         
  -7  -5  12          1.37         -2.61         4.53 o                         
  -6  -5  12         54.96         53.69         7.09 o                         
  -5  -5  12        135.11        143.41        10.27 o                         
  -4  -5  12        145.33        162.06        10.97 o                         
  -3  -5  12         10.53          7.62         2.16 o                         
  -2  -5  12         39.96         43.26         4.13 o                         
  -1  -5  12         87.46         97.59         5.72 o                         
   0  -5  12         20.10         22.43         3.39 o                         
   1  -5  12         62.68         67.76         5.01 o                         
   2  -5  12          2.55          0.50         3.06 o                         
   3  -5  12          1.85          0.72         3.08 o                         
   4  -5  12          0.12         -1.16         2.07 o                         
   5  -5  12          0.01         -2.29         2.29 o                         
  -7  -4  12         42.10         49.25         5.05 o                         
  -6  -4  12         14.38         16.50         3.85 o                         
  -5  -4  12         60.05         78.61         8.23 o                         
  -4  -4  12        106.45        110.88         9.33 o                         
  -3  -4  12         33.55         26.17         2.64 o                         
  -2  -4  12         58.57         55.88         3.49 o                         
  -1  -4  12         29.63         33.36         3.72 o                         
   0  -4  12          0.05         -1.96         1.96 o                         
   1  -4  12          1.51         -0.77         2.27 o                         
   2  -4  12         54.17         52.82         5.77 o                         
   3  -4  12          0.04         -0.20         2.79 o                         
   4  -4  12         19.31         17.26         4.03 o                         
   5  -4  12         97.81        121.77         6.24 o                         
  -7  -3  12         94.73        126.84         7.10 o                         
  -6  -3  12         32.74         36.60         4.49 o                         
  -5  -3  12          0.83          1.98         3.10 o                         
  -4  -3  12         33.83         33.00         3.82 o                         
  -3  -3  12         25.47         24.08         2.52 o                         
  -2  -3  12          2.27         -0.66         1.76 o                         
  -1  -3  12         18.93         17.42         6.71 o                         
   0  -3  12          2.67          1.58         2.52 o                         
   1  -3  12          8.99          6.11         3.39 o                         
   2  -3  12          9.81          7.83         3.28 o                         
   3  -3  12          5.53          2.54         3.03 o                         
   4  -3  12          2.80          6.96         3.23 o                         
   5  -3  12        107.79        130.88         8.55 o                         
  -8  -2  12         27.54         38.51         4.40 o                         
  -7  -2  12         14.30         13.64         2.93 o                         
  -6  -2  12         42.80         39.70         3.50 o                         
  -5  -2  12          0.17         -2.09         2.09 o                         
  -4  -2  12         26.70         24.24         3.67 o                         
  -3  -2  12         30.01         28.94         2.25 o                         
  -2  -2  12        103.54        103.16         4.37 o                         
  -1  -2  12         20.18         16.40         3.13 o                         
   0  -2  12        225.32        225.92         8.35 o                         
   1  -2  12          0.37         -1.18         2.10 o                         
   2  -2  12          0.48          2.66         2.76 o                         
   3  -2  12         21.57         17.83         3.98 o                         
   4  -2  12         32.17         36.38         4.82 o                         
   5  -2  12          3.35         -3.18         3.18 o                         
  -8  -1  12          4.80          6.93         3.41 o                         
  -7  -1  12          0.62         -2.19         2.19 o                         
  -6  -1  12         24.28         24.73         3.26 o                         
  -5  -1  12         46.57         45.20         3.60 o                         
  -4  -1  12         20.91         17.26         3.20 o                         
  -3  -1  12        120.76        123.66         4.00 o                         
  -2  -1  12          1.12          0.54         1.62 o                         
  -1  -1  12          0.33         -0.37         2.17 o                         
   0  -1  12         12.36          5.86         3.00 o                         
   1  -1  12          1.07         -0.32         2.67 o                         
   2  -1  12         25.22         27.48         4.45 o                         
   3  -1  12         13.36         15.92         4.03 o                         
   4  -1  12          0.23         -0.75         3.21 o                         
  -8   0  12          1.67         -2.87         2.87 o                         
  -7   0  12          2.27         -2.19         2.19 o                         
  -6   0  12          8.85          0.16         2.22 o                         
  -5   0  12         28.43         30.33         4.15 o                         
  -4   0  12         31.92         33.82         3.78 o                         
  -3   0  12          4.87          4.91         1.80 o                         
  -2   0  12         22.01         17.68         2.55 o                         
  -1   0  12          2.45          2.74         2.51 o                         
   0   0  12         27.47         26.76         3.47 o                         
   1   0  12         82.75         93.86         5.71 o                         
   2   0  12          2.00         -0.27         3.01 o                         
   3   0  12          7.14          2.54         3.28 o                         
  -7   1  12          9.07          7.25         2.72 o                         
  -6   1  12         13.46         11.48         2.63 o                         
  -5   1  12          0.21          0.41         2.19 o                         
  -4   1  12          3.55          3.22         3.15 o                         
  -3   1  12         17.35         18.77         2.66 o                         
  -2   1  12          2.06          2.63         2.05 o                         
  -1   1  12          2.07          1.20         2.17 o                         
   0   1  12         50.73         53.30        10.33 o                         
   1   1  12         35.01         34.10         4.06 o                         
   2   1  12          2.82         -0.17         3.11 o                         
   3   1  12          0.65         -2.21         3.33 o                         
  -7   2  12          0.06         -1.69         2.81 o                         
  -6   2  12          3.63          2.41         2.35 o                         
  -5   2  12         16.61         19.35         4.05 o                         
  -4   2  12          1.82          0.02         2.45 o                         
  -3   2  12         50.81         67.14         4.48 o                         
  -2   2  12          0.08         -2.36         2.36 o                         
  -1   2  12         38.80         50.86         4.56 o                         
   0   2  12          0.48         -2.61         2.71 o                         
   1   2  12          1.19         -2.85         2.85 o                         
  -6   3  12          2.25          1.92         3.18 o                         
  -5   3  12          1.12          1.92         2.90 o                         
  -4   3  12          0.43         -0.69         3.86 o                         
  -3   3  12          9.41          8.66         2.80 o                         
  -2   3  12         17.15         23.13         6.29 o                         
  -1   3  12         11.57          5.52         3.07 o                         
   0   3  12          0.09         -2.59         2.59 o                         
  -2  -8  13          3.67          0.38         3.20 o                         
  -1  -8  13          4.82          4.51         3.21 o                         
   0  -8  13          3.38          4.64         3.17 o                         
   1  -8  13         24.57         28.75         5.40 o                         
   2  -8  13          0.01          1.19         3.56 o                         
  -3  -7  13         61.07         69.06         8.28 o                         
  -2  -7  13          0.00         -2.62         2.62 o                         
  -1  -7  13          0.43         -2.75         2.75 o                         
   0  -7  13          0.27         -2.29         3.15 o                         
   1  -7  13         19.01         12.66         4.48 o                         
   2  -7  13          1.59         -2.66         3.38 o                         
   3  -7  13          6.66          7.39         4.03 o                         
  -5  -6  13         14.77         27.38         6.29 o                         
  -4  -6  13         16.96         19.37         5.77 o                         
  -3  -6  13          1.30         -4.25         4.25 o                         
  -2  -6  13          1.86         -1.05         2.66 o                         
  -1  -6  13         11.07         10.73         4.46 o                         
   0  -6  13          1.35         -0.58         2.62 o                         
   1  -6  13          0.58          0.20         3.26 o                         
   2  -6  13          0.01         -2.86         2.88 o                         
   3  -6  13          4.11          7.19         3.80 o                         
   4  -6  13          1.66         -1.39         3.51 o                         
  -5  -5  13         36.44         30.64         6.37 o                         
  -4  -5  13          0.49         -2.79         4.48 o                         
  -3  -5  13          9.53          6.44         5.00 o                         
  -2  -5  13         47.46         48.47         4.62 o                         
  -1  -5  13         15.75         11.96         3.26 o                         
   0  -5  13          0.25         -2.33         2.33 o                         
   1  -5  13         13.91         11.65         3.11 o                         
   2  -5  13          1.03         -2.54         2.88 o                         
   3  -5  13          0.42          0.05         3.23 o                         
   4  -5  13          3.12         10.15         3.95 o                         
  -6  -4  13          1.23         -2.21         4.65 o                         
  -5  -4  13         19.75         25.51         6.14 o                         
  -4  -4  13          4.96          2.46         4.85 o                         
  -3  -4  13         60.96         63.49         8.01 o                         
  -2  -4  13          0.04         -1.10         2.47 o                         
  -1  -4  13          0.55         -2.32         2.32 o                         
   0  -4  13         24.68         25.20         4.23 o                         
   1  -4  13          1.22         -2.35         2.35 o                         
   2  -4  13          0.34          4.33         3.58 o                         
   3  -4  13         10.34         14.27         4.20 o                         
   4  -4  13          2.22          4.10         3.71 o                         
  -6  -3  13          1.35         -0.50         6.04 o                         
  -5  -3  13          0.43          1.91         2.80 o                         
  -4  -3  13         88.08        100.18         5.96 o                         
  -3  -3  13        168.95        185.96        12.33 o                         
  -2  -3  13         11.58         17.21         3.30 o                         
  -1  -3  13         13.42         10.53         3.97 o                         
   0  -3  13          5.30          4.99         2.73 o                         
   1  -3  13         29.60         33.35         4.00 o                         
   2  -3  13         63.62         75.37         7.14 o                         
   3  -3  13          0.04          1.32         3.33 o                         
  -6  -2  13          0.23         -2.58         2.58 o                         
  -5  -2  13         14.93         13.93         3.18 o                         
  -4  -2  13          3.96          6.40         2.82 o                         
  -3  -2  13          1.86         -4.65         4.65 o                         
  -2  -2  13          5.17          5.60         3.06 o                         
  -1  -2  13          6.72          5.68         2.71 o                         
   0  -2  13         26.42         24.57         3.63 o                         
   1  -2  13         30.89         40.26         4.23 o                         
   2  -2  13         16.38         10.20         4.00 o                         
   3  -2  13         48.90         66.67         6.89 o                         
  -6  -1  13         12.61         14.42         3.39 o                         
  -5  -1  13          5.50          7.41         4.41 o                         
  -4  -1  13         33.16         40.40         4.14 o                         
  -3  -1  13        180.46        196.98        12.68 o                         
  -2  -1  13         25.64         29.38         3.84 o                         
  -1  -1  13         66.01         81.05         8.01 o                         
   0  -1  13         35.18         46.24         4.41 o                         
   1  -1  13          3.72          1.04         3.77 o                         
   2  -1  13          1.82         -3.13         3.13 o                         
  -6   0  13          2.29         -1.60         3.16 o                         
  -5   0  13          1.22         -1.61         2.62 o                         
  -4   0  13          3.79          3.83         4.85 o                         
  -3   0  13         50.88         39.59         7.26 o                         
  -2   0  13          0.65         -2.34         2.34 o                         
  -1   0  13          9.16         12.30         4.33 o                         
   0   0  13         10.60          2.89         3.02 o                         
   1   0  13         12.41         10.48         4.46 o                         
  -5   1  13         20.10         25.61         5.12 o                         
  -4   1  13         19.58         20.27         5.89 o                         
  -3   1  13         15.39         13.45         5.94 o                         
  -2   1  13          2.82          0.00         4.95 o                         
  -1   1  13          0.18         -2.60         2.60 o                         
   0   1  13          2.50         -1.56         3.37 o                         
  -4   2  13          1.19          0.55         5.25 o                         
  -3   2  13         33.96         30.58         4.75 o                         
  -2   2  13         94.18        108.17        10.87 o                         
  -2  -6  14          2.00         -2.63         2.63 o                         
  -1  -6  14          0.14         -2.41         2.66 o                         
   0  -6  14          0.02         -0.13         2.86 o                         
   1  -6  14         19.34         37.65         5.64 o                         
  -3  -5  14        122.13        144.78        11.54 o                         
  -2  -5  14          7.95          6.53         3.31 o                         
  -1  -5  14          7.42          4.41         2.91 o                         
   0  -5  14         20.09         12.93         3.51 o                         
   1  -5  14         62.56         81.47         7.88 o                         
  -4  -4  14          0.06         -4.72         4.72 o                         
  -3  -4  14         24.06         22.11         6.71 o                         
  -2  -4  14         21.96         18.68         3.54 o                         
  -1  -4  14          2.13         -0.50         4.58 o                         
   0  -4  14         49.42         57.34         6.91 o                         
   1  -4  14         20.96         22.93         5.15 o                         
  -4  -3  14         18.71         17.93         5.99 o                         
  -3  -3  14         25.68         31.86         7.14 o                         
  -2  -3  14         14.62          9.16         3.25 o                         
  -1  -3  14         24.43         25.98         3.96 o                         
   0  -3  14          2.88          2.49         3.12 o                         
   1  -3  14         30.80         47.35         6.19 o                         
  -4  -2  14         13.31         18.28         6.02 o                         
  -3  -2  14         30.92         30.66         6.81 o                         
  -2  -2  14         53.63         61.98         5.17 o                         
  -1  -2  14         14.01         17.37         4.51 o                         
   0  -2  14          0.01         -0.50         2.93 o                         
  -3  -1  14         10.21         22.41         6.57 o                         
  -2  -1  14         40.98         43.49         7.73 o                         
  -1  -1  14        116.32        141.50         7.56 o                         
                                                                                
